# Supplementary material for: Crystal structure analysis of the biologically active drug mol­ecule riluzole and riluzolium chloride
Source: Acta Crystallogr E Crystallogr Commun. 2019 Jul 2;75(Pt 8):1084–9. doi: 10.1107/S2056989019009022 (PMC6690469; doi:10.1107/S2056989019009022)
Supplement: Supplementary file 1 [file e-75-01084-sup1.cif]

##############################################################################
#                                                                            #
# This CIF contains the data in a paper accepted for publication in          #
# Acta Crystallographica Section E. It conforms to the requirements of       #
# Notes for Authors for Acta Crystallographica Section E, and has been       #
# peer reviewed under the auspices of the IUCr Commission on Journals.       #
#                                                                            #
# Full details of the Crystallographic Information File format               #
# are given in the paper "The Crystallographic Information File (CIF):       #
# a New Standard Archive File for Crystallography" by S. R. Hall, F. H.      #
# Allen and I. D. Brown [Acta Cryst. (1991), A47, 655-685].                  #
#                                                                            #
# The current version of the core CIF dictionary is obtainable from          #
# ftp://ftp.iucr.org/pub/cif_core.dic.                                       #
#                                                                            #
# Software is freely available for graphical display of the structure(s)     #
# in this CIF. For information consult the CIF software page                 #
# http://www.iucr.org/resources/cif/software.                                #
#                                                                            #
# This file may be used for bona fide research purposes within the           #
# scientific community so long as proper attribution is given to the journal # 
# article from which it was obtained.                                        #
#                                                                            #
##############################################################################
data_RZHCl
_database_code_depnum_ccdc_archive 'CCDC 1820860'
_audit_creation_method     'SHELXL-2014/7'
_journal_date_recd_electronic     2019-05-27
_journal_date_accepted     2019-06-24
_journal_name_full     'Acta Crystallographica, Section E'
_journal_year     2019
_journal_volume     75
_journal_issue      8
_journal_page_first     1084
_journal_page_last     1089
_journal_paper_category     GO
_journal_paper_doi     10.1107/S2056989019009022
_journal_coeditor_code     XI2017
_publ_contact_author_name     'Deepak Chopra'
_publ_contact_author_address
;
Department of Chemistry, Indian Institute of Science Education and Research
Bhopal,
Bhauri, Bhopal 462066, India
;
_publ_contact_author_email     'dchopra@iiserb.ac.in'
_publ_contact_author_fax     '9107556692392'
_publ_contact_author_phone     ?
_publ_section_title
;
Crystal structure analysis of the biologically active drug molecule riluzole and
riluzolium chloride
;
_publ_section_title_footnote     .
loop_
    _publ_author_name
    _publ_author_footnote
    _publ_author_address
    'Mondal, Pradip Kumar' .
;
Department of Chemistry, Indian Institute of Science Education and Research
Bhopal,
Bhauri, Bhopal 462066, India
;
    'T, Athulbabu' .
;
Department of Chemistry, Indian Institute of Science Education and Research
Bhopal,
Bhauri, Bhopal 462066, India
;
    'Rao, Varun' .
;
Department of Chemistry, Indian Institute of Science Education and Research
Bhopal,
Bhauri, Bhopal 462066, India
;
    'Chopra, Deepak' .
;
Department of Chemistry, Indian Institute of Science Education and Research
Bhopal,
Bhauri, Bhopal 462066, India
;
_publ_section_synopsis
;
An investigation into the crystallization, crystal structure and packing
analysis of the biologically active drug molecule riluzole and its derivative,
the riluzolium chloride salt, has been carried out.
;
_chemical_name_systematic
;
2-Amino-6-(trifluoromethoxy)-1,3-benzothiazol-3-ium chloride
;
_chemical_name_common     ?
_chemical_formula_moiety     'C8 H6 Cl F3 N2 O S +, Cl -'
_chemical_formula_sum     'C8 H6 Cl F3 N2 O S'
_chemical_formula_iupac     'C8 H6 Cl F3 N2 O S +, Cl -'
_chemical_formula_weight     270.66
_chemical_melting_point     ?
_space_group_crystal_system     monoclinic
_space_group_name_H-M_alt     'P 21/c'
_space_group_name_Hall     '-P 2ybc'
loop_
    _space_group_symop_operation_xyz
    'x, y, z'
    '-x, y+1/2, -z+1/2'
    '-x, -y, -z'
    'x, -y-1/2, z-1/2'
_cell_length_a     15.737(8)
_cell_length_b     8.526(4)
_cell_length_c     7.761(4)
_cell_angle_alpha     90
_cell_angle_beta     100.45(2)
_cell_angle_gamma     90
_cell_volume     1024.0(9)
_cell_formula_units_Z     4
_cell_measurement_reflns_used     2658
_cell_measurement_theta_min     2.73
_cell_measurement_theta_max     29.76
_cell_measurement_temperature     100(2)
_exptl_crystal_description     Plates
_exptl_crystal_colour     colorless
_exptl_crystal_size_max     0.390
_exptl_crystal_size_mid     0.080
_exptl_crystal_size_min     0.050
_exptl_crystal_density_diffrn     1.756
_exptl_crystal_density_meas     ?
_exptl_crystal_density_method     ?
_exptl_crystal_F_000     544
_exptl_absorpt_coefficient_mu     0.598
_exptl_absorpt_correction_type     multi-scan
_exptl_absorpt_process_details
;
(SADABS; Krause <i>et al.</i>,  2015)
;
_exptl_absorpt_correction_T_min     0.5722
_exptl_absorpt_correction_T_max     0.7460
_diffrn_ambient_temperature     100(2)
_diffrn_source     ?
_diffrn_radiation_type     MoK\a
_diffrn_radiation_wavelength     0.71073
_diffrn_measurement_device_type     'Bruker APEXII CCD'
_diffrn_measurement_method     '\f and \w scans'
_diffrn_detector_area_resol_mean     ?
_diffrn_reflns_number     5326
_diffrn_reflns_av_R_equivalents     0.1039
_diffrn_reflns_av_unetI/netI     0.1099
_diffrn_reflns_theta_min     2.632
_diffrn_reflns_theta_max     26.370
_diffrn_reflns_theta_full     25.242
_diffrn_measured_fraction_theta_max     0.972
_diffrn_measured_fraction_theta_full     0.978
_diffrn_reflns_limit_h_min     -19
_diffrn_reflns_limit_h_max     19
_diffrn_reflns_limit_k_min     -10
_diffrn_reflns_limit_k_max     10
_diffrn_reflns_limit_l_min     -9
_diffrn_reflns_limit_l_max     9
_refine_special_details     ?
_reflns_number_total     2037
_reflns_number_gt     1344
_reflns_threshold_expression     'I > 2\s(I)'
_refine_ls_structure_factor_coef     Fsqd
_refine_ls_matrix_type     full
_refine_ls_R_factor_all     0.1174
_refine_ls_R_factor_gt     0.0623
_refine_ls_wR_factor_gt     0.1307
_refine_ls_wR_factor_ref     0.1568
_refine_ls_goodness_of_fit_ref     1.075
_refine_ls_restrained_S_all     1.075
_refine_ls_number_reflns     2037
_refine_ls_number_parameters     153
_refine_ls_number_restraints     0
_refine_ls_hydrogen_treatment     mixed
_refine_ls_weighting_scheme     calc
_refine_ls_weighting_details
              'w=1/[\s^2^(Fo^2^)+(0.0525P)^2^+1.7896P] where P=(Fo^2^+2Fc^2^)/3'
_atom_sites_solution_hydrogens     mixed
_atom_sites_solution_primary     ?
_atom_sites_solution_secondary     ?
_refine_ls_shift/su_max     0.000
_refine_ls_shift/su_mean     0.000
_refine_diff_density_max     0.645
_refine_diff_density_min     -0.598
_refine_ls_extinction_method     none
_refine_ls_extinction_coef     .
loop_
    _atom_type_symbol
    _atom_type_description
    _atom_type_scat_dispersion_real
    _atom_type_scat_dispersion_imag
    _atom_type_scat_source
    'C' 'C' 0.0033 0.0016
                         'International Tables Vol C Tables 4.2.6.8 and 6.1.1.4'
    'H' 'H' 0.0000 0.0000
                         'International Tables Vol C Tables 4.2.6.8 and 6.1.1.4'
    'N' 'N' 0.0061 0.0033
                         'International Tables Vol C Tables 4.2.6.8 and 6.1.1.4'
    'O' 'O' 0.0106 0.0060
                         'International Tables Vol C Tables 4.2.6.8 and 6.1.1.4'
    'F' 'F' 0.0171 0.0103
                         'International Tables Vol C Tables 4.2.6.8 and 6.1.1.4'
    'S' 'S' 0.1246 0.1234
                         'International Tables Vol C Tables 4.2.6.8 and 6.1.1.4'
    'Cl' 'Cl' 0.1484 0.1585
                         'International Tables Vol C Tables 4.2.6.8 and 6.1.1.4'
_computing_data_collection
;
APEX2 (Bruker, 2009)
;
_computing_cell_refinement
;
SAINT (Bruker, 2009)
;
_computing_data_reduction
;
SAINT (Bruker, 2009)
;
_computing_structure_solution
;
<i>SHELXT2014/4</i> (Sheldrick, 2015a)
;
_computing_structure_refinement
;
<i>SHELXL2016/6</i> (Sheldrick, 2015b)
;
_computing_molecular_graphics
;
SHELXTL (Sheldrick, 2008) and Mercury (Macrae <i>et al.</i>,
2008)
;
_computing_publication_material
;
SHELXTL (Sheldrick, 2008) and WinGX (Farrugia, 2012)
;
loop_
    _atom_site_type_symbol
    _atom_site_label
    _atom_site_fract_x
    _atom_site_fract_y
    _atom_site_fract_z
    _atom_site_U_iso_or_equiv
    _atom_site_adp_type
    _atom_site_calc_flag
    _atom_site_occupancy
    _atom_site_disorder_assembly
    _atom_site_disorder_group
    S S1 0.09861(8) 0.78340(12) 0.44751(16) 0.0149(3) Uani d 1 . .
    Cl Cl1 0.12321(8) 0.16795(12) 0.39066(17) 0.0221(4) Uani d 1 . .
    F F1 0.4624(2) 1.1822(3) 0.8833(5) 0.0363(9) Uani d 1 . .
    O O1 0.3711(2) 0.9930(3) 0.8688(4) 0.0181(8) Uani d 1 . .
    N N2 0.1688(2) 0.5156(4) 0.5297(5) 0.0127(9) Uani d 1 . .
    H H2 0.1770 0.4136 0.5374 0.015 Uiso calc 1 . .
    F F2 0.3640(3) 1.1687(4) 0.6555(5) 0.0637(13) Uani d 1 . .
    N N1 0.0427(3) 0.4997(5) 0.3216(6) 0.0207(10) Uani d 1 . .
    H H1B -0.004(4) 0.546(5) 0.254(7) 0.020(14) Uiso d 1 . .
    H H1A 0.051(4) 0.396(7) 0.319(8) 0.040(17) Uiso d 1 . .
    F F3 0.4660(3) 1.0022(4) 0.6932(6) 0.0696(15) Uani d 1 . .
    C C2 0.2266(3) 0.6230(5) 0.6236(6) 0.0140(10) Uani d 1 . .
    C C7 0.1975(3) 0.7775(5) 0.5902(6) 0.0126(10) Uani d 1 . .
    C C1 0.1005(3) 0.5799(5) 0.4278(7) 0.0147(11) Uani d 1 . .
    C C6 0.2447(3) 0.9045(5) 0.6695(6) 0.0139(11) Uani d 1 . .
    H H6 0.2253 1.0095 0.6492 0.017 Uiso calc 1 . .
    C C3 0.3029(3) 0.5914(5) 0.7342(6) 0.0164(11) Uani d 1 . .
    H H3 0.3222 0.4866 0.7567 0.020 Uiso calc 1 . .
    C C5 0.3213(3) 0.8689(5) 0.7791(7) 0.0160(11) Uani d 1 . .
    C C4 0.3515(3) 0.7175(5) 0.8127(7) 0.0183(11) Uani d 1 . .
    H H4 0.4050 0.6996 0.8889 0.022 Uiso calc 1 . .
    C C8 0.4151(4) 1.0835(6) 0.7748(8) 0.0293(14) Uani d 1 . .
loop_
    _atom_site_aniso_label
    _atom_site_aniso_U_11
    _atom_site_aniso_U_22
    _atom_site_aniso_U_33
    _atom_site_aniso_U_12
    _atom_site_aniso_U_13
    _atom_site_aniso_U_23
    S1 0.0197(7) 0.0091(5) 0.0146(7) 0.0011(5) -0.0001(5) 0.0011(4)
    Cl1 0.0307(8) 0.0110(5) 0.0215(7) 0.0016(5) -0.0037(6) -0.0011(5)
    F1 0.037(2) 0.0304(16) 0.039(2) -0.0181(14) 0.0001(16) -0.0117(15)
    O1 0.022(2) 0.0206(16) 0.011(2) -0.0081(14) 0.0011(15) -0.0053(13)
    N2 0.017(2) 0.0075(16) 0.013(2) -0.0012(15) -0.0002(17) -0.0001(15)
    F2 0.069(3) 0.053(2) 0.057(3) -0.034(2) -0.019(2) 0.032(2)
    N1 0.022(3) 0.0119(19) 0.025(3) -0.0015(18) -0.003(2) 0.0025(18)
    F3 0.076(3) 0.057(2) 0.095(4) -0.039(2) 0.067(3) -0.046(2)
    C2 0.023(3) 0.010(2) 0.009(3) 0.0002(18) 0.004(2) 0.0002(18)
    C7 0.012(3) 0.014(2) 0.013(3) 0.0005(18) 0.005(2) 0.0038(18)
    C1 0.020(3) 0.008(2) 0.017(3) -0.0040(19) 0.007(2) 0.0006(18)
    C6 0.023(3) 0.011(2) 0.009(3) 0.0013(18) 0.007(2) 0.0002(18)
    C3 0.026(3) 0.012(2) 0.011(3) 0.0027(19) 0.003(2) 0.0012(18)
    C5 0.025(3) 0.015(2) 0.011(3) -0.0073(19) 0.011(2) -0.0031(18)
    C4 0.015(3) 0.024(2) 0.015(3) 0.003(2) 0.002(2) 0.004(2)
    C8 0.034(4) 0.024(3) 0.030(4) -0.013(2) 0.006(3) -0.007(2)
_geom_special_details
;
 All esds (except the esd in the dihedral angle between two l.s. planes)
 are estimated using the full covariance matrix.  The cell esds are taken
 into account individually in the estimation of esds in distances, angles
 and torsion angles; correlations between esds in cell parameters are only
 used when they are defined by crystal symmetry.  An approximate (isotropic)
 treatment of cell esds is used for estimating esds involving l.s. planes.
;
loop_
    _geom_bond_atom_site_label_1
    _geom_bond_atom_site_label_2
    _geom_bond_site_symmetry_2
    _geom_bond_distance
    _geom_bond_publ_flag
    S1 C7 . 1.739(5) ?
    S1 C1 . 1.742(4) ?
    F1 C8 . 1.321(6) ?
    O1 C8 . 1.338(6) ?
    O1 C5 . 1.422(5) ?
    N2 C1 . 1.332(6) ?
    N2 C2 . 1.398(6) ?
    N2 H2 . 0.8800 ?
    F2 C8 . 1.328(7) ?
    N1 C1 . 1.305(6) ?
    N1 H1B . 0.91(6) ?
    N1 H1A . 0.89(6) ?
    F3 C8 . 1.306(6) ?
    C2 C3 . 1.371(7) ?
    C2 C7 . 1.403(6) ?
    C7 C6 . 1.392(6) ?
    C6 C5 . 1.376(7) ?
    C6 H6 . 0.9500 ?
    C3 C4 . 1.393(7) ?
    C3 H3 . 0.9500 ?
    C5 C4 . 1.384(6) ?
    C4 H4 . 0.9500 ?
loop_
    _geom_contact_atom_site_label_1
    _geom_contact_atom_site_label_2
    _geom_contact_distance
    _geom_contact_site_symmetry_1
    _geom_contact_site_symmetry_2
    _geom_contact_publ_flag
    ? ? ? ? ? ?
    . . . . . .
    . . . . . .
    . . . . . .
    . . . . . .
    . . . . . .
    . . . . . .
loop_
    _geom_angle_atom_site_label_1
    _geom_angle_atom_site_label_2
    _geom_angle_atom_site_label_3
    _geom_angle_site_symmetry_1
    _geom_angle_site_symmetry_3
    _geom_angle
    _geom_angle_publ_flag
    C7 S1 C1 . . 90.0(2) ?
    C8 O1 C5 . . 117.1(4) ?
    C1 N2 C2 . . 114.7(4) ?
    C1 N2 H2 . . 122.6 ?
    C2 N2 H2 . . 122.6 ?
    C1 N1 H1B . . 122(3) ?
    C1 N1 H1A . . 116(4) ?
    H1B N1 H1A . . 121(5) ?
    C3 C2 N2 . . 127.6(4) ?
    C3 C2 C7 . . 121.3(4) ?
    N2 C2 C7 . . 111.0(4) ?
    C6 C7 C2 . . 121.2(4) ?
    C6 C7 S1 . . 127.1(3) ?
    C2 C7 S1 . . 111.7(3) ?
    N1 C1 N2 . . 123.7(4) ?
    N1 C1 S1 . . 123.8(4) ?
    N2 C1 S1 . . 112.5(3) ?
    C5 C6 C7 . . 116.1(4) ?
    C5 C6 H6 . . 122.0 ?
    C7 C6 H6 . . 122.0 ?
    C2 C3 C4 . . 118.1(4) ?
    C2 C3 H3 . . 121.0 ?
    C4 C3 H3 . . 121.0 ?
    C6 C5 C4 . . 123.7(4) ?
    C6 C5 O1 . . 118.8(4) ?
    C4 C5 O1 . . 117.5(5) ?
    C5 C4 C3 . . 119.7(5) ?
    C5 C4 H4 . . 120.2 ?
    C3 C4 H4 . . 120.2 ?
    F3 C8 F1 . . 108.8(5) ?
    F3 C8 F2 . . 107.4(5) ?
    F1 C8 F2 . . 107.3(4) ?
    F3 C8 O1 . . 112.5(4) ?
    F1 C8 O1 . . 107.9(5) ?
    F2 C8 O1 . . 112.8(5) ?
_shelx_space_group_comment
;
The symmetry employed for this shelxl refinement is uniquely defined
by the following loop, which should always be used as a source of
symmetry information in preference to the above space-group names.
They are only intended as comments.
;
_shelx_estimated_absorpt_T_min     0.800
_shelx_estimated_absorpt_T_max     0.971
_shelx_hkl_file
;
   0   0   1   -0.13    0.10
   0   0   2   11.46    0.92
   0   0  -2   15.34    0.95
   0   0  -3   -0.29    0.31
   0   0   3    0.18    0.29
   0   0  -4   54.56    3.49
   0   0   4   60.72    3.55
   0   0   5    0.28    0.60
   0   0  -5    0.60    0.62
   0   0   6    3.66    1.15
   0   0   7   -0.34    1.14
   0   0  -7   -0.28    0.97
   0   0  -8    0.88    1.16
   0   0   8    2.15    1.70
   0   0  -9    1.95    1.52
   0   0   9   -2.05    2.25
   0   1   0    0.01    0.04
   0  -1  -1   13.31    0.89
   0  -1   1   14.12    0.85
   0   1   2   14.01    1.12
   0   1  -2   15.95    1.07
   0  -1   2   18.07    1.10
   0  -1  -2   18.14    1.13
   0   1   3    1.03    0.38
   0   1  -3    1.96    0.42
   0  -1  -3    1.28    0.37
   0  -1   3    1.28    0.37
   0   1  -4    0.12    0.43
   0   1   4   -0.22    0.42
   0  -1  -4    0.20    0.39
   0  -1   4    0.08    0.39
   0   1   5    2.09    0.71
   0   1  -5    1.88    0.69
   0  -1   5    1.20    0.64
   0  -1  -5    0.93    0.59
   0   1  -6   45.23    3.01
   0   1   6   42.14    3.18
   0  -1  -6   47.18    3.06
   0   1  -7    0.56    1.02
   0   1   7    0.93    1.21
   0  -1   7   -0.49    1.01
   0  -1  -7    0.84    1.03
   0   1   8    8.24    1.99
   0   1  -8   13.00    2.18
   0  -1  -8   10.20    1.82
   0  -1   8    8.15    1.88
   0   1   9   -1.20    3.21
   0   1  -9    2.20    1.53
   0  -1   9    4.92    2.48
   0  -1  -9    4.26    1.67
   0   2   0    0.80    0.13
   0  -2   0    0.82    0.13
   0   2  -1    6.53    0.44
   0  -2  -1    6.53    0.43
   0  -2   1    5.67    0.47
   0   2  -2   47.64    2.79
   0  -2  -2   43.17    2.87
   0  -2   2   52.29    2.81
   0   2  -3    3.19    0.52
   0   2   3    1.74    0.49
   0  -2   3    2.71    0.50
   0  -2  -3    2.06    0.46
   0   2   4   11.07    1.11
   0   2  -4   12.79    1.03
   0  -2   4   11.30    1.02
   0  -2  -4   10.17    1.02
   0   2   5    0.60    0.66
   0   2  -5    0.75    0.59
   0  -2  -5    0.25    0.58
   0  -2   5    0.59    0.58
   0   2   6    8.01    1.52
   0   2  -6   10.13    1.21
   0  -2   6   10.29    1.34
   0  -2  -6    9.06    1.34
   0   2   7    3.72    1.32
   0  -2  -7    2.13    1.05
   0  -2   7    1.58    1.07
   0  -2  -8    2.29    1.29
   0  -2   8    1.37    1.54
   0  -2  -9    1.57    1.78
   0  -2   9    1.09    2.25
   0   3   0   -0.17    0.11
   0  -3   0    0.08    0.11
   0   3  -1  130.19    7.21
   0  -3  -1  124.93    7.19
   0  -3   2    4.36    0.53
   0  -3  -2    6.36    0.66
   0   3  -3    2.65    0.49
   0  -3   3    3.10    0.54
   0  -3  -3    2.53    0.53
   0   3  -4    1.96    0.58
   0  -3   4    1.52    0.57
   0  -3  -4    1.40    0.51
   0   3  -5    7.18    1.02
   0  -3  -5    5.23    0.95
   0  -3   5    5.07    0.95
   0   3  -6   12.44    1.40
   0  -3   6   12.98    1.50
   0  -3  -6   11.52    1.45
   0   3  -7    0.81    1.00
   0  -3   7    0.12    1.15
   0  -3   8    3.58    1.63
   0  -3  -8    3.87    1.33
   0   3  -9    0.89    1.62
   0  -3  -9    1.49    1.68
   0  -3   9   -0.05    2.46
   0   4   0   13.24    0.87
   0  -4   0   12.77    0.86
   0   4  -1    2.76    0.34
   0  -4   1    2.31    0.30
   0  -4  -1    2.39    0.32
   0   4  -2    8.16    0.66
   0  -4  -2    8.98    0.87
   0  -4   2    8.28    0.73
   0  -4  -2    8.70    0.65
   0  -4   3    4.01    0.67
   0  -4  -3    4.79    0.78
   0   4  -4    3.88    0.71
   0  -4  -4    3.25    0.74
   0  -4   4    2.66    0.87
   0   4  -5    0.83    0.65
   0  -4   5    0.77    0.71
   0  -4  -5    0.45    0.70
   0   4  -6    5.29    1.01
   0  -4   6    5.71    1.21
   0   4  -7   18.27    1.80
   0  -4  -7   17.28    2.14
   0  -4   7   17.99    2.14
   0  -4  -8    5.29    1.59
   0  -4   8    6.26    1.78
   0   5   0    0.10    0.18
   0  -5   0    0.07    0.15
   0   5   1   17.63    1.20
   0   5  -1   19.05    1.23
   0  -5   1   21.65    1.26
   0  -5  -1   17.30    1.22
   0   5  -2   26.92    1.66
   0  -5   2   26.08    1.68
   0  -5  -2   24.21    1.84
   0  -5  -2   27.39    1.67
   0   5  -3    0.36    0.28
   0  -5  -3   -0.09    0.24
   0  -5  -3   -0.14    0.46
   0  -5   3    0.04    0.51
   0   5  -4   12.91    1.01
   0  -5  -4   13.93    1.33
   0  -5  -4   13.91    1.01
   0  -5   4   10.44    1.21
   0  -5  -5    1.09    0.92
   0  -5   5    1.40    0.80
   0   5  -6    5.41    1.03
   0  -5  -6    1.39    0.85
   0   5  -7   14.16    1.85
   0  -5   7   19.27    2.18
   0  -5  -7   12.44    2.02
   0   5  -8   -0.72    2.34
   0  -5  -8    0.07    1.53
   0  -5   8   -0.66    1.76
   0   6   0   32.67    2.09
   0  -6   0   35.36    2.12
   0   6  -1    4.17    0.55
   0  -6  -1    4.83    0.57
   0  -6   1    4.92    0.56
   0   6  -2    0.04    0.26
   0  -6  -2   -0.14    0.24
   0  -6  -2   -0.21    0.53
   0  -6   2    0.13    0.43
   0   6  -3    1.06    0.33
   0  -6  -3    0.81    0.34
   0  -6  -3    1.90    0.68
   0  -6   3    1.59    0.74
   0   6  -4   26.47    1.72
   0  -6   4   21.00    1.81
   0  -6  -4   27.22    2.05
   0  -6  -4   24.09    1.71
   0   6  -5    6.63    0.89
   0  -6   5    8.77    1.19
   0  -6  -5    7.82    0.95
   0  -6  -5    5.89    1.18
   0   6  -6    0.69    0.49
   0  -6  -6    1.06    0.66
   0  -6  -6    0.41    1.08
   0  -6   6    3.15    1.06
   0  -6   7   13.59    2.30
   0   7   0   -0.20    0.30
   0  -7   0   -0.21    0.29
   0   7  -1   13.85    1.11
   0  -7  -1   14.16    1.10
   0  -7   1   14.13    1.10
   0   7  -2    3.20    0.49
   0  -7  -2    4.25    0.87
   0  -7   2    3.37    0.68
   0  -7  -2    3.09    0.49
   0   7  -3    0.93    0.43
   0  -7  -3    2.00    0.83
   0  -7   3   -0.12    0.79
   0  -7  -3    0.93    0.48
   0   7  -4    7.92    0.92
   0  -7  -4    8.92    1.36
   0  -7  -4    7.12    1.01
   0  -7   4    8.93    1.24
   0   7  -5    0.84    0.54
   0  -7  -5   -0.03    1.11
   0  -7   5    3.40    1.07
   0  -7  -5    0.23    0.63
   0   7  -6    1.06    0.67
   0  -7   6    2.31    1.26
   0  -7  -6   -0.51    1.07
   0  -7  -6    0.53    0.81
   0   7  -7    2.21    0.87
   0  -7   7    0.89    1.72
   0  -7  -7    0.38    1.41
   0   8   0   -0.12    0.35
   0  -8   0   -0.09    0.39
   0   8  -1    8.79    0.92
   0  -8  -1    8.53    0.92
   0   8  -2    2.52    0.53
   0  -8   2    1.24    0.66
   0  -8  -2    2.40    0.90
   0  -8  -2    1.32    0.57
   0   8  -3    1.81    0.53
   0  -8  -3    2.51    1.00
   0  -8  -3    1.53    0.59
   0  -8   3    0.53    0.95
   0   8  -4    1.85    0.66
   0  -8  -4    1.11    0.74
   0  -8   4    1.45    0.91
   0  -8  -4    1.43    0.91
   0   8  -5    6.05    0.92
   0  -8  -5    4.54    1.06
   0  -8   5    5.92    1.48
   0  -8  -5    5.62    1.39
   0   8  -6    1.30    0.83
   0  -8  -6   -0.32    1.32
   0  -8   6    5.14    1.52
   0   9   0   -0.08    0.38
   0  -9   0   -0.61    0.55
   0   9  -1   -0.11    0.43
   0  -9  -1   -0.43    0.49
   0   9  -2   -0.78    0.49
   0  -9  -2   -1.07    0.98
   0  -9   2    0.29    0.83
   0  -9  -2    0.05    0.62
   0   9  -3    9.35    1.20
   0  -9  -3    8.21    1.14
   0  -9  -3    8.79    1.63
   0   9  -4    5.92    1.01
   0  -9   4    6.13    1.23
   0  -9  -4    6.47    1.44
   0  -9  -4    5.61    1.03
   0   9  -5    1.35    0.82
   0  -9  -5    2.51    1.41
   0  -9   5    3.25    1.53
   0  10   0   14.25    1.31
   0 -10   0   10.06    1.46
   0  10  -1    0.52    0.65
   0 -10  -1    2.48    0.81
   0 -10  -1    2.39    1.18
   0 -10   1    1.51    1.93
   0  10  -2    1.10    0.69
   0 -10   2   -0.36    1.18
   0 -10  -2    1.15    1.20
   0 -10  -2    2.43    0.94
   0  10  -3   17.42    1.92
   0 -10  -3   22.64    2.36
   1   0  -9   -1.28    1.48
  -1   0   9    4.53    2.50
  -1   0   8    0.29    1.65
   1   0  -8    1.99    1.29
   1   0  -7   -0.38    0.92
  -1   0   7    0.03    0.96
  -1   0   6    7.45    1.28
   1   0  -6    6.33    1.15
  -1   0   5    0.52    0.51
   1   0  -5   -0.15    0.58
   1   0  -4    4.88    0.73
  -1   0   4    5.94    0.77
   1   0  -3   -0.30    0.33
  -1   0   3    0.26    0.28
  -1   0   2   98.23    5.38
   1   0  -2   89.52    5.36
   1   0  -1   -0.13    0.16
  -1   0   1    0.03    0.15
   1   0   1   -0.08    0.13
  -1   0  -1   -0.07    0.11
   1   0   2  272.60   15.25
  -1   0  -2  269.35   15.24
   1   0   3   -0.42    0.27
  -1   0  -3    0.02    0.27
  -1   0  -4    7.72    0.86
   1   0   4    8.54    0.92
   1   0   5   -0.16    0.58
  -1   0  -5   -0.54    0.55
   1   0   6    3.22    1.02
  -1   0  -7    0.87    1.02
   1   0   7    1.09    1.28
  -1   0  -8   13.44    1.91
   1   0   8   10.48    2.17
   1   0   9   -0.10    2.49
  -1   0  -9   -0.54    1.61
  -1   1   9    0.71    2.34
   1   1  -9    1.70    1.48
   1  -1  -9   -0.33    1.49
  -1  -1   9   -0.63    2.13
   1   1  -8    1.03    1.46
  -1   1   8    2.59    1.78
   1  -1  -8    2.06    1.23
  -1  -1   8    0.56    1.46
  -1   1   7   -0.16    1.13
   1   1  -7    0.49    0.98
  -1  -1   7    0.47    1.08
   1  -1  -7    0.27    0.99
  -1   1   6    4.65    1.06
   1   1  -6    5.77    1.11
   1  -1  -6    6.17    1.13
   1   1  -5   38.53    2.47
  -1   1   5   37.66    2.55
   1  -1  -5   35.50    2.49
  -1  -1   5   37.29    2.53
   1   1  -4   56.79    3.30
  -1   1   4   51.18    3.33
  -1  -1   4   60.38    3.34
   1  -1  -4   47.42    3.29
   1   1  -3    0.37    0.36
  -1   1   3    0.67    0.32
  -1  -1   3    1.34    0.40
   1  -1  -3    0.95    0.35
   1   1  -2    1.19    0.35
  -1   1   2    0.68    0.27
   1  -1  -2    0.67    0.24
  -1  -1   2    0.82    0.30
  -1   1   1   10.68    0.76
   1   1  -1   12.11    0.77
   1  -1  -1   13.45    0.78
  -1  -1   1   11.80    0.75
  -1   1   0   43.01    2.47
   1   1   0   42.46    2.49
  -1  -1   0   44.16    2.48
   1  -1   0   45.97    2.47
  -1   1  -1   18.81    1.07
   1  -1   1   16.68    1.06
  -1   1  -2    3.49    0.43
   1  -1   2    3.96    0.42
  -1  -1  -2    3.60    0.46
  -1   1  -3    4.23    0.57
   1   1   3    3.03    0.57
  -1  -1  -3    3.47    0.53
   1   1   4    0.90    0.49
  -1   1  -4    1.45    0.51
  -1  -1  -4    1.22    0.43
   1  -1   4    0.81    0.41
  -1   1  -5   -0.26    0.58
   1   1   5    0.94    0.66
   1  -1   5    0.19    0.60
  -1  -1  -5    0.10    0.52
   1   1   6   12.42    1.59
  -1  -1  -6   13.76    1.44
   1   1   7   -0.58    1.22
  -1   1  -7    0.62    0.96
   1  -1   7    0.49    1.18
  -1  -1  -7    1.32    1.01
  -1   1  -8   13.92    2.28
  -1  -1  -8   13.74    2.03
   1  -1   8   17.56    2.71
  -1   1  -9    2.44    1.73
   1  -1   9    4.39    2.59
  -1  -1  -9    4.87    1.89
   1   2  -9    6.24    1.71
   1  -2  -9    4.48    1.92
  -1  -2   9    3.20    2.36
   1   2  -8    2.20    2.18
  -1   2   8    0.10    1.72
  -1  -2   8    0.26    1.34
   1  -2  -8    0.73    1.18
  -1   2   7    8.93    1.68
   1   2  -7    7.57    1.32
   1  -2  -7    6.49    1.19
  -1  -2   7    4.53    1.22
  -1   2   6   24.78    2.21
   1   2  -6   24.85    1.97
   1  -2  -6   27.28    2.07
  -1  -2   6   22.60    2.71
  -1   2   5   19.65    1.74
   1   2  -5   18.64    1.59
  -1  -2   5   21.92    1.63
   1  -2  -5   21.98    1.69
   1   2  -4    3.90    0.69
  -1   2   4    4.04    0.73
  -1  -2   4    4.49    0.69
   1  -2  -4    3.44    0.67
   1   2  -3    0.23    0.40
  -1   2   3    0.38    0.36
   1  -2  -3    0.26    0.30
  -1  -2   3    0.40    0.42
  -1   2   2    0.17    0.26
   1   2  -2    0.17    0.27
   1  -2  -2    0.25    0.23
  -1  -2   2   -0.18    0.31
   1   2  -1  128.59    7.51
   1  -2  -1  142.00    7.58
   1  -2  -1  130.18    7.49
  -1   2   0   20.83    1.25
   1   2   0   21.59    1.26
   1  -2   0   20.59    1.25
  -1  -2   0   22.16    1.27
  -1   2  -1   12.16    0.76
   1  -2   1   11.21    0.76
  -1  -2  -1   12.91    0.76
  -1   2  -2   15.41    1.04
   1  -2   2   16.25    1.06
  -1  -2  -2   16.88    1.18
  -1   2  -3   44.71    2.65
   1  -2   3   42.04    2.66
  -1  -2  -3   45.23    2.77
  -1   2  -4    4.96    0.70
   1  -2   4    4.24    0.71
  -1  -2  -4    4.24    0.72
  -1   2  -5   -0.33    0.64
   1  -2   5    0.38    0.59
  -1  -2  -5   -0.39    0.52
  -1   2  -6   -0.87    0.82
  -1  -2  -6   -0.04    0.76
   1  -2   6   -0.61    0.80
  -1   2  -7    9.52    1.36
  -1  -2  -7    8.36    1.44
   1  -2   7    8.99    1.53
  -1  -2  -8    0.29    1.28
   1  -2   8   -0.84    1.69
  -1   2  -9    9.79    1.77
   1  -2   9    9.08    2.78
   1   3  -9    1.45    1.46
  -1  -3   9   -0.29    2.15
   1  -3  -9   -1.35    1.60
   1   3  -8    1.90    2.26
   1  -3  -8   -0.07    1.21
  -1  -3   8    0.13    1.52
   1   3  -7    0.88    0.96
  -1  -3   7   -0.48    1.09
   1  -3  -7   -1.17    1.05
   1   3  -6    0.33    0.75
   1  -3  -6   -1.09    0.82
   1   3  -5    1.54    0.66
  -1   3   5   -0.09    0.68
   1  -3  -5   -0.22    0.53
  -1  -3   5    0.62    0.71
   1   3  -4    4.83    0.74
   1  -3  -4    5.00    0.77
  -1  -3   4    5.71    0.88
   1   3  -3   29.41    1.85
   1  -3  -3   27.80    1.91
  -1  -3   3   28.44    1.86
   1   3  -2   22.75    1.39
   1  -3  -2   20.08    1.49
  -1  -3   2   24.39    1.45
   1   3  -1   27.60    1.62
  -1  -3   1   24.28    1.61
   1  -3  -1   28.94    1.60
  -1   3   0    2.02    0.25
   1   3   0    1.92    0.26
   1  -3   0    1.71    0.22
  -1  -3   0    2.04    0.25
  -1   3  -1  119.78    6.93
  -1  -3  -1  126.10    6.94
   1  -3   1  122.37    6.92
   1  -3   2    3.51    0.45
  -1   3  -3    8.96    0.75
   1  -3   3    8.76    0.80
  -1  -3  -3    7.97    0.90
  -1   3  -4    5.20    0.77
   1  -3   4    4.14    0.71
  -1  -3  -4    4.29    0.76
  -1   3  -5    6.83    1.00
  -1  -3  -5    6.80    1.03
   1  -3   5    6.79    1.03
  -1   3  -6    1.96    0.85
   1  -3   6    2.24    0.90
  -1  -3  -6    0.74    0.80
  -1   3  -7   10.27    1.50
   1  -3   7   11.54    1.63
  -1  -3  -7    7.80    1.63
   1  -3   8    8.73    2.04
  -1  -3  -8    7.62    1.60
  -1   3  -9   -0.33    1.49
  -1  -3  -9    0.90    1.76
   1  -3   9   -0.85    2.60
   1   4  -8   12.39    1.87
  -1  -4   8   10.31    1.95
   1  -4  -8   10.31    1.80
   1   4  -7    1.15    0.89
   1  -4  -7    0.36    1.11
  -1  -4   7    2.06    1.18
   1   4  -6    0.44    0.78
  -1  -4   6    0.53    1.13
   1  -4  -6   -0.26    0.77
   1   4  -5   22.74    1.79
   1  -4  -5   23.81    1.93
  -1  -4   5   23.98    1.85
   1   4  -4   20.04    1.52
   1  -4  -4   19.64    1.58
  -1  -4   4   18.21    1.49
   1   4  -3    1.54    0.33
  -1  -4   3    1.87    0.57
   1  -4  -3    2.37    0.57
   1   4  -2    0.21    0.16
   1  -4  -2    0.39    0.17
  -1  -4   2    0.60    0.33
   1  -4  -2    0.42    0.40
   1   4  -1    1.97    0.27
   1  -4  -1    2.28    0.28
  -1  -4   1    1.37    0.22
  -1   4   0    2.32    0.30
   1   4   0    1.34    0.24
  -1  -4   0    1.80    0.28
   1  -4   0    2.04    0.27
  -1   4  -1   17.12    1.08
  -1  -4  -1   16.42    1.09
  -1   4  -2   17.68    1.13
   1  -4   2   15.21    1.15
  -1  -4  -2   19.23    1.14
   1  -4   3   23.41    1.61
  -1  -4  -3   25.20    1.83
  -1   4  -4    2.42    0.65
  -1  -4  -4    1.16    0.60
   1  -4   4    2.13    0.59
  -1   4  -5   12.54    1.20
  -1  -4  -5   12.29    1.39
   1  -4   5   12.53    1.28
  -1   4  -6    0.63    0.78
   1  -4   6    0.94    0.94
  -1  -4  -6    0.16    0.87
  -1   4  -7   18.47    1.86
  -1  -4  -7   19.37    2.12
  -1  -4  -8   -0.45    1.50
   1  -4   8    1.40    1.71
   1   5  -8    1.62    1.30
  -1  -5   8    1.20    1.83
   1  -5  -8   -0.81    1.45
   1   5  -7    9.36    1.43
   1  -5  -7    4.67    1.52
  -1  -5   7    7.82    1.57
   1   5  -6    2.40    0.90
   1  -5  -6   -0.24    0.81
  -1  -5   6    1.05    0.98
   1  -5  -5   56.52    3.80
  -1  -5   5   57.81    3.68
   1   5  -4    1.60    0.40
  -1  -5   4    0.96    0.66
   1  -5  -4    0.72    0.69
   1   5  -3    0.16    0.25
   1  -5  -3    0.79    0.47
  -1  -5   3    0.40    0.54
   1  -5  -3    0.77    0.28
   1   5  -2   33.64    1.97
   1  -5  -2   32.04    2.15
   1  -5  -2   31.55    1.95
  -1  -5   2   29.18    2.02
   1   5  -1   17.08    1.16
  -1  -5   1   19.06    1.19
   1  -5  -1   16.52    1.15
   1   5   0   33.01    2.00
  -1   5   0   32.26    1.98
   1  -5   0   34.19    2.00
  -1  -5   0   31.45    2.00
   1   5   1   23.59    1.40
  -1   5  -1   20.67    1.39
  -1  -5  -1   21.66    1.40
  -1   5  -2    0.09    0.19
   1  -5   2   -0.26    0.35
  -1  -5  -2   -0.11    0.24
  -1   5  -3   13.20    0.93
  -1  -5  -3    9.79    1.19
   1  -5   3   11.65    1.02
  -1  -5  -3   12.30    0.93
  -1   5  -4   14.54    1.09
  -1  -5  -4   14.10    1.08
  -1  -5  -4   15.30    1.44
   1  -5   4   13.54    1.29
  -1   5  -5    7.35    1.10
   1  -5   5    5.92    1.12
  -1  -5  -5    8.50    1.29
  -1   5  -6    3.81    1.00
   1  -5   6    2.79    1.06
  -1   5  -7    7.10    1.29
   1  -5   7    4.45    1.48
  -1  -5  -7    2.36    1.28
  -1  -5  -8   -0.04    1.62
   1  -5   8   -1.21    1.84
   1  -6  -7   -0.34    1.27
  -1  -6   7    0.75    1.39
   1   6  -6    7.27    0.95
  -1  -6   6    9.20    1.48
   1  -6  -6    6.90    1.53
   1   6  -5    6.31    0.87
  -1  -6   5    6.81    1.10
   1  -6  -5    4.82    1.09
   1  -6  -5    4.82    0.72
   1   6  -4    0.69    0.38
   1  -6  -4    0.88    0.66
   1  -6  -4    0.65    0.42
  -1  -6   4    1.80    0.75
   1   6  -3    2.53    0.50
   1  -6  -3    2.32    0.46
  -1  -6   3    3.62    0.75
   1  -6  -3    3.72    0.75
   1   6  -2   11.91    0.93
  -1  -6   2   11.31    1.13
   1  -6  -2   12.28    0.93
   1  -6  -2   10.61    1.17
   1   6  -1    3.50    0.51
   1  -6  -1    3.51    0.51
  -1  -6   1    3.93    0.52
   1   6   0    0.55    0.27
  -1   6   0    0.76    0.29
   1  -6   0    0.42    0.25
  -1  -6   0    1.10    0.30
   1   6   1    9.56    0.80
  -1   6  -1   11.31    0.85
  -1  -6  -1   10.44    0.85
  -1   6  -2    3.97    0.53
   1  -6   2    3.91    0.65
  -1   6  -3    4.73    0.60
  -1  -6  -3    4.66    0.62
  -1  -6  -3    5.12    0.99
   1  -6   3    4.51    0.85
  -1   6  -4    0.16    0.35
  -1  -6  -4    0.91    0.80
   1  -6   4    0.15    0.67
  -1  -6  -4    0.11    0.38
  -1   6  -5   14.00    1.20
  -1  -6  -5   12.60    1.17
   1  -6   5   13.13    1.47
  -1  -6  -5   13.99    1.62
  -1   6  -6    7.49    1.00
   1  -6   6   10.76    2.25
  -1  -6  -6    6.13    0.85
  -1  -6  -6    5.49    1.33
   1  -6   7   10.32    1.79
  -1  -6  -7    6.30    1.70
   1   7  -7    7.36    1.17
   1  -7  -7    3.84    1.69
  -1  -7   7    6.46    1.86
   1   7  -6    0.93    0.64
   1  -7  -6    1.52    0.73
   1  -7  -6    0.13    1.09
  -1  -7   6    3.30    1.37
   1   7  -5    0.45    0.52
   1  -7  -5   -0.39    0.62
  -1  -7   5    1.46    1.34
   1  -7  -5    0.99    0.97
   1   7  -4    3.57    0.61
  -1  -7   4    4.29    1.05
   1  -7  -4    3.78    0.69
   1  -7  -4    3.54    1.03
   1   7  -3    5.48    0.71
   1  -7  -3    5.27    0.97
  -1  -7   3    4.48    0.91
   1  -7  -3    5.08    0.71
   1   7  -2    0.89    0.38
   1  -7  -2    0.47    0.38
   1  -7  -2    1.06    0.69
  -1  -7   2    1.07    0.74
   1   7  -1    1.35    0.40
  -1  -7   1    1.07    0.33
   1  -7  -1    2.20    0.46
  -1   7   0   21.60    1.46
   1   7   0   22.48    1.49
   1  -7   0   20.10    1.60
  -1  -7   0   22.14    1.50
  -1   7  -1    8.11    0.84
  -1  -7  -1    8.82    0.84
  -1   7  -2   10.38    0.89
  -1  -7  -2   10.13    0.95
   1  -7   2    9.33    0.98
  -1   7  -3   -0.56    0.34
  -1  -7  -3   -1.19    0.69
  -1  -7  -3    0.29    0.43
   1  -7   3    0.19    0.65
  -1   7  -4    9.66    1.01
  -1  -7  -4    9.09    1.09
   1  -7   4    9.82    1.30
  -1  -7  -4    9.58    1.53
  -1   7  -5    7.50    0.97
  -1  -7  -5    8.28    1.55
   1  -7   5    9.05    1.47
  -1  -7  -5    5.33    0.98
  -1   7  -6   -0.36    0.72
  -1  -7  -6    0.92    0.76
  -1  -7  -6    0.24    1.14
   1  -7   6    2.91    1.57
  -1   7  -7    0.50    0.77
  -1  -7  -7    1.39    1.70
   1  -7   7    0.45    1.72
   1   8  -6    1.78    0.85
   1  -8  -6   -0.47    1.37
  -1  -8   6    1.46    1.56
   1   8  -5    0.10    0.64
   1  -8  -5    0.58    0.80
   1  -8  -5    0.53    1.19
  -1  -8   5    0.06    1.15
   1   8  -4    5.31    0.86
   1  -8  -4    6.72    1.29
   1  -8  -4    5.94    0.96
  -1  -8   4    7.99    1.34
   1  -8  -3    6.55    0.86
   1  -8  -3    8.01    1.29
  -1  -8   3    6.40    1.12
   1   8  -2    1.77    0.53
   1  -8  -2    1.96    0.54
  -1  -8   2    1.23    0.86
   1  -8  -2    2.43    0.86
   1   8  -1   29.44    1.94
   1  -8  -1   30.84    1.96
  -1  -8   1   31.56    2.00
   1  -8  -1   23.59    2.11
   1   8   0    0.39    0.36
  -1   8   0    0.24    0.34
   1  -8   0    0.07    0.45
  -1  -8   0    0.87    0.43
  -1   8  -1   15.01    1.20
  -1  -8  -1   14.71    1.23
  -1   8  -2    5.70    0.73
  -1  -8  -2    4.39    1.08
  -1  -8  -2    4.22    0.69
   1  -8   2    3.51    0.78
  -1   8  -3   20.32    1.52
  -1  -8  -3   18.68    1.56
  -1  -8  -3   19.19    1.97
   1  -8   3   18.91    1.69
  -1   8  -4    1.48    0.60
  -1  -8  -4    1.20    0.70
   1  -8   4    2.09    0.91
  -1   8  -5    2.11    0.67
  -1  -8  -5    3.14    1.19
  -1  -8  -5    2.91    0.92
   1  -8   5    3.88    1.14
  -1   8  -6    3.25    0.89
  -1  -8  -6    1.60    1.61
   1  -8   6    6.57    1.72
   1   9  -5    1.32    0.85
  -1  -9   5    3.88    1.49
   1  -9  -5    2.53    1.55
   1   9  -4    1.35    0.65
  -1  -9   4    2.13    1.42
   1  -9  -4    0.87    1.39
   1  -9  -4    1.49    0.85
   1   9  -3    9.81    1.23
   1  -9  -3    9.06    1.32
   1  -9  -3    9.06    1.56
   1   9  -2    3.16    0.69
  -1  -9   2    3.44    1.07
   1  -9  -2    2.18    0.78
   1  -9  -2    3.79    1.06
   1   9  -1    1.37    0.51
   1  -9  -1    1.23    0.60
   1  -9  -1   -0.08    0.83
   1   9   0    0.25    0.42
   1  -9   0   -0.57    0.48
  -1  -9   0    0.02    0.49
  -1   9  -1    0.23    0.51
   1  -9   1    0.32    0.82
  -1  -9  -1   -0.45    0.58
  -1   9  -2    2.56    0.65
   1  -9   2    0.56    0.85
  -1  -9  -2    2.80    1.03
  -1  -9  -2    3.52    0.79
  -1   9  -3    5.15    0.86
  -1  -9  -3    7.13    1.52
  -1  -9  -3    3.93    0.88
   1  -9   3    3.27    1.05
  -1   9  -4    0.79    0.69
  -1  -9  -4   -0.73    0.92
   1  -9   4    2.02    1.07
  -1  -9  -4    1.56    1.20
   1  10  -3    9.14    1.18
  -1 -10   3    5.39    1.70
   1  10  -2    2.64    0.72
   1 -10  -2    2.72    1.17
  -1 -10   2    1.82    1.23
   1 -10  -2    2.16    0.80
   1  10  -1   21.69    1.70
   1 -10  -1   22.04    2.13
  -1 -10   1   14.89    2.25
   1 -10  -1   21.45    1.86
   1  10   0   -0.20    0.52
   1 -10   0    0.89    0.84
   1 -10   0    1.22    1.04
  -1 -10   0   -1.10    0.77
  -1  10  -1   -1.03    0.60
   1 -10   1    0.32    1.14
  -1 -10  -1    1.96    0.94
  -1  10  -2    0.80    0.66
   1 -10   2   -0.22    1.10
  -1  10  -3    9.12    1.20
  -1 -10  -3    8.51    1.81
   2   0  -9   -0.94    1.47
  -2   0   9    0.10    2.36
   2   0  -8    2.77    1.39
  -2   0   8    0.54    1.39
   2   0  -7   -0.68    1.02
  -2   0   7   -0.58    0.96
   2   0  -6   -0.42    0.73
  -2   0   6    1.01    0.79
  -2   0   5    0.53    0.57
   2   0  -5    0.48    0.59
   2   0  -4   30.50    1.94
  -2   0   4   26.95    1.93
  -2   0   3   -0.17    0.32
   2   0  -2   40.25    2.44
  -2   0   2   41.91    2.45
   2   0  -1   -0.35    0.15
  -2   0   1   -0.28    0.19
  -2   0   0   -0.05    0.04
  -2   0  -2   43.72    2.59
   2   0   2   42.88    2.61
  -2   0  -3   -0.05    0.28
   2   0   3    0.03    0.35
  -2   0  -4   16.06    1.22
   2   0   4   13.89    1.26
   2   0   5    0.20    0.62
  -2   0  -5   -0.40    0.56
  -2   0  -6   -1.09    0.79
   2   0   6   -0.95    0.83
  -2   0  -7    0.88    0.99
   2   0   7   -2.17    1.24
  -2   0  -8    0.75    1.32
  -2   0  -9   -0.70    1.65
  -2   1   9    0.13    2.36
   2   1  -9    1.58    1.53
  -2  -1   9    0.40    1.97
   2  -1  -9   -0.69    1.57
  -2   1   8    5.47    1.90
  -2  -1   8    4.79    1.54
   2  -1  -8    8.09    1.45
  -2   1   7   -1.16    1.00
   2   1  -7    2.33    1.00
  -2  -1   7   -0.11    0.99
   2  -1  -7    1.32    0.97
  -2   1   6   -0.02    0.70
   2   1  -6    0.00    0.75
   2  -1  -6    0.59    0.80
   2   1  -5    4.61    0.82
  -2   1   5    3.33    0.73
  -2  -1   5    2.32    0.67
   2  -1  -5    3.23    0.77
  -2   1   4   10.86    1.05
   2   1  -4   11.33    1.03
   2  -1  -4   13.03    1.09
  -2  -1   4   12.61    1.09
   2   1  -3    5.46    0.66
  -2   1   3    4.86    0.61
   2  -1  -3    5.19    0.64
  -2  -1   3    6.02    0.65
   2   1  -2   51.27    2.99
  -2   1   2   52.98    3.01
   2  -1  -2   47.75    2.99
  -2  -1   2   51.61    3.00
  -2   1   1   50.52    2.98
   2  -1  -1   53.70    2.98
  -2  -1   1   51.76    3.00
  -2   1   0   15.75    0.87
   2   1   0   13.16    0.89
  -2  -1   0   16.40    0.90
   2  -1   0   15.45    0.87
  -2   1  -1   62.89    3.53
   2  -1   1   60.53    3.51
  -2   1  -2   18.09    1.09
   2  -1   2   17.35    1.11
  -2  -1  -2   14.91    1.16
  -2   1  -3   50.99    2.87
  -2  -1  -3   44.58    2.91
   2  -1   3   46.83    2.89
  -2   1  -4    1.49    0.54
  -2  -1  -4    1.07    0.48
   2  -1   4    0.61    0.43
  -2   1  -5    1.44    0.70
  -2  -1  -5    0.20    0.55
   2  -1   5    1.33    0.69
  -2   1  -6    1.23    0.84
  -2  -1  -6    0.28    0.78
  -2   1  -7    3.51    1.10
  -2  -1  -7    2.69    1.15
   2  -1   7    2.80    1.43
  -2   1  -8   11.54    1.84
  -2  -1  -8    8.32    1.57
   2  -1   8    4.94    1.92
  -2   1  -9    8.14    1.78
  -2  -1  -9    1.19    1.73
   2   2  -9    8.79    1.86
   2  -2  -9    5.86    1.69
  -2  -2   9    5.33    2.20
  -2   2   8    4.48    1.77
   2   2  -8    3.04    1.51
  -2  -2   8    0.12    1.39
   2  -2  -8    1.50    1.29
  -2   2   7    1.50    1.27
   2   2  -7    1.35    1.01
   2  -2  -7    0.84    1.02
  -2  -2   7   -0.26    1.08
   2   2  -6    1.71    0.87
  -2   2   6    1.17    0.87
   2  -2  -6    0.68    0.79
   2   2  -5   11.55    1.16
  -2   2   5    8.19    1.12
   2  -2  -5    9.03    1.11
  -2  -2   5   11.76    1.21
  -2   2   4   18.78    1.55
   2   2  -4   23.49    1.58
  -2  -2   4   22.64    1.61
   2  -2  -4   20.44    1.58
   2   2  -3    3.11    0.52
  -2   2   3    2.89    0.50
  -2  -2   3    3.54    0.55
   2  -2  -3    3.15    0.56
   2   2  -2    0.30    0.30
  -2   2   2    0.09    0.26
   2  -2  -2   -0.03    0.21
  -2  -2   2   -0.03    0.28
  -2   2   1    0.97    0.23
   2   2  -1    0.54    0.14
   2  -2  -1    0.91    0.22
   2  -2  -1    0.68    0.12
   2   2   0    2.02    0.23
  -2   2   0    2.28    0.20
   2  -2   0    2.04    0.19
  -2  -2   0    2.33    0.23
  -2  -2  -1   25.43    1.50
  -2   2  -2   98.42    5.94
   2  -2   2  111.39    5.98
  -2   2  -3    0.10    0.36
   2  -2   3    0.13    0.33
  -2  -2  -3    0.28    0.39
  -2   2  -4   21.96    1.58
   2  -2   4   21.70    1.62
  -2  -2  -4   25.53    1.71
  -2   2  -5   14.81    1.35
   2  -2   5   16.58    1.42
  -2  -2  -5   16.03    1.45
  -2   2  -6    0.03    0.79
  -2  -2  -6   -0.01    0.72
   2  -2   6   -0.41    0.86
  -2   2  -7    0.75    1.02
  -2  -2  -7    0.25    1.04
   2  -2   7   -0.11    1.29
  -2   2  -8    2.10    2.18
  -2  -2  -8    0.91    1.33
   2  -2   8    4.60    1.92
  -2   2  -9    1.79    1.43
   2  -2   9   -4.34    2.42
  -2  -2  -9    1.43    1.71
   2   3  -9    3.25    1.51
  -2  -3   9   -2.75    2.13
   2  -3  -9   -2.03    1.62
  -2   3   8    5.07    1.84
   2   3  -8    4.60    1.37
   2  -3  -8    1.71    1.35
  -2  -3   8    2.05    1.61
   2   3  -7    3.37    1.00
  -2   3   7    0.22    1.32
  -2  -3   7    3.53    1.26
   2  -3  -7    0.96    1.02
  -2   3   6    0.24    0.86
   2   3  -6    0.31    0.74
   2  -3  -6   -0.11    0.80
  -2  -3   6    0.84    0.98
  -2   3   5    0.26    0.71
   2   3  -5    0.19    0.59
   2  -3  -5   -0.21    0.62
  -2  -3   5   -0.20    0.64
   2   3  -4   10.39    1.02
  -2   3   4   10.75    1.09
   2  -3  -4   10.86    1.05
  -2  -3   4   10.54    1.06
  -2   3   3   14.26    1.19
   2   3  -3   14.87    1.15
   2  -3  -3   14.47    1.16
  -2  -3   3   15.31    1.18
   2   3  -2   -0.11    0.14
  -2  -3   2    0.07    0.25
   2  -3  -2   -0.29    0.25
   2   3  -1   53.89    3.05
   2  -3  -1   55.19    3.10
   2  -3  -1   52.21    3.02
  -2  -3   1   49.30    3.05
  -2   3   0    4.58    0.36
   2   3   0    4.62    0.39
  -2  -3   0    4.37    0.38
   2  -3   0    4.24    0.35
  -2   3  -1   12.28    0.80
  -2  -3  -1   12.85    0.83
  -2   3  -2   18.05    1.13
  -2  -3  -2   17.46    1.12
   2  -3   2   17.38    1.14
  -2   3  -3   25.04    1.69
   2  -3   3   28.21    1.72
  -2   3  -4    2.58    0.59
   2  -3   4    1.76    0.53
  -2  -3  -4    1.98    0.57
  -2   3  -5    1.42    0.65
  -2  -3  -5    0.04    0.58
   2  -3   5    0.69    0.68
  -2   3  -6    8.98    1.21
  -2  -3  -6    5.40    1.06
   2  -3   6    7.76    1.26
   2  -3   7    4.58    1.47
  -2  -3  -7    4.93    1.22
  -2  -3  -8   -0.57    1.29
   2  -3   8    0.39    1.74
   2   4  -8    2.04    1.20
   2  -4  -8    0.66    1.33
  -2  -4   8    0.20    1.67
   2   4  -7    8.20    1.51
   2  -4  -7    9.21    1.59
  -2  -4   7    9.64    1.78
   2   4  -6    7.09    1.24
   2  -4  -6    7.37    1.31
  -2  -4   6    9.10    1.43
   2   4  -5   18.78    1.60
   2  -4  -5   19.33    1.67
  -2  -4   5   19.19    1.74
  -2  -4   4    0.09    0.59
   2  -4  -4   -0.13    0.47
  -2  -4   3   37.19    2.46
   2  -4  -3   40.78    2.54
   2   4  -2    0.60    0.23
   2  -4  -2    0.33    0.18
  -2  -4   2    1.43    0.47
   2  -4  -2    0.46    0.33
   2   4  -1    7.16    0.57
  -2  -4   1    7.96    0.58
   2  -4  -1    6.34    0.53
   2  -4  -1    7.06    0.65
  -2   4   0   30.93    1.72
   2   4   0   26.09    1.73
   2  -4   0   28.07    1.72
  -2  -4   0   29.24    1.75
  -2   4  -1    0.30    0.17
  -2  -4  -1    0.40    0.19
  -2   4  -2   52.08    2.95
  -2  -4  -2   49.77    2.96
   2  -4   2   48.67    2.93
  -2  -4  -3    1.43    0.51
  -2  -4  -3    1.41    0.29
   2  -4   3    1.96    0.48
  -2   4  -4   -0.23    0.51
  -2  -4  -4    0.12    0.52
   2  -4   4    0.00    0.49
  -2   4  -5    0.45    0.65
   2  -4   5    0.86    0.70
  -2  -4  -5    1.24    0.69
  -2   4  -6   18.53    1.65
   2  -4   6   16.85    1.75
  -2  -4  -6   18.73    1.92
  -2   4  -7    3.28    1.01
   2  -4   7   -0.76    1.21
  -2  -4  -7    1.02    1.06
  -2   4  -8   -0.27    1.23
  -2  -4  -8   -0.74    1.51
   2  -4   8   -0.15    1.89
   2   5  -8   -0.19    1.26
  -2  -5   8    2.27    1.76
   2  -5  -8   -1.14    1.51
   2   5  -7    2.57    1.10
   2  -5  -7   -0.68    1.11
  -2  -5   7    1.50    1.28
   2  -5  -6    2.26    0.93
   2  -5  -5   -0.54    0.69
  -2  -5   5   -0.19    0.81
   2   5  -4    0.33    0.28
   2  -5  -4    0.55    0.59
  -2  -5   4   -0.05    0.69
   2   5  -3   17.69    1.30
  -2  -5   3   17.85    1.45
   2  -5  -3   20.45    1.49
   2  -5  -3   19.48    1.28
   2   5  -2   23.89    1.53
   2  -5  -2   24.00    1.51
  -2  -5   2   23.13    1.66
   2  -5  -2   23.21    1.66
   2   5  -1   12.74    0.93
   2  -5  -1   12.66    1.02
  -2  -5   1   14.76    0.95
   2  -5  -1   12.11    0.90
   2   5   0   32.69    1.88
  -2   5   0   30.23    1.84
   2  -5   0   29.69    1.85
  -2  -5   0   28.75    1.87
   2   5   1   11.69    0.85
  -2   5  -1   12.68    0.86
  -2  -5  -1   11.56    0.87
  -2   5  -2    0.74    0.23
  -2  -5  -2    0.91    0.28
  -2   5  -3   67.11    3.81
  -2  -5  -3   57.17    3.78
  -2  -5  -3   66.51    4.11
   2  -5   3   66.40    3.80
  -2  -5  -4    2.98    0.83
   2  -5   4    3.32    0.69
  -2  -5  -4    3.67    0.52
  -2   5  -5    8.65    1.11
   2  -5   5    8.84    1.23
  -2  -5  -5   10.35    1.31
  -2   5  -6   10.32    1.42
   2  -5   6   11.76    1.58
  -2  -5  -6   13.28    1.80
  -2   5  -7    0.30    0.97
   2  -5   7    0.05    1.33
  -2  -5  -7   -0.73    1.34
  -2   5  -8   -0.66    1.26
   2  -5   8    0.71    2.10
  -2  -5  -8    0.05    1.70
  -2  -6   8    5.67    2.13
   2  -6  -8    0.18    1.61
   2   6  -7    2.30    0.72
   2  -6  -7    2.33    1.42
  -2  -6   7    5.40    1.56
   2   6  -6    9.64    1.08
  -2  -6   6    9.86    1.61
   2   6  -5    1.45    0.49
  -2  -6   5    1.85    1.03
   2  -6  -5    1.38    0.89
   2  -6  -5    2.41    0.57
   2   6  -4    0.72    0.34
   2  -6  -4    0.74    0.67
   2  -6  -4    1.10    0.45
  -2  -6   4    1.01    0.82
   2   6  -3   24.18    1.55
   2  -6  -3   22.77    1.63
  -2  -6   3   18.71    1.68
   2  -6  -3   24.00    1.73
   2   6  -2   20.80    1.43
  -2  -6   2   21.56    1.64
   2  -6  -2   21.60    1.59
   2  -6  -2   19.84    1.40
   2   6  -1    9.01    0.79
  -2  -6   1    8.38    0.77
   2  -6  -1    8.66    0.75
   2  -6  -1    9.21    0.91
   2   6   0   11.29    0.86
  -2   6   0   10.19    0.81
   2  -6   0   10.55    0.83
  -2   6  -1    3.72    0.50
  -2  -6  -1    3.34    0.47
  -2   6  -2    0.29    0.29
  -2  -6  -2    0.41    0.28
  -2   6  -3    0.37    0.35
  -2  -6  -3    0.87    0.35
   2  -6   3    0.85    0.53
  -2  -6  -3    1.02    0.67
  -2   6  -4   10.98    0.98
  -2  -6  -4    8.49    0.97
  -2  -6  -4    9.96    1.46
   2  -6   4   11.07    1.14
  -2   6  -5    1.97    0.52
  -2  -6  -5    1.50    0.96
   2  -6   5    3.43    0.86
  -2  -6  -5    2.34    0.54
  -2   6  -6    2.64    0.70
  -2  -6  -6    3.23    1.18
  -2  -6  -6    2.82    0.70
   2  -6   6    5.06    1.25
   2  -6   7   -0.98    1.48
  -2  -6  -7   -1.18    1.40
   2   7  -7    7.27    1.07
  -2  -7   7    9.74    1.98
   2   7  -6    6.69    0.96
  -2  -7   6    9.48    1.76
   2  -7  -6    7.85    1.07
   2  -7  -6    4.33    1.27
   2   7  -5    6.52    0.91
   2  -7  -5    4.25    0.81
   2  -7  -5    4.25    1.18
   2   7  -4    7.12    0.90
   2  -7  -4   10.11    1.34
   2  -7  -4    6.98    0.87
  -2  -7   4    9.08    1.43
   2   7  -3    3.75    0.57
   2  -7  -3    3.75    0.81
  -2  -7   3    5.31    1.00
   2  -7  -3    3.43    0.58
   2   7  -2   12.41    0.99
   2  -7  -2   11.23    1.21
   2  -7  -2   10.94    0.98
  -2  -7   2   10.47    1.32
   2   7  -1    1.53    0.43
   2  -7  -1    3.69    0.69
  -2  -7   1    2.19    0.43
   2   7   0    4.19    0.55
  -2   7   0    3.70    0.53
   2  -7   0    4.12    0.69
  -2  -7   0    3.63    0.57
  -2   7  -1    6.62    0.77
  -2  -7  -1    8.80    0.84
  -2   7  -2    1.36    0.36
  -2  -7  -2    0.91    0.40
  -2   7  -3    0.35    0.40
   2  -7   3    0.15    0.55
  -2  -7  -3    0.46    0.81
  -2  -7  -3    0.72    0.47
  -2   7  -4    6.10    0.80
  -2  -7  -4    7.58    1.47
   2  -7   4    6.27    1.12
  -2  -7  -4    5.31    0.80
  -2   7  -5    5.76    0.95
  -2  -7  -5    7.86    1.53
   2  -7   5    8.18    1.37
  -2  -7  -5    6.24    0.91
  -2   7  -6    0.40    0.60
   2  -7   6    0.89    1.33
  -2  -7  -6    0.57    1.30
  -2  -7  -6    1.78    0.80
   2   8  -6    0.44    0.77
   2  -8  -6   -0.59    1.23
  -2  -8   6    0.46    1.68
  -2  -8   5    5.02    1.33
   2  -8  -5    1.30    1.25
   2  -8  -5    1.61    0.79
   2   8  -4    4.25    0.78
  -2  -8   4    5.42    1.39
   2  -8  -4    4.17    1.09
   2  -8  -4    4.39    0.85
   2   8  -3    8.27    1.00
   2  -8  -3    7.87    1.03
  -2  -8   3    7.11    1.33
   2   8  -2    3.21    0.62
   2  -8  -2    4.35    0.71
  -2  -8   2    4.67    1.06
   2  -8  -2    4.16    0.86
   2   8  -1   22.02    1.63
   2  -8  -1   23.64    1.83
  -2  -8   1   22.70    1.65
   2  -8  -1   21.84    1.62
  -2   8   0    1.24    0.42
   2   8   0    2.10    0.46
  -2  -8   0    2.21    0.48
   2  -8   0    1.52    0.55
  -2   8  -1   11.82    1.03
   2  -8   1   10.55    1.20
  -2  -8  -1   12.42    1.10
  -2   8  -2   13.17    1.19
  -2  -8  -2   13.28    1.25
  -2   8  -3    0.14    0.45
  -2  -8  -3    0.20    0.95
  -2  -8  -3    0.51    0.53
  -2   8  -4   -0.02    0.51
  -2  -8  -4    1.28    0.74
  -2  -8  -4    0.91    1.10
   2  -8   4    1.19    0.81
  -2   8  -5    8.46    1.04
  -2  -8  -5   10.61    1.86
  -2  -8  -5    5.52    1.11
   2  -8   5    9.48    1.69
  -2   8  -6    2.16    0.79
   2  -8   6    2.77    1.70
  -2  -8  -6    1.24    1.45
   2   9  -5   10.40    1.46
  -2  -9   5   11.27    1.81
   2  -9  -5    7.35    1.62
   2   9  -4    0.52    0.61
   2  -9  -4   -0.78    0.78
  -2  -9   4    1.07    1.41
   2  -9  -4   -0.32    1.18
   2   9  -3    2.56    0.68
   2  -9  -3    0.78    0.99
  -2  -9   3   -1.27    1.17
   2  -9  -3    0.78    0.76
   2   9  -2   -0.16    0.54
   2  -9  -2    0.26    0.62
   2  -9  -2   -0.79    0.77
  -2  -9   2   -0.11    1.17
   2   9  -1    5.40    0.80
   2  -9  -1    6.59    1.21
   2  -9  -1    4.75    0.77
  -2   9   0    1.95    0.54
   2   9   0    2.73    0.59
   2  -9   0    3.62    0.87
  -2  -9   0    3.06    0.72
   2  -9   0    2.01    0.71
   2  -9   1    0.10    0.75
  -2  -9  -1    0.11    0.57
  -2   9  -2   -0.58    0.57
  -2  -9  -2   -0.98    0.60
  -2   9  -3    1.96    0.62
  -2  -9  -3    0.56    0.72
  -2  -9  -3    0.43    1.22
  -2   9  -4    0.00    0.70
  -2  -9  -4    1.04    1.30
   2  10  -3   -2.13    0.79
  -2 -10   3    0.22    1.55
   2 -10  -3    0.00    1.23
   2 -10  -3    0.34    1.01
   2  10  -2    0.73    0.66
   2 -10  -2    3.02    1.12
   2 -10  -2    1.41    0.84
  -2 -10   2    1.42    1.31
   2  10  -1   11.68    1.41
   2 -10  -1   15.53    1.60
   2 -10  -1   15.93    1.78
   2  10   0   -0.20    0.56
   2 -10   0   -0.42    0.98
  -2 -10   0   -0.83    0.73
  -2  10  -1   11.18    1.28
  -2 -10  -1   14.70    1.93
  -2  10  -2    0.85    0.67
  -2 -10  -2    1.10    1.33
  -3   0   9   -2.56    1.87
   3   0  -9    1.37    1.54
   3   0  -8    1.26    1.20
  -3   0   8    1.06    1.34
  -3   0   7    0.00    0.93
   3   0  -7   -0.75    0.97
   3   0  -6    7.86    1.15
  -3   0   6    7.19    1.21
  -3   0   5   -0.16    0.52
   3   0  -5    0.45    0.59
   3   0  -4    3.53    0.63
  -3   0   4    4.38    0.74
  -3   0   3    0.10    0.40
   3   0  -3    0.02    0.32
  -3   0   2 1000.00   52.31
   3   0  -2  864.94   52.29
   3   0  -1   -0.04    0.17
  -3   0   1   -0.16    0.18
  -3   0   0   22.59    1.28
  -3   0  -2   34.97    2.16
  -3   0  -3    0.11    0.30
  -3   0  -4   57.49    3.54
  -3   0  -5    0.41    0.52
  -3   0  -6    6.47    1.16
  -3   0  -7   -0.01    0.98
  -3   0  -8    2.37    1.41
  -3   0  -9   -0.40    1.74
   3   1  -9    1.70    1.59
  -3   1   9    0.55    2.15
   3  -1  -9   -1.33    1.49
  -3  -1   9    0.54    2.04
  -3   1   8   30.96    3.01
   3   1  -8   30.30    2.58
  -3  -1   8   27.09    2.85
   3  -1  -8   31.23    2.69
  -3   1   7   -0.18    0.99
   3   1  -7   -0.41    0.94
  -3  -1   7   -0.82    0.97
   3  -1  -7    0.73    1.00
  -3   1   6    6.97    1.23
   3   1  -6    8.82    1.22
   3  -1  -6    9.41    1.21
  -3  -1   6    7.37    1.30
   3   1  -5    1.88    0.69
  -3   1   5    1.13    0.61
   3  -1  -5    1.41    0.68
  -3  -1   5    1.60    0.66
   3   1  -4   16.51    1.30
  -3   1   4   15.43    1.27
  -3  -1   4   15.79    1.28
   3  -1  -4   14.15    1.25
  -3   1   3   22.51    1.64
   3   1  -3   26.46    1.67
  -3  -1   3   25.13    1.65
   3  -1  -3   25.88    1.66
  -3   1   2  225.41   13.08
   3   1  -2  241.46   13.09
  -3  -1   2  230.29   13.10
   3   1  -1   41.51    2.30
  -3   1   1   40.99    2.33
  -3  -1   1   39.33    2.36
   3  -1  -1   38.14    2.32
   3   1   0   37.57    2.27
  -3  -1   0   42.22    2.27
  -3   1  -1   53.68    3.12
  -3   1  -2   21.29    1.34
  -3   1  -3   43.90    2.75
   3  -1   3   47.00    2.82
  -3   1  -4   47.48    3.20
   3  -1   4   52.93    3.31
  -3  -1  -4   56.99    3.32
  -3   1  -5    0.09    0.62
  -3  -1  -5   -0.16    0.44
   3  -1   5    1.44    0.74
  -3   1  -6    7.69    1.27
  -3  -1  -6    8.44    1.26
  -3   1  -7    1.00    1.08
   3  -1   7    0.38    1.36
  -3  -1  -7    0.82    1.00
  -3   1  -8    5.90    1.46
  -3  -1  -8    4.24    1.35
  -3   1  -9    2.11    1.69
  -3  -1  -9    1.76    1.90
   3   2  -9    0.81    1.53
  -3  -2   9   -1.15    2.04
   3  -2  -9   -0.26    1.68
   3   2  -8    2.20    1.29
  -3   2   8    1.48    1.81
   3  -2  -8    3.92    1.28
  -3  -2   8    0.35    1.51
  -3   2   7    4.61    1.31
   3   2  -7    7.39    1.39
  -3  -2   7    4.74    1.24
   3  -2  -7    7.94    1.51
   3   2  -6    2.81    0.93
  -3   2   6    0.72    0.80
   3  -2  -6    1.59    0.89
  -3  -2   6    2.03    0.91
   3   2  -5    1.13    0.73
  -3   2   5    1.05    0.64
   3  -2  -5    0.97    0.71
  -3  -2   5    1.25    0.72
   3   2  -4    0.84    0.49
  -3   2   4   -0.25    0.37
  -3  -2   4    0.25    0.53
   3  -2  -4    0.23    0.49
   3   2  -3    9.91    0.83
  -3   2   3    7.38    0.80
   3  -2  -3   10.46    0.88
  -3  -2   3    9.71    0.86
  -3   2   2   21.35    1.43
  -3  -2   2   22.71    1.44
   3  -2  -2   23.28    1.45
  -3   2   1    1.97    0.26
   3   2  -1    1.61    0.22
   3  -2  -1    1.51    0.17
  -3  -2   1    1.54    0.21
   3  -2  -1    1.77    0.31
  -3   2   0    8.82    0.59
   3   2   0   10.41    0.64
   3  -2   0    9.47    0.59
  -3  -2   0   10.30    0.64
  -3  -2  -1   16.51    1.01
  -3   2  -2    3.77    0.41
   3  -2   2    3.57    0.43
  -3   2  -3    0.60    0.40
  -3  -2  -3    0.85    0.45
   3  -2   3    0.88    0.39
  -3   2  -4   85.45    5.05
  -3  -2  -4   94.65    5.24
   3  -2   4   78.28    5.10
  -3   2  -5    7.74    1.01
   3  -2   5    6.64    1.13
  -3  -2  -5    8.77    1.12
  -3   2  -6   10.30    1.31
   3  -2   6   12.05    1.69
  -3  -2  -6   12.78    1.47
  -3   2  -7   -0.85    1.01
   3  -2   7    1.25    1.28
  -3   2  -8   -1.63    2.42
  -3  -2  -8   -1.46    1.21
   3  -2   8   -1.65    1.84
   3   3  -9   -1.11    1.51
  -3  -3   9    2.41    2.20
   3  -3  -9    4.14    1.64
   3   3  -8    5.45    1.41
  -3   3   8    2.20    1.83
  -3  -3   8    5.21    1.62
   3  -3  -8    2.63    1.38
  -3   3   7    2.01    1.27
   3   3  -7    1.70    1.00
  -3  -3   7    1.32    1.09
   3  -3  -7    1.18    1.05
   3   3  -6   -0.59    0.78
  -3   3   6    1.45    0.98
   3  -3  -6   -0.29    0.78
  -3  -3   6    1.17    0.92
  -3   3   5   -0.35    0.70
   3   3  -5    0.91    0.63
  -3  -3   5    0.47    0.81
   3  -3  -5    0.56    0.68
  -3   3   4   -0.39    0.52
   3   3  -4   -0.09    0.57
   3  -3  -4    0.03    0.55
  -3  -3   4    0.32    0.53
  -3   3   3   87.88    5.77
  -3  -3   3   99.16    5.77
   3  -3  -3  109.00    5.80
  -3   3   2    0.05    0.28
   3   3  -2    0.02    0.14
  -3  -3   2   -0.14    0.32
   3  -3  -2    0.29    0.28
   3   3  -1   36.30    2.03
   3  -3  -1   34.16    1.98
   3  -3  -1   32.98    2.03
  -3  -3   1   32.91    2.02
   3   3   0   55.28    3.01
  -3   3   0   47.35    2.96
  -3  -3   0   51.46    3.01
   3  -3   0   53.73    2.97
  -3   3  -1   22.62    1.32
  -3  -3  -1   21.11    1.35
  -3  -3  -2    7.91    0.59
  -3   3  -3    8.23    0.72
  -3  -3  -3    5.75    0.85
   3  -3   3    7.47    0.70
  -3   3  -4    7.03    0.82
   3  -3   4    7.10    0.83
  -3  -3  -4    5.43    0.98
  -3   3  -5    6.40    0.95
   3  -3   5    6.30    1.05
  -3  -3  -5    8.01    1.11
  -3   3  -6    1.44    0.70
  -3  -3  -6    1.06    0.85
   3  -3   6   -0.03    0.99
  -3   3  -7    5.50    1.22
   3  -3   7    3.38    1.49
  -3  -3  -7    2.42    1.13
   3  -3   8    0.25    1.91
  -3  -3  -8   -0.87    1.45
   3   4  -8    2.33    1.32
   3  -4  -8   -0.14    1.45
  -3  -4   8    0.90    1.57
   3   4  -7    2.09    1.10
  -3  -4   7    3.84    1.29
   3  -4  -7    2.88    1.52
   3   4  -6    0.37    0.87
  -3  -4   6    2.53    1.07
   3  -4  -6    0.39    0.90
   3   4  -5    4.22    0.94
   3  -4  -5    3.03    0.95
  -3  -4   5    4.66    0.98
  -3  -4   4   33.89    2.42
   3  -4  -4   37.15    2.41
   3   4  -3   14.17    1.02
  -3  -4   3   14.60    1.20
   3  -4  -3   14.54    1.18
   3   4  -2    0.29    0.19
   3  -4  -2    0.25    0.19
  -3  -4   2   -0.25    0.44
   3  -4  -2    0.52    0.36
   3   4  -1   20.85    1.30
  -3  -4   1   18.59    1.29
   3  -4  -1   21.06    1.32
   3  -4  -1   20.52    1.26
   3   4   0    2.49    0.33
  -3   4   0    2.10    0.29
  -3  -4   0    2.35    0.32
   3  -4   0    2.18    0.30
  -3   4  -1    0.51    0.18
  -3  -4  -1    0.50    0.19
  -3   4  -2    0.26    0.18
  -3  -4  -2   -0.09    0.21
  -3   4  -3    0.75    0.39
  -3  -4  -3    0.23    0.23
  -3  -4  -3    0.23    0.51
  -3   4  -4    6.26    0.78
   3  -4   4    6.41    0.84
  -3  -4  -4    6.86    1.07
  -3   4  -5    8.35    1.05
  -3  -4  -5    5.89    1.13
   3  -4   5    6.52    1.09
  -3   4  -6    6.84    1.23
   3  -4   6    7.52    1.30
  -3  -4  -6    7.23    1.36
  -3   4  -7    1.00    1.00
  -3  -4  -7   -0.27    1.07
   3  -4   7   -1.57    1.44
  -3   4  -8    5.10    1.39
  -3  -4  -8    2.00    1.45
   3  -4   8    5.78    2.20
   3   5  -8    2.51    1.33
   3  -5  -8    0.46    1.61
  -3  -5   8    1.68    1.76
   3   5  -7    1.73    1.09
   3  -5  -7    0.46    1.18
  -3  -5   7    1.69    1.41
  -3  -5   6   -1.77    1.09
   3  -5  -6   -0.33    0.93
   3   5  -5    2.91    0.50
  -3  -5   5    5.83    1.13
   3  -5  -5    3.12    0.97
   3   5  -4   10.73    0.90
  -3  -5   4   10.84    1.31
   3  -5  -4    8.96    1.14
   3   5  -3    6.90    0.66
   3  -5  -3    7.12    0.65
  -3  -5   3    6.14    0.92
   3  -5  -3    7.04    0.90
   3   5  -2    1.83    0.33
  -3  -5   2    2.44    0.67
   3  -5  -2    2.61    0.52
   3  -5  -2    2.16    0.34
   3   5  -1    6.24    0.56
   3  -5  -1    6.64    0.64
   3  -5  -1    5.18    0.53
  -3  -5   1    4.80    0.54
  -3   5   0   40.03    2.35
   3   5   0   39.61    2.39
   3  -5   0   39.65    2.36
  -3  -5   0   39.03    2.40
  -3   5  -1    1.95    0.31
  -3  -5  -1    1.87    0.31
  -3   5  -2   36.01    2.17
  -3  -5  -2   35.26    2.21
  -3   5  -3   22.39    1.47
   3  -5   3   21.42    1.47
  -3  -5  -4    6.29    1.11
   3  -5   4    6.78    0.92
  -3  -5  -4    5.95    0.73
  -3   5  -5   49.48    3.23
  -3  -5  -5   56.69    3.63
   3  -5   5   49.16    3.30
  -3   5  -6    7.66    1.26
   3  -5   6    8.88    1.36
  -3  -5  -6    6.86    1.47
  -3   5  -7    0.87    1.00
   3  -5   7   -0.97    1.55
  -3  -5  -7   -0.25    1.20
  -3   5  -8    1.11    1.28
  -3  -5  -8    0.36    1.59
   3  -5   8    4.34    2.28
   3  -6  -8    0.96    1.69
  -3  -6   8    0.39    1.96
   3   6  -7    3.25    0.80
  -3  -6   7    5.70    1.81
   3  -6  -7    2.42    1.33
   3   6  -6   23.74    1.77
  -3  -6   6   21.33    2.35
   3   6  -5    0.40    0.46
  -3  -6   5    0.39    0.97
   3  -6  -5    0.07    0.43
   3  -6  -5    1.34    0.83
   3   6  -4    0.18    0.32
   3  -6  -4    0.12    0.66
  -3  -6   4    1.06    0.91
   3  -6  -4    0.47    0.36
   3   6  -3    0.37    0.27
   3  -6  -3    0.60    0.53
   3  -6  -3   -0.20    0.30
  -3  -6   3    0.83    0.67
   3   6  -2    2.17    0.44
  -3  -6   2    2.30    0.76
   3  -6  -2    2.32    0.42
   3  -6  -2    3.53    0.66
   3   6  -1   12.39    1.01
  -3  -6   1   13.77    1.02
   3  -6  -1   12.12    0.95
   3  -6  -1   14.47    1.10
  -3   6   0    4.95    0.55
   3   6   0    5.37    0.59
   3  -6   0    5.48    0.57
  -3  -6   0    5.23    0.58
  -3   6  -1    2.98    0.42
  -3   6  -2    0.37    0.29
  -3  -6  -2    0.29    0.32
  -3   6  -3   10.29    0.89
  -3  -6  -3    8.99    0.95
  -3   6  -4    0.66    0.42
  -3  -6  -4    0.30    0.48
   3  -6   4    1.01    0.63
  -3  -6  -4    0.05    0.88
  -3   6  -5    2.35    0.59
   3  -6   5    2.03    0.92
  -3  -6  -5    2.59    0.60
  -3  -6  -6    4.12    1.22
  -3  -6  -6    4.13    0.74
   3  -6   6    4.60    1.31
  -3  -6  -7   -0.35    1.41
   3  -6   7   -0.77    1.70
   3   7  -7    6.94    1.13
  -3  -7   7   10.25    2.18
   3  -7  -7    3.22    1.61
   3   7  -6   -0.89    0.60
   3  -7  -6   -1.62    1.21
  -3  -7   6    1.36    1.44
   3  -7  -6    0.78    0.74
   3   7  -5    0.32    0.47
   3  -7  -5   -0.60    0.67
   3  -7  -5    0.05    0.84
  -3  -7   5   -0.65    1.10
   3   7  -4    7.02    0.88
   3  -7  -4    7.52    1.00
   3  -7  -4    6.82    1.25
   3   7  -3   33.95    2.11
   3  -7  -3   30.36    2.06
   3  -7  -3   30.02    2.28
  -3  -7   3   30.29    2.27
   3   7  -2    2.63    0.46
   3  -7  -2    2.47    0.51
  -3  -7   2    3.18    0.94
   3  -7  -2    3.03    0.67
   3   7  -1    2.67    0.49
  -3  -7   1    3.65    0.55
   3  -7  -1    2.62    0.44
   3  -7  -1    4.32    0.73
  -3   7   0    2.12    0.43
   3   7   0    3.12    0.51
  -3  -7   0    2.06    0.43
   3  -7   0    2.87    0.46
  -3   7  -1    2.07    0.43
  -3  -7  -1    2.52    0.48
  -3   7  -2   20.26    1.43
  -3  -7  -2   20.53    1.48
  -3   7  -3    0.64    0.45
  -3  -7  -3    0.47    0.46
  -3  -7  -3   -0.40    0.83
  -3   7  -4    0.74    0.47
  -3  -7  -4    1.07    0.96
  -3  -7  -4    1.06    0.56
  -3   7  -5    1.84    1.10
   3  -7   5    1.68    1.00
  -3  -7  -5    1.65    1.14
  -3  -7  -5    0.72    0.59
  -3   7  -6    4.53    0.82
   3  -7   6    4.11    1.40
  -3  -7  -6    3.02    1.65
   3   8  -6   -0.32    0.70
   3  -8  -6   -1.37    1.37
  -3  -8   6    1.81    1.75
   3  -8  -6    0.74    0.86
   3   8  -5    0.71    0.66
  -3  -8   5    1.41    1.41
   3  -8  -5    0.25    0.80
   3   8  -4    0.25    0.53
   3  -8  -4    0.85    0.63
  -3  -8   4   -2.15    1.31
   3  -8  -4    0.71    0.92
   3   8  -3    2.72    0.58
   3  -8  -3    0.88    0.56
   3  -8  -3    3.11    0.90
  -3  -8   3    2.71    1.03
   3   8  -2    0.16    0.55
   3  -8  -2    0.51    0.65
   3  -8  -2    1.33    0.53
  -3  -8   2    0.60    1.08
   3   8  -1   15.30    1.28
  -3  -8   1   15.76    1.30
   3  -8  -1   17.58    1.43
   3  -8  -1   16.72    1.31
   3   8   0    2.32    0.49
  -3   8   0    4.09    0.55
   3  -8   0    2.77    0.56
  -3  -8   0    4.01    0.56
  -3   8  -1   10.76    0.96
  -3  -8  -1    9.07    0.98
  -3   8  -2    1.31    0.52
  -3  -8  -2    1.24    0.54
  -3   8  -3    3.32    0.66
  -3  -8  -3    4.53    1.19
  -3  -8  -3    2.98    0.67
  -3   8  -4    6.61    0.89
  -3  -8  -4    8.48    1.52
  -3  -8  -4    6.84    0.98
  -3   8  -5    2.97    0.75
  -3  -8  -5    4.66    1.56
   3   9  -5    9.94    1.37
  -3  -9   5   11.51    2.01
   3  -9  -5    6.79    1.58
   3  -9  -5   12.31    1.83
   3   9  -4    0.90    0.68
   3  -9  -4   -0.85    1.06
  -3  -9   4   -0.48    1.57
   3  -9  -4   -0.60    0.79
   3   9  -3   -0.04    0.63
   3  -9  -3    0.51    0.69
   3  -9  -3    0.67    1.00
  -3  -9   3   -1.27    1.16
   3   9  -2    1.71    0.62
  -3  -9   2    3.51    1.31
   3  -9  -2    3.13    0.98
   3  -9  -2    3.21    0.74
   3   9  -1    0.61    0.47
   3  -9  -1    1.00    0.73
   3  -9  -1    1.19    0.64
   3   9   0   -0.20    0.42
  -3   9   0   -0.45    0.40
   3  -9   0   -0.18    0.52
  -3  -9   0   -0.18    0.56
  -3   9  -1    0.80    0.51
  -3  -9  -1    0.72    0.55
  -3   9  -2    4.44    0.91
  -3  -9  -2    2.93    0.77
  -3   9  -3    2.27    0.72
  -3  -9  -3   -0.07    1.29
  -3  -9  -3    1.88    0.78
  -3   9  -4    0.36    0.65
  -3  -9  -4    0.53    1.43
   3  10  -3    0.27    0.83
   3 -10  -3    0.51    0.91
  -3 -10   3   -0.44    1.55
   3 -10  -3    0.97    1.24
   3  10  -2    6.48    0.94
  -3 -10   2    5.10    1.56
   3 -10  -2    6.50    1.04
   3 -10  -2    7.56    1.36
   3  10  -1    2.69    0.74
   3 -10  -1    2.98    0.97
   3 -10  -1    5.46    1.19
   3  10   0    0.56    0.54
  -3  10  -1   23.78    1.82
  -3  10  -2    0.52    0.71
  -3 -10  -2    1.34    1.56
  -4   0   9   -0.45    1.92
   4   0  -9    0.11    1.49
   4   0  -8    0.53    1.20
  -4   0   8   -0.58    1.38
   4   0  -7    1.37    0.96
  -4   0   7   -0.83    0.99
  -4   0   6    1.59    0.82
   4   0  -6    2.68    0.81
  -4   0   5    0.42    0.60
   4   0  -5    0.18    0.58
  -4   0   4    1.47    0.60
   4   0  -4    0.51    0.51
  -4   0   3    0.16    0.43
   4   0  -3    0.16    0.38
  -4   0   2  197.03   11.36
   4   0  -2  204.90   11.34
  -4   0   1   -0.10    0.20
  -4   0   0  164.87    9.20
  -4   0  -2    1.35    0.36
  -4   0  -3    0.12    0.29
  -4   0  -4   25.79    1.81
  -4   0  -5   -0.88    0.52
  -4   0  -6   32.19    2.43
  -4   0  -7   -0.25    1.07
  -4   0  -8    1.60    1.32
  -4   1   9   -3.81    2.15
   4   1  -9    1.94    1.47
   4  -1  -9    2.81    1.58
  -4  -1   9   -2.98    1.85
   4   1  -8   11.17    1.92
  -4   1   8   10.75    1.81
  -4  -1   8   12.70    2.22
   4  -1  -8    9.52    1.84
  -4   1   7   -0.51    1.05
   4   1  -7    2.48    1.09
   4  -1  -7    1.29    1.00
  -4  -1   7    1.61    1.20
  -4   1   6   17.62    1.77
   4   1  -6   21.34    1.76
   4  -1  -6   17.83    1.69
  -4  -1   6   17.74    1.71
   4   1  -5    4.64    0.90
  -4   1   5    3.27    0.80
   4  -1  -5    7.06    1.00
  -4  -1   5    6.05    0.98
   4   1  -4    5.70    0.80
  -4   1   4    4.45    0.77
  -4  -1   4    5.58    0.86
   4  -1  -4    5.08    0.80
  -4   1   3    8.15    0.78
   4   1  -3    6.79    0.73
   4  -1  -3    7.80    0.77
  -4  -1   3    7.86    0.82
   4   1  -2   43.24    2.54
  -4   1   2   40.25    2.53
   4  -1  -2   41.12    2.53
  -4  -1   2   44.00    2.56
   4   1  -1    4.24    0.31
  -4   1   1    4.00    0.43
   4  -1  -1    4.04    0.38
   4   1   0   39.82    2.33
  -4  -1   0   41.82    2.33
  -4   1  -2   23.52    1.48
  -4   1  -3    2.71    0.52
  -4  -1  -3    1.68    0.49
  -4   1  -4    4.99    0.73
  -4  -1  -4    4.60    0.76
  -4   1  -5    6.21    1.01
  -4  -1  -5    5.78    0.96
  -4  -1  -6    4.71    1.06
  -4   1  -7    2.26    1.19
  -4  -1  -7    1.18    1.07
  -4   1  -8   -0.76    1.32
  -4  -1  -8   -2.05    1.39
   4   2  -9    4.53    1.62
  -4  -2   9    3.49    2.09
   4  -2  -9    2.31    1.70
   4   2  -8   10.84    1.85
  -4   2   8   11.67    2.05
   4  -2  -8   10.57    1.87
  -4  -2   8   10.55    1.93
  -4   2   7    8.96    1.57
   4   2  -7    9.74    1.54
   4  -2  -7   10.38    1.49
  -4  -2   7    7.94    1.45
   4   2  -6    3.03    0.90
  -4   2   6    2.10    0.99
   4  -2  -6    3.46    0.99
  -4  -2   6    2.52    0.96
  -4   2   5    1.56    0.67
   4   2  -5    1.94    0.70
   4  -2  -5    1.25    0.78
  -4  -2   5    2.34    0.82
   4   2  -4   14.38    1.14
  -4   2   4   13.40    1.17
   4  -2  -4   12.66    1.16
  -4  -2   4   12.76    1.18
   4   2  -3   50.82    3.09
  -4   2   3   46.34    3.07
   4  -2  -3   52.78    3.09
  -4  -2   3   52.02    3.11
   4   2  -2   16.44    1.09
  -4   2   2   17.69    1.18
   4  -2  -2   17.45    1.18
  -4  -2   2   18.19    1.21
  -4   2   1    0.13    0.19
   4   2  -1    0.05    0.10
  -4  -2   1    0.04    0.09
   4  -2  -1    0.02    0.19
   4  -2  -1    0.17    0.07
   4   2   0   61.58    3.18
  -4   2   0   49.74    3.13
  -4  -2   0   54.95    3.17
  -4  -2  -1    4.79    0.39
  -4   2  -2   -0.17    0.26
  -4   2  -3    6.31    0.67
  -4  -2  -3    5.01    0.76
   4  -2   3    6.65    0.72
  -4   2  -4    6.05    0.81
   4  -2   4    5.05    0.83
  -4  -2  -4    5.75    0.88
  -4   2  -5   -0.22    0.65
   4  -2   5   -0.43    0.70
  -4  -2  -5   -0.36    0.60
  -4   2  -6    1.57    0.88
  -4  -2  -6    2.16    0.94
   4  -2   6    0.14    1.14
  -4   2  -7   27.71    2.28
  -4  -2  -7   26.55    2.43
  -4   2  -8    1.01    1.83
  -4  -2  -8   -0.50    1.37
   4   3  -9    2.55    1.58
  -4  -3   9    3.00    2.40
   4  -3  -9    1.48    1.84
  -4   3   8    4.71    1.89
   4   3  -8    3.82    1.26
  -4  -3   8    3.59    1.56
   4  -3  -8    3.34    1.39
   4   3  -7    4.72    1.13
  -4   3   7    2.51    1.52
  -4  -3   7    5.40    1.28
   4  -3  -7    4.21    1.21
  -4   3   6    1.20    1.05
   4   3  -6    0.86    0.75
  -4  -3   6    0.85    1.06
   4  -3  -6    0.83    0.89
   4   3  -5    8.24    1.07
  -4   3   5    5.60    1.08
  -4  -3   5    7.13    1.17
   4  -3  -5    6.32    1.10
  -4   3   4    6.64    0.92
   4   3  -4    8.03    0.97
  -4  -3   4    7.91    1.04
   4  -3  -4    7.50    0.96
  -4   3   3   -0.28    0.35
   4  -3  -3    0.23    0.45
  -4  -3   3    0.72    0.51
   4   3  -2   14.10    0.97
  -4   3   2   15.41    1.06
   4  -3  -2   14.84    1.06
  -4  -3   2   13.51    1.11
  -4   3   1  179.62    9.15
   4   3  -1  156.79    9.13
   4  -3  -1  158.78    9.12
   4  -3  -1  157.03    9.09
  -4  -3   1  157.14    9.14
   4   3   0    1.48    0.23
  -4   3   0    1.44    0.19
   4  -3   0    1.36    0.18
  -4  -3   0    1.06    0.20
  -4   3  -1  106.56    6.18
  -4  -3  -1  112.37    6.23
  -4  -3  -2   11.79    0.81
  -4   3  -3   73.47    4.02
   4  -3   3   64.35    4.06
  -4   3  -4   -0.38    0.50
   4  -3   4    0.00    0.58
  -4  -3  -4    0.60    0.56
  -4   3  -5   25.06    1.85
  -4  -3  -5   25.14    2.04
   4  -3   5   25.57    2.03
  -4   3  -6   14.08    1.49
   4  -3   6   19.08    1.89
  -4  -3  -6   13.75    1.64
  -4   3  -7    1.13    0.92
   4  -3   7   -1.18    1.41
  -4  -3  -7   -0.90    1.15
  -4  -3  -8   -1.44    1.31
  -4   4   8   -3.11    1.92
   4   4  -8    1.36    1.34
   4  -4  -8   -0.34    1.49
  -4  -4   8   -0.02    1.47
  -4   4   7   24.56    2.66
   4   4  -7   22.68    2.20
  -4  -4   7   26.62    2.59
   4   4  -6    8.28    1.40
  -4   4   6    6.16    1.31
  -4  -4   6   10.55    1.75
   4  -4  -6   10.28    1.48
  -4   4   5   -0.55    1.21
   4   4  -5    0.60    0.82
   4  -4  -5    0.05    0.75
  -4  -4   5    0.34    0.88
  -4   4   4   -0.15    0.55
   4  -4  -4   -0.38    0.55
  -4  -4   4    0.67    0.75
   4   4  -3    3.97    0.49
   4  -4  -3    4.14    0.72
  -4  -4   3    5.57    0.81
   4   4  -2   35.54    2.18
   4  -4  -2   35.82    2.13
  -4  -4   2   34.53    2.32
   4  -4  -2   37.60    2.24
   4   4  -1    0.42    0.20
   4  -4  -1    0.44    0.16
  -4  -4   1    0.36    0.20
   4   4   0    2.72    0.35
  -4   4   0    3.06    0.31
  -4  -4   0    2.59    0.36
   4  -4   0    2.44    0.31
  -4   4  -1    2.05    0.28
  -4  -4  -1    2.22    0.33
  -4   4  -2    1.10    0.24
  -4  -4  -2    0.98    0.26
  -4  -4  -3    1.84    0.34
  -4   4  -4    0.59    0.49
   4  -4   4    0.03    0.54
  -4  -4  -4   -0.68    0.65
  -4   4  -5   12.77    1.25
   4  -4   5   13.08    1.47
  -4  -4  -5   12.90    1.49
  -4   4  -6    1.60    0.87
   4  -4   6    1.99    1.12
  -4   4  -7    4.08    1.16
  -4  -4  -7    1.93    1.29
   4  -4   7    1.71    1.54
  -4   4  -8    4.18    1.39
  -4  -4  -8    2.67    1.52
   4   5  -8    3.29    1.50
  -4  -5   8    2.10    1.94
   4  -5  -8   -0.14    1.51
   4  -5  -7    3.41    1.32
  -4  -5   7    5.76    1.68
   4  -5  -6    1.46    0.98
  -4  -5   6    1.09    1.25
   4   5  -5    0.83    0.37
   4  -5  -5   -0.03    0.78
  -4  -5   5    1.41    1.00
   4   5  -4    8.87    0.85
   4  -5  -4    8.45    1.13
  -4  -5   4   11.47    1.43
   4   5  -3    7.15    0.72
  -4  -5   3    8.09    0.99
   4  -5  -3    7.49    0.92
   4  -5  -3    8.50    0.70
   4   5  -2    5.68    0.61
   4  -5  -2    6.29    0.58
   4  -5  -2    6.24    0.75
  -4  -5   2    6.38    0.94
   4   5  -1   28.07    1.85
   4  -5  -1   31.86    1.86
  -4  -5   1   28.34    1.86
   4  -5  -1   29.59    1.81
  -4   5   0    0.42    0.20
   4   5   0    0.67    0.25
   4  -5   0    0.26    0.19
  -4  -5   0    1.16    0.28
  -4   5  -1   10.30    0.70
  -4  -5  -1    7.42    0.71
  -4   5  -2    7.78    0.65
  -4  -5  -2    6.84    0.69
  -4   5  -3   19.03    1.29
  -4  -5  -3   18.07    1.32
  -4  -5  -4    7.84    1.34
  -4  -5  -4    5.79    0.73
   4  -5   4    6.20    0.87
  -4   5  -5    0.44    0.66
  -4  -5  -5    1.31    0.43
  -4  -5  -5    1.32    0.97
   4  -5   5    0.85    0.84
  -4   5  -6    0.42    0.77
  -4  -5  -6   -0.10    0.89
   4  -5   6    0.24    1.17
  -4   5  -7    3.78    1.09
   4  -5   7    3.26    1.70
  -4  -5  -7    2.33    1.45
   4   6  -7    7.56    1.02
   4  -6  -7    6.66    1.61
  -4  -6   7    9.16    1.96
   4   6  -6    2.35    0.57
   4  -6  -6    1.32    1.01
  -4  -6   6    3.87    1.38
   4   6  -5    0.38    0.38
   4  -6  -5    0.28    0.90
  -4  -6   5    1.46    1.09
   4  -6  -5   -0.14    0.46
   4   6  -4   38.28    2.31
   4  -6  -4   33.71    2.26
   4  -6  -4   34.32    2.49
   4   6  -3   -0.08    0.31
  -4  -6   3   -0.51    0.65
   4  -6  -3   -0.51    0.48
   4  -6  -3   -0.63    0.31
   4   6  -2    0.11    0.27
  -4  -6   2   -0.60    0.70
   4  -6  -2   -0.32    0.46
   4  -6  -2   -0.07    0.25
   4   6  -1   -0.15    0.26
  -4  -6   1   -0.31    0.42
   4  -6  -1   -0.17    0.22
   4   6   0    9.50    0.81
  -4   6   0    8.72    0.74
   4  -6   0    9.41    0.76
  -4   6  -1    7.64    0.69
  -4  -6  -1    7.89    0.76
  -4   6  -2    0.17    0.29
  -4  -6  -2   -0.09    0.31
  -4   6  -3    7.10    0.78
  -4  -6  -3    7.49    0.85
  -4   6  -4    2.36    0.52
  -4  -6  -4    1.87    0.58
  -4  -6  -4    2.40    1.06
  -4   6  -5   20.20    1.46
   4  -6   5   16.00    1.70
  -4  -6  -5   19.68    2.09
  -4  -6  -5   15.14    1.46
  -4  -6  -6    2.82    1.28
  -4  -6  -6    1.14    0.64
   4  -6   6    1.39    1.30
  -4  -6  -7    0.77    1.60
   4  -6   7    2.57    1.84
   4   7  -7    0.35    0.70
   4  -7  -7    0.34    0.92
   4  -7  -7   -1.21    1.47
  -4  -7   7    1.41    2.11
   4   7  -6    1.07    0.65
  -4  -7   6    0.21    1.49
   4  -7  -6   -0.26    1.21
   4  -7  -6    1.43    0.72
   4   7  -5   13.10    1.30
  -4  -7   5   14.83    2.16
   4  -7  -5   11.16    1.71
   4  -7  -5   13.53    1.39
  -4  -7   4    0.54    1.14
   4  -7  -4    0.57    0.49
   4  -7  -4    0.79    0.80
   4   7  -3    5.38    0.78
   4  -7  -3    5.52    0.78
   4  -7  -3    5.67    1.01
   4   7  -2   12.29    1.04
   4  -7  -2   11.84    1.17
  -4  -7   2   10.89    1.45
   4   7  -1   19.19    1.30
   4  -7  -1   17.38    1.32
   4  -7  -1   15.84    1.22
  -4  -7   1   15.60    1.25
  -4   7   0    0.88    0.35
   4   7   0    0.70    0.34
  -4  -7   0    1.23    0.38
   4  -7   0    0.76    0.35
  -4   7  -1    4.54    0.60
  -4  -7  -1    4.58    0.62
  -4   7  -2    5.21    0.66
  -4  -7  -2    3.51    0.62
  -4   7  -3    0.61    0.44
  -4  -7  -3    0.45    0.48
  -4   7  -4   10.05    1.04
  -4  -7  -4    7.93    1.81
  -4  -7  -4   10.26    1.20
  -4  -7  -5   -0.06    1.26
  -4  -7  -5    1.02    0.67
  -4   7  -6    2.33    0.75
   4  -7   6    1.43    1.48
  -4  -7  -6    3.33    1.39
   4   8  -6    1.07    0.74
   4  -8  -6    0.48    0.95
  -4  -8   6    0.74    1.78
   4  -8  -6   -1.29    1.36
   4   8  -5   -0.24    0.60
   4  -8  -5    1.36    0.78
   4  -8  -5   -1.59    1.11
  -4  -8   5   -0.35    1.49
   4   8  -4    0.64    0.52
   4  -8  -4    0.24    0.86
   4  -8  -4    0.33    0.59
  -4  -8   4   -1.10    1.25
   4   8  -3    7.34    0.95
  -4  -8   3    8.91    1.49
   4  -8  -3    6.39    0.83
   4  -8  -3    6.21    1.20
   4   8  -2    6.38    0.97
   4  -8  -2    6.41    0.99
  -4  -8   2    8.13    1.37
   4  -8  -2    6.57    0.80
   4   8  -1    6.42    0.86
   4  -8  -1    6.19    0.81
  -4  -8   1    4.49    0.64
  -4   8   0    5.95    0.73
   4   8   0    5.36    0.77
  -4  -8   0    5.80    0.81
   4  -8   0    7.05    0.82
  -4   8  -1   11.89    1.02
  -4  -8  -1   10.48    1.07
  -4   8  -2    5.09    0.75
  -4  -8  -2    5.71    0.79
  -4   8  -3   14.52    1.24
  -4  -8  -3   12.20    2.23
  -4  -8  -3   14.10    1.34
  -4   8  -4    4.46    1.25
  -4  -8  -4    5.31    0.95
  -4  -8  -4    7.52    1.60
  -4   8  -5    0.45    0.71
  -4  -8  -5    2.11    1.45
   4   9  -5   11.27    1.45
   4  -9  -5    6.08    1.61
   4  -9  -5    7.17    1.32
  -4  -9   5    9.48    2.13
   4   9  -4    0.98    0.62
   4  -9  -4   -0.89    0.74
   4  -9  -4   -0.10    1.07
  -4  -9   4   -0.15    1.62
   4   9  -3   11.87    1.36
   4  -9  -3   10.19    1.58
   4  -9  -3   12.67    1.43
  -4  -9   3   11.93    1.89
   4   9  -2    1.15    0.62
   4  -9  -2    1.05    0.61
  -4  -9   2   -0.13    1.29
   4  -9  -2   -0.32    0.79
   4   9  -1    0.37    0.51
   4  -9  -1   -0.07    0.58
  -4  -9   1    0.79    0.55
   4   9   0    4.78    0.67
  -4   9   0    4.51    0.64
  -4  -9   0    4.24    0.76
  -4   9  -1    1.80    0.55
  -4  -9  -1    0.95    0.52
  -4  -9  -2    1.79    0.68
  -4   9  -3    2.45    0.73
  -4  -9  -3    4.52    1.49
  -4  -9  -3    3.34    1.15
  -4  -9  -4    3.92    1.57
   4  10  -3    9.57    1.28
   4 -10  -3    6.32    1.34
  -4 -10   3    6.91    1.81
   4 -10  -3    4.98    1.05
   4  10  -2    4.17    0.77
   4 -10  -2    4.81    1.00
  -4 -10   2    4.95    1.74
   4 -10  -2    1.86    1.11
   4  10  -1   -0.54    0.65
   4 -10  -1    0.10    0.77
  -4  10  -1   14.09    1.38
  -4  10  -2    0.13    0.67
   5   0  -9    0.84    1.46
  -5   0   9   -3.22    1.81
  -5   0   8    0.37    1.33
   5   0  -8    2.30    1.32
   5   0  -7    1.18    1.06
  -5   0   7    0.59    1.09
   5   0  -6    7.63    1.27
  -5   0   6    4.43    0.97
   5   0  -5    1.04    0.71
  -5   0   5    1.00    0.70
   5   0  -4   17.01    1.37
  -5   0   4   17.28    1.41
   5   0  -3    0.07    0.38
  -5   0   3   -0.04    0.42
  -5   0   2    2.83    0.53
   5   0  -2    2.94    0.43
  -5   0   1    0.02    0.27
   5   0  -1    0.09    0.07
  -5   0   0   44.06    2.49
  -5   0  -3   -0.08    0.37
  -5   0  -4   -0.17    0.46
  -5   0  -5   -0.73    0.58
  -5   0  -6   34.87    2.58
  -5   0  -7   -1.03    1.00
  -5   0  -8    4.04    1.43
  -5   1   9   -0.04    2.19
   5   1  -9    2.18    1.60
  -5  -1   9    5.44    2.14
   5  -1  -9    1.68    1.65
   5   1  -8   -0.19    1.25
  -5   1   8   -1.65    1.33
   5  -1  -8    2.32    1.23
  -5  -1   8    1.10    1.43
  -5   1   7    0.13    1.03
   5   1  -7    0.51    0.99
  -5  -1   7    1.26    1.08
   5  -1  -7    0.78    1.05
   5   1  -6   25.07    1.96
  -5   1   6   24.59    2.03
   5  -1  -6   22.05    1.95
  -5  -1   6   20.10    1.98
  -5   1   5   -0.14    0.56
   5   1  -5    0.17    0.64
  -5  -1   5    0.67    0.77
   5  -1  -5    0.61    0.67
   5   1  -4   44.18    2.82
  -5   1   4   42.74    2.85
   5  -1  -4   47.33    2.86
  -5  -1   4   44.43    2.86
  -5   1   3    0.51    0.49
   5   1  -3    0.31    0.37
  -5  -1   3    0.52    0.45
   5  -1  -3    0.26    0.42
  -5   1   2    0.47    0.35
  -5  -1   2    0.68    0.36
   5  -1  -2    0.76    0.33
   5   1  -1    3.64    0.30
   5  -1  -1    4.22    0.40
   5   1   0    2.01    0.22
  -5  -1   0    2.54    0.22
  -5  -1  -1   67.40    3.83
  -5   1  -2    4.11    0.51
  -5   1  -3    0.72    0.34
  -5  -1  -3    0.31    0.41
  -5   1  -4    0.91    0.52
  -5  -1  -4    1.65    0.55
  -5   1  -5   -0.47    0.58
  -5  -1  -5    0.26    0.64
  -5   1  -6   19.23    1.79
  -5  -1  -6   19.11    1.86
  -5   1  -7    4.40    1.34
  -5   1  -8    1.96    1.48
  -5  -1  -8    3.74    1.66
   5   2  -9    1.22    1.48
   5  -2  -9   -0.50    1.50
  -5  -2   9   -0.01    2.20
   5   2  -8    2.09    1.22
  -5   2   8   -0.15    1.54
  -5  -2   8    0.79    1.40
   5  -2  -8   -0.80    1.18
   5   2  -7    7.24    1.26
  -5   2   7    4.21    1.19
  -5  -2   7    5.05    1.30
   5  -2  -7    7.57    1.44
  -5   2   6    2.71    0.97
   5   2  -6    4.73    1.03
   5  -2  -6    5.66    1.15
  -5  -2   6    3.98    1.04
   5   2  -5    6.74    0.99
  -5   2   5    5.47    1.02
   5  -2  -5    5.77    1.04
  -5  -2   5    9.05    1.20
   5   2  -4    4.41    0.81
  -5   2   4    4.38    0.77
  -5  -2   4    4.67    0.84
   5  -2  -4    4.55    0.84
  -5   2   3    6.18    0.70
   5   2  -3    5.55    0.73
  -5  -2   3    4.95    0.76
   5  -2  -3    5.72    0.70
  -5   2   2   41.08    2.45
   5   2  -2   39.94    2.37
   5  -2  -2   37.77    2.43
  -5  -2   2   42.88    2.51
  -5   2   1   75.13    4.11
   5   2  -1   70.62    4.10
  -5  -2   1   70.29    4.10
   5  -2  -1   71.20    4.04
   5   2   0   38.27    2.31
  -5  -2   0   41.27    2.32
  -5  -2  -1    1.79    0.25
  -5   2  -3   24.82    1.64
  -5   2  -4   -0.70    0.53
  -5  -2  -4    0.61    0.60
  -5   2  -5    1.22    0.68
  -5  -2  -5    0.82    0.62
  -5   2  -6    1.07    0.92
  -5  -2  -6    1.85    0.85
  -5   2  -7    5.83    1.26
  -5  -2  -7    3.84    1.24
  -5   2  -8    1.84    1.48
  -5  -2  -8   -1.42    1.43
   5   3  -9    0.36    1.59
   5  -3  -9    0.70    1.73
  -5  -3   9    3.60    3.20
  -5   3   8   -2.46    1.81
   5   3  -8    1.52    1.24
  -5  -3   8   -0.76    1.43
   5  -3  -8   -0.04    1.24
   5   3  -7    6.72    1.29
  -5   3   7    5.08    1.52
   5  -3  -7   10.35    1.58
  -5  -3   7    7.67    1.48
   5   3  -6    7.64    1.24
  -5   3   6    5.71    1.29
   5  -3  -6    8.44    1.31
  -5  -3   6    9.04    1.44
   5   3  -5    4.05    0.88
  -5  -3   5    3.08    0.94
   5  -3  -5    3.47    0.92
  -5   3   4    1.25    0.50
   5   3  -4    1.24    0.65
  -5  -3   4    2.85    0.76
   5  -3  -4    1.09    0.64
   5   3  -3    3.84    0.45
  -5   3   3    2.90    0.57
  -5  -3   3    4.94    0.73
   5  -3  -3    3.61    0.69
   5   3  -2    0.91    0.21
  -5   3   2    0.55    0.32
  -5  -3   2    1.06    0.46
   5  -3  -2    0.94    0.38
   5   3  -1    5.28    0.45
  -5   3   1    4.90    0.46
  -5  -3   1    4.87    0.44
   5  -3  -1    4.80    0.37
   5  -3  -1    4.90    0.46
   5   3   0    2.35    0.32
  -5   3   0    2.34    0.24
  -5  -3   0    2.09    0.29
  -5   3  -1    0.16    0.12
  -5  -3  -1    0.32    0.18
  -5  -3  -2    3.33    0.39
  -5   3  -3   33.42    2.05
  -5   3  -4   18.95    1.37
  -5  -3  -4   17.85    1.69
  -5   3  -5   13.37    1.31
  -5  -3  -5   14.59    1.52
  -5   3  -6   -0.14    0.77
  -5  -3  -6   -0.94    0.85
  -5   3  -7   12.46    1.60
  -5  -3  -7   10.29    2.00
  -5   3  -8    1.49    2.81
  -5  -3  -8   -0.64    1.40
   5   4  -8    3.69    1.44
  -5  -4   8    5.03    1.90
   5  -4  -8    3.34    1.49
   5   4  -7    1.26    1.10
  -5   4   7    2.68    1.44
  -5  -4   7    2.90    1.55
   5   4  -6    1.61    0.96
  -5   4   6    2.05    1.21
   5  -4  -6    0.79    0.94
  -5  -4   6    3.10    1.20
   5  -4  -5   46.59    3.13
  -5  -4   5   45.18    3.49
  -5   4   4    5.93    0.99
   5   4  -4    5.79    0.64
   5  -4  -4    5.51    0.97
  -5  -4   4    7.41    1.12
  -5   4   3   15.03    1.26
   5   4  -3   14.69    1.09
   5  -4  -3   16.64    1.28
  -5  -4   3   15.68    1.32
   5   4  -2    2.91    0.39
   5  -4  -2    2.56    0.35
   5  -4  -2    3.16    0.57
  -5  -4   2    2.92    0.65
   5   4  -1    7.83    0.69
   5  -4  -1    9.64    0.65
  -5  -4   1   10.23    0.71
  -5   4   0    2.59    0.30
   5   4   0    2.82    0.39
   5  -4   0    2.18    0.29
  -5  -4   0    2.99    0.37
  -5   4  -1    6.90    0.56
  -5  -4  -1    8.54    0.65
  -5   4  -2    0.02    0.20
  -5  -4  -2    0.00    0.22
  -5  -4  -3   -0.11    0.24
  -5   4  -4    0.59    0.55
  -5  -4  -4   -0.16    0.74
  -5   4  -5    0.41    0.61
  -5  -4  -5   -0.21    0.77
  -5   4  -6    1.97    1.14
  -5  -4  -6    1.48    0.96
  -5   4  -7    8.23    1.67
  -5  -4  -7    4.42    1.39
  -5   4  -8    2.85    2.46
  -5  -4  -8   -1.32    1.46
  -5  -5   8    1.94    2.04
   5  -5  -8    0.31    1.58
  -5  -5   7    1.46    1.71
   5  -5  -7   -0.06    1.26
   5  -5  -6   -0.32    1.00
  -5  -5   6   -0.20    1.20
   5   5  -5    0.56    0.42
   5  -5  -5   -0.66    0.78
  -5  -5   5    1.06    1.08
   5   5  -4    1.59    0.43
  -5  -5   4    1.74    0.91
   5  -5  -4    1.17    0.33
   5  -5  -4    0.64    0.69
   5   5  -3    0.17    0.29
  -5  -5   3    0.33    0.61
   5  -5  -3    0.00    0.25
   5  -5  -3    0.27    0.53
   5   5  -2   21.03    1.42
   5  -5  -2   20.07    1.49
   5  -5  -2   23.24    1.43
   5   5  -1    6.18    0.60
  -5  -5   1    5.74    0.58
   5  -5  -1    6.04    0.53
   5   5   0   16.15    1.06
  -5   5   0   15.89    0.99
  -5  -5   0   14.19    1.05
   5  -5   0   13.57    0.99
  -5   5  -1   56.10    3.00
  -5  -5  -1   45.95    3.04
  -5   5  -2   15.84    1.08
  -5  -5  -2   16.14    1.17
  -5   5  -3    4.90    0.60
  -5  -5  -3    4.86    0.66
  -5  -5  -4   25.16    2.37
  -5  -5  -4   35.09    2.03
  -5  -5  -5    0.16    1.45
  -5  -5  -5    0.15    0.43
   5  -5   5   -0.33    0.80
  -5   5  -6    0.42    1.08
  -5  -5  -6    1.43    1.10
  -5   5  -7    1.72    1.45
  -5  -5  -7    3.41    1.48
   5   6  -7    1.00    0.61
   5  -6  -7   -0.13    1.36
  -5  -6   7    0.15    1.94
   5   6  -6    0.87    0.55
  -5  -6   6    0.97    1.40
   5  -6  -6    0.81    1.11
   5   6  -5    9.76    1.17
   5  -6  -5   10.54    1.09
  -5  -6   5   13.97    1.84
   5  -6  -5   10.44    1.49
   5   6  -4    7.64    0.87
  -5  -6   4    8.86    1.45
   5  -6  -4    7.27    1.22
   5  -6  -4    8.76    0.94
   5   6  -3    5.33    0.72
  -5  -6   3    6.71    1.21
   5  -6  -3    7.54    0.72
   5  -6  -3    6.11    1.02
   5   6  -2    2.71    0.42
   5  -6  -2    1.82    0.36
   5  -6  -2    1.32    0.55
   5   6  -1    1.41    0.37
  -5  -6   1    0.96    0.35
   5  -6  -1    0.86    0.27
   5   6   0    0.29    0.30
  -5   6   0    0.18    0.23
   5  -6   0    0.02    0.24
  -5  -6   0    0.29    0.29
  -5   6  -1    9.27    0.76
  -5  -6  -1    9.05    0.84
  -5   6  -2    0.52    0.31
  -5  -6  -2   -0.08    0.34
  -5   6  -3   12.45    1.04
  -5  -6  -3   13.25    1.12
  -5   6  -4    0.57    0.42
  -5  -6  -4    0.89    0.88
  -5  -6  -4    0.52    0.48
  -5   6  -5    1.47    0.52
  -5  -6  -5    0.36    1.07
  -5  -6  -6    4.71    0.82
  -5  -6  -6    5.24    1.44
  -5  -6  -7    0.69    1.70
   5   7  -7   -0.51    0.75
   5  -7  -7   -0.90    1.51
  -5  -7   7    0.71    2.13
   5   7  -6    7.30    0.96
   5  -7  -6    6.41    1.02
  -5  -7   6    6.78    1.78
   5   7  -5    6.12    0.83
   5  -7  -5    6.58    0.93
  -5  -7   5    8.85    1.69
   5  -7  -5    4.71    1.18
   5   7  -4    0.07    0.42
   5  -7  -4    0.15    0.83
  -5  -7   4    0.48    1.14
   5  -7  -4    0.28    0.45
   5   7  -3    7.20    0.84
  -5  -7   3    7.60    1.33
   5  -7  -3    6.71    1.12
   5  -7  -3    6.10    0.84
   5   7  -2    9.48    0.90
   5  -7  -2    8.98    0.87
   5  -7  -2    7.60    0.99
   5   7  -1    0.62    0.39
  -5  -7   1    0.22    0.33
   5  -7  -1    0.42    0.33
   5   7   0   -0.22    0.32
  -5   7   0   -0.18    0.27
   5  -7   0    0.66    0.34
  -5  -7   0    0.42    0.34
  -5   7  -1    0.52    0.33
  -5  -7  -1    0.57    0.43
  -5   7  -2   14.03    1.12
  -5  -7  -2   15.39    1.24
  -5   7  -3    1.92    0.51
  -5  -7  -3    2.65    0.60
  -5   7  -4    0.93    0.50
  -5  -7  -4    1.81    0.68
  -5  -7  -4    0.92    1.10
  -5  -7  -5    0.99    1.38
  -5  -7  -5    0.93    0.72
  -5   7  -6   -0.22    0.72
  -5  -7  -6    0.22    1.41
   5   8  -6    0.86    0.74
   5  -8  -6    0.74    0.94
  -5  -8   6    2.51    1.96
   5  -8  -6   -0.25    1.45
   5   8  -5    0.58    0.66
   5  -8  -5    1.61    0.77
  -5  -8   5    1.72    1.84
   5  -8  -5   -0.51    1.05
   5   8  -4    8.19    1.08
  -5  -8   4    8.18    1.62
   5  -8  -4    7.67    0.94
   5  -8  -4    6.00    1.19
   5   8  -3    7.99    1.02
  -5  -8   3   10.17    1.46
   5  -8  -3    9.36    1.09
   5  -8  -3    6.35    1.27
   5   8  -2    5.85    0.78
   5  -8  -2    5.72    0.75
  -5  -8   2    6.32    1.35
   5   8  -1   13.80    1.38
  -5  -8   1   17.81    1.43
   5  -8  -1   20.20    1.39
  -5   8   0    6.76    0.74
   5   8   0    6.11    0.90
  -5  -8   0    7.77    0.94
  -5   8  -1    0.52    0.38
  -5  -8  -1    0.92    0.51
  -5   8  -2    0.33    0.50
  -5  -8  -2    0.60    0.55
  -5   8  -3   12.70    1.13
  -5  -8  -3    9.27    1.28
  -5  -8  -4    0.13    0.74
  -5  -8  -4    1.25    1.30
  -5   8  -5   10.68    1.37
  -5  -8  -5   11.03    2.17
   5   9  -4    0.95    0.69
   5  -9  -4   -0.80    1.14
  -5  -9   4   -0.35    1.58
   5  -9  -4    0.40    0.86
   5   9  -3   15.30    1.51
  -5  -9   3   11.53    2.06
   5  -9  -3   15.48    1.49
   5  -9  -3   11.31    1.72
   5   9  -2    1.19    0.56
   5  -9  -2    0.06    0.65
  -5  -9   2   -0.41    1.31
   5   9  -1    2.97    0.68
   5  -9  -1    2.33    0.63
  -5  -9   1    2.83    0.76
   5   9   0    0.49    0.48
  -5  -9   0    0.11    0.58
  -5   9  -1    1.82    0.57
  -5  -9  -1    1.25    0.58
  -5   9  -2    0.55    0.57
  -5  -9  -2    0.34    0.74
  -5   9  -3    0.25    0.66
  -5  -9  -3    1.75    1.41
  -5   9  -4    3.21    0.81
  -5  -9  -4    1.13    1.69
   5  10  -2    0.76    0.68
  -5 -10   2   -1.52    1.67
   5 -10  -2    2.06    0.88
   5  10  -1    7.94    1.00
   5 -10  -1    7.65    1.16
  -5  10  -1    0.23    0.59
  -6   0   9    0.68    2.19
   6   0  -9   -0.50    1.43
  -6   0   8    0.21    1.44
   6   0  -8    0.59    1.19
  -6   0   7   -0.63    1.01
   6   0  -7    1.56    1.00
   6   0  -6    4.43    1.04
  -6   0   6    3.57    1.05
  -6   0   5    0.01    0.70
   6   0  -5   -0.60    0.68
  -6   0   4  107.86    6.23
   6   0  -4  103.33    6.20
   6   0  -3    0.14    0.32
  -6   0   3    0.16    0.42
  -6   0   2   17.32    1.26
   6   0  -2   18.05    1.23
   6   0  -1    0.03    0.08
  -6   0   1   -0.42    0.29
  -6   0   0    1.31    0.15
  -6   0  -3   -0.48    0.36
  -6   0  -4   25.39    1.85
  -6   0  -5    0.16    0.65
  -6   0  -6   13.13    1.58
  -6   0  -7   -1.38    1.08
  -6   0  -8    7.71    1.65
  -6   1   9    2.96    3.40
   6   1  -9    4.06    1.57
  -6  -1   9   -0.98    2.27
   6  -1  -9    4.97    1.69
   6   1  -8    3.46    1.34
  -6   1   8    4.47    1.52
   6  -1  -8    4.72    1.41
  -6  -1   8    3.47    1.45
  -6   1   7    1.26    1.16
   6   1  -7    4.29    1.16
  -6  -1   7    2.59    1.14
   6  -1  -7    2.50    1.18
  -6   1   6    4.69    1.06
   6   1  -6    6.51    1.24
   6  -1  -6    7.50    1.29
  -6  -1   6    7.93    1.23
  -6   1   5    6.13    1.08
   6   1  -5    6.81    1.00
  -6  -1   5    6.08    1.13
   6  -1  -5    6.81    1.11
  -6   1   4  171.18    9.36
   6   1  -4  163.24    9.32
   6  -1  -4  164.09    9.36
  -6  -1   4  149.25    9.34
   6   1  -3    0.79    0.45
  -6   1   3    0.50    0.54
  -6  -1   3    0.09    0.61
   6  -1  -3    0.01    0.42
  -6   1   2    0.61    0.40
  -6  -1   2   -0.18    0.32
   6  -1  -2    0.15    0.24
   6   1  -1    1.32    0.19
  -6   1   1    2.01    0.41
   6   1   0   19.79    1.08
  -6  -1   0   16.25    1.08
  -6  -1  -1   35.28    2.05
  -6   1  -2    0.95    0.34
  -6   1  -3    7.20    0.80
  -6  -1  -3    8.41    0.94
  -6   1  -4    0.51    0.51
  -6  -1  -4    0.20    0.55
  -6   1  -5    0.16    0.65
  -6  -1  -5    0.76    0.63
  -6   1  -6    0.16    0.91
  -6  -1  -6   -0.40    0.90
  -6   1  -7   -0.42    1.08
  -6  -1  -7   -0.01    1.07
  -6   1  -8    4.09    1.60
  -6  -1  -8    6.08    1.72
   6   2  -9    0.59    1.58
   6  -2  -9    2.03    1.62
   6   2  -8   -0.14    1.22
  -6   2   8   -0.47    1.52
  -6  -2   8    0.64    1.43
   6  -2  -8    1.26    1.25
   6   2  -7    0.54    0.93
  -6   2   7   -0.10    1.10
  -6  -2   7    2.48    1.29
   6  -2  -7    0.70    1.11
   6   2  -6   -1.08    0.73
  -6  -2   6   -0.10    0.95
   6  -2  -6   -0.42    0.91
  -6   2   5    6.75    1.12
   6   2  -5    7.66    1.09
   6  -2  -5    7.97    1.19
   6   2  -4    5.75    0.88
  -6   2   4    4.20    0.84
   6  -2  -4    4.95    0.87
  -6  -2   4    7.53    1.00
  -6   2   3   -0.34    0.42
  -6  -2   3   -0.14    0.49
   6  -2  -3   -0.18    0.49
   6   2  -2   35.23    2.13
  -6   2   2   35.19    2.22
  -6  -2   2   37.66    2.30
   6  -2  -2   35.94    2.20
   6   2  -1   -0.21    0.13
  -6   2   1   -0.17    0.31
   6  -2  -1   -0.04    0.23
  -6  -2   1   -0.08    0.11
   6   2   0    8.77    0.60
  -6  -2   0    8.38    0.60
  -6  -2  -1    1.03    0.19
  -6   2  -2  180.21   10.18
  -6   2  -3    1.20    0.42
  -6   2  -4    5.72    0.83
  -6  -2  -4    7.01    1.08
  -6   2  -5    0.28    0.72
  -6  -2  -5    0.80    0.67
  -6   2  -6    6.06    1.20
  -6  -2  -6    3.63    1.03
  -6   2  -7   -0.02    1.12
  -6  -2  -7    0.89    1.17
  -6   2  -8   -0.90    1.42
  -6  -2  -8   -1.27    1.50
   6   3  -9    1.03    1.73
   6  -3  -9   -0.97    1.73
  -6   3   8   -1.05    1.70
   6   3  -8   -0.42    1.26
  -6  -3   8    3.03    1.70
   6  -3  -8    0.38    1.39
  -6   3   7    1.11    1.29
   6   3  -7    2.21    1.16
  -6  -3   7    1.94    1.42
   6  -3  -7    0.81    1.22
  -6   3   6    7.42    1.26
   6   3  -6    7.76    1.36
   6  -3  -6    9.53    1.38
  -6  -3   6   10.41    1.60
   6   3  -5    5.65    1.09
  -6  -3   5    5.63    1.54
   6  -3  -5    5.37    1.06
  -6   3   4    0.82    0.53
   6  -3  -4   -0.62    0.57
  -6  -3   4    0.33    0.77
   6   3  -3    3.72    0.45
  -6   3   3    3.72    0.64
   6  -3  -3    3.85    0.74
  -6  -3   3    4.15    0.71
  -6   3   2   19.16    1.34
   6   3  -2   19.50    1.28
  -6  -3   2   19.44    1.48
   6  -3  -2   20.08    1.36
   6  -3  -2   21.91    1.21
   6   3  -1    1.65    0.25
   6  -3  -1    1.89    0.21
  -6  -3   1    1.13    0.24
   6   3   0    3.94    0.41
  -6   3   0    3.38    0.29
  -6  -3   0    3.61    0.39
  -6   3  -1    2.24    0.25
  -6  -3  -1    2.07    0.29
  -6  -3  -2    0.03    0.18
  -6   3  -3    6.75    0.69
  -6   3  -4    2.63    0.63
  -6  -3  -4    2.30    0.78
  -6   3  -5    2.62    0.73
  -6  -3  -5    1.50    0.88
  -6   3  -6    0.00    0.81
  -6   3  -7    4.15    1.58
  -6  -3  -7    5.35    1.58
  -6   3  -8    3.86    2.42
  -6  -3  -8   -1.98    1.67
  -6   4   8    0.31    2.13
   6   4  -8    3.17    1.47
  -6  -4   8    3.64    2.08
   6  -4  -8    1.92    1.52
   6   4  -7    0.05    2.00
  -6   4   7    1.34    1.50
  -6  -4   7    1.07    1.62
   6  -4  -7    1.89    1.52
  -6   4   6   14.63    1.89
   6  -4  -6   15.89    1.69
  -6  -4   6   14.35    1.92
  -6   4   5   21.55    2.04
   6  -4  -5   16.68    1.74
  -6  -4   5   23.07    1.99
   6   4  -4    5.72    0.66
  -6   4   4    5.71    0.98
   6  -4  -4    7.49    1.07
  -6  -4   4    6.60    1.09
  -6   4   3   15.81    1.29
   6   4  -3   13.94    1.07
   6  -4  -3   16.64    1.27
  -6  -4   3   14.91    1.33
   6   4  -2   40.47    2.57
  -6   4   2   47.90    2.66
   6  -4  -2   43.35    2.62
   6  -4  -2   40.00    2.50
   6   4  -1    0.34    0.22
  -6  -4   1    0.05    0.18
   6  -4  -1    0.10    0.15
   6   4   0    3.03    0.41
  -6   4   0    2.78    0.31
  -6  -4   0    2.60    0.35
  -6   4  -1    0.78    0.19
  -6  -4  -1    0.67    0.26
  -6   4  -2   21.70    1.37
  -6  -4  -2   21.72    1.43
  -6  -4  -3    5.19    0.63
  -6   4  -4   13.25    1.14
  -6  -4  -4   13.18    1.06
  -6  -4  -4   15.08    1.61
  -6   4  -5    2.65    0.90
  -6  -4  -5    1.03    0.86
  -6   4  -6    4.84    1.24
  -6  -4  -6    2.28    1.06
  -6   4  -7    4.28    1.66
  -6  -4  -7    4.27    1.50
   6  -5  -8   -0.16    1.48
  -6  -5   8    1.89    2.12
   6  -5  -7    0.23    1.17
  -6  -5   7    1.99    1.79
   6   5  -6    1.46    0.59
  -6   5   6    0.03    1.14
  -6  -5   6    2.03    1.35
   6  -5  -6    2.22    1.08
  -6   5   5    0.08    0.93
   6   5  -5    1.95    0.46
   6  -5  -5    2.06    0.93
  -6  -5   5    3.59    1.20
   6   5  -4    0.57    0.34
  -6  -5   4    0.62    0.93
   6  -5  -4    0.43    0.74
   6  -5  -4    0.45    0.32
   6   5  -3    1.40    0.38
  -6  -5   3    2.28    0.80
   6  -5  -3    1.65    0.35
   6  -5  -3    1.79    0.65
   6   5  -2   15.41    1.11
   6  -5  -2   15.24    1.03
   6   5  -1    2.06    0.39
  -6  -5   1    1.73    0.37
   6  -5  -1    2.08    0.31
  -6   5   0    8.22    0.64
   6   5   0    9.33    0.76
  -6  -5   0    8.84    0.75
  -6   5  -1   26.53    1.67
  -6  -5  -1   28.66    1.78
  -6   5  -2   -0.10    0.22
  -6  -5  -2    0.02    0.29
  -6   5  -3   60.28    3.62
  -6  -5  -3   61.97    3.68
  -6  -5  -4   13.57    1.71
  -6  -5  -4   13.97    1.15
  -6  -5  -5    2.71    1.08
  -6  -5  -5    0.96    0.51
  -6   5  -6    5.72    1.27
  -6  -5  -6    9.73    1.81
  -6  -5  -6    8.46    0.98
  -6   5  -7   -0.36    1.48
  -6  -5  -7    1.24    1.55
   6   6  -7    0.31    0.60
   6  -6  -7   -0.25    1.28
  -6  -6   7    1.44    2.01
   6   6  -6    3.27    0.67
   6  -6  -6    1.67    1.19
  -6  -6   6    3.40    1.66
   6   6  -5    3.85    1.09
   6  -6  -5    6.91    0.91
  -6  -6   5    9.65    1.68
   6  -6  -5    6.06    1.19
   6   6  -4    0.83    0.42
  -6  -6   4    0.99    1.04
   6  -6  -4    1.57    0.54
   6  -6  -4    1.38    0.88
   6   6  -3   10.42    1.01
   6  -6  -3   12.63    0.97
  -6  -6   3   13.24    1.49
   6  -6  -3   10.80    1.20
   6   6  -2    5.10    0.66
   6  -6  -2    5.03    0.62
   6   6  -1    0.73    0.34
  -6  -6   1    0.57    0.32
   6  -6  -1    0.15    0.27
  -6   6   0   16.99    1.10
   6   6   0   16.51    1.20
  -6  -6   0   15.91    1.22
  -6   6  -1    0.57    0.30
  -6  -6  -1    1.41    0.40
  -6   6  -2    1.82    0.36
  -6  -6  -2    1.54    0.42
  -6   6  -3    1.01    0.38
  -6  -6  -3    1.57    0.48
  -6   6  -4    0.11    0.42
  -6  -6  -4    0.48    0.44
  -6   6  -5    1.93    0.60
  -6  -6  -5    2.20    1.20
  -6  -6  -5    1.00    0.68
  -6   6  -6    4.74    0.82
  -6  -6  -6    4.66    0.94
  -6  -6  -6    5.48    1.57
   6   7  -7   -0.17    0.75
   6  -7  -7   -0.83    1.50
   6  -7  -7    1.51    0.95
  -6  -7   7    2.88    2.29
   6   7  -6    3.81    0.82
  -6  -7   6    3.93    1.82
   6  -7  -6    5.21    1.74
   6  -7  -6    4.53    0.88
   6   7  -5   12.39    1.20
   6  -7  -5    9.92    1.24
  -6  -7   5   11.11    1.96
   6  -7  -5   10.24    1.69
   6   7  -4    0.04    0.47
  -6  -7   4   -0.65    1.20
   6  -7  -4    1.65    0.53
   6  -7  -4    0.36    0.83
   6   7  -3    2.72    0.54
   6  -7  -3    2.31    0.78
  -6  -7   3    4.86    1.18
   6  -7  -3    2.84    0.59
   6   7  -2   -0.02    0.42
   6  -7  -2   -0.52    0.56
   6  -7  -2    0.70    0.39
   6   7  -1    2.10    0.47
  -6  -7   1    2.33    0.47
   6  -7  -1    3.30    0.48
   6   7   0   13.44    1.12
  -6   7   0   14.22    1.03
  -6  -7   0   15.21    1.18
  -6   7  -1    0.46    0.33
  -6  -7  -1    0.29    0.40
  -6   7  -2    1.49    0.41
  -6  -7  -2    1.14    0.49
  -6   7  -3    0.61    0.45
  -6  -7  -3    0.06    0.52
  -6   7  -4    6.77    0.94
  -6  -7  -4    6.85    0.94
  -6  -7  -4    7.53    1.49
  -6  -7  -5    7.88    1.79
  -6  -7  -5    4.40    0.92
  -6   7  -6    2.58    0.84
  -6  -7  -6    3.02    1.71
   6   8  -6    0.61    0.74
   6  -8  -6    0.57    1.49
  -6  -8   6    0.02    2.12
   6  -8  -6   -0.41    0.83
   6   8  -5    1.45    0.76
   6  -8  -5    1.41    1.31
  -6  -8   5    0.83    1.88
   6  -8  -5    0.94    0.78
   6   8  -4    1.96    0.67
   6  -8  -4    2.29    1.04
  -6  -8   4    0.44    1.50
   6  -8  -4    1.66    0.70
   6   8  -3   11.65    1.17
   6  -8  -3    9.25    1.35
  -6  -8   3    9.17    1.79
   6  -8  -3   10.78    1.14
   6   8  -2    6.99    0.88
   6  -8  -2    8.49    0.91
  -6  -8   2    6.45    1.43
   6   8  -1    2.65    0.64
   6  -8  -1    3.58    0.61
  -6  -8   1    2.43    0.66
  -6   8   0    1.46    0.41
   6   8   0    1.97    0.50
  -6  -8   0    2.24    0.57
  -6   8  -1    2.48    0.50
  -6  -8  -1    2.06    0.56
  -6   8  -2   11.42    1.17
  -6  -8  -2   12.20    1.31
  -6   8  -3    4.63    0.69
  -6  -8  -3    2.76    0.73
  -6   8  -4    0.17    0.73
  -6  -8  -4    1.74    1.44
  -6   8  -5   13.88    1.52
  -6  -8  -5   14.83    2.79
   6   9  -4    2.59    0.79
  -6  -9   4    1.35    1.90
   6  -9  -4    2.90    0.87
   6  -9  -4    1.49    1.24
   6   9  -3    1.59    0.79
   6  -9  -3    1.83    1.09
  -6  -9   3    2.87    1.50
   6  -9  -3    2.89    0.75
   6   9  -2    0.13    0.52
  -6  -9   2   -0.07    1.42
   6  -9  -2   -1.22    0.59
   6   9  -1    6.88    0.91
  -6  -9   1    6.02    0.94
   6  -9  -1    5.37    0.87
   6   9   0    0.83    0.50
  -6  -9   0    0.57    0.62
  -6   9  -1    1.32    0.55
  -6  -9  -1    1.64    0.70
  -6   9  -2    0.50    0.54
  -6   9  -3    1.91    0.73
   6  10  -2    2.02    0.76
  -6 -10   2    1.21    1.92
   6 -10  -2    3.08    1.00
   6  10  -1   14.16    1.41
  -6  10  -1   -1.08    0.57
   7   0  -9   -0.45    1.40
   7   0  -8    4.81    1.35
  -7   0   8    1.91    1.67
  -7   0   7    0.06    1.00
   7   0  -7    0.61    1.09
  -7   0   6    2.07    1.01
   7   0  -6    0.77    0.88
   7   0  -5    0.52    0.74
  -7   0   5    0.42    0.84
  -7   0   4  106.88    6.32
   7   0  -4  106.84    6.27
  -7   0   3   -0.48    0.51
   7   0  -3    0.04    0.44
  -7   0   2   15.13    1.16
  -7   0   1   -0.32    0.34
   7   0  -1   -0.06    0.08
  -7   0   0   23.16    1.34
  -7   0  -3   -0.30    0.40
  -7   0  -4   28.71    2.06
  -7   0  -5    0.37    0.61
  -7   0  -6   11.66    1.64
  -7   0  -8    1.52    1.59
   7   1  -9    2.04    1.59
   7  -1  -9    1.67    1.50
  -7   1   8    5.98    1.83
   7  -1  -8   10.57    1.75
  -7  -1   8    6.13    1.61
   7   1  -7    2.07    0.96
  -7   1   7    0.39    1.21
  -7  -1   7    1.84    1.16
   7  -1  -7    3.41    1.19
  -7   1   6    2.65    1.01
   7   1  -6    4.85    1.09
   7  -1  -6    4.98    1.07
  -7  -1   6    3.15    1.21
   7   1  -5   17.59    1.46
  -7   1   5   14.62    1.58
   7  -1  -5   17.76    1.55
  -7  -1   5   16.05    1.64
  -7   1   4   -0.42    0.65
   7   1  -4    0.60    0.54
   7  -1  -4    0.25    0.59
  -7  -1   4    0.13    0.57
   7   1  -3    3.49    0.71
  -7   1   3    4.28    0.77
   7  -1  -3    3.23    0.57
  -7  -1   3    4.34    0.79
  -7   1   2   67.64    4.18
   7   1  -2   73.26    4.06
   7  -1  -2   68.70    4.15
  -7  -1   2   74.47    4.21
   7   1  -1   11.48    0.73
  -7  -1   0    3.03    0.29
  -7  -1  -1    0.55    0.17
  -7   1  -3    3.24    0.63
  -7   1  -4    0.03    0.50
  -7  -1  -4    0.29    0.61
  -7   1  -5    2.61    0.81
  -7  -1  -5    3.79    0.92
  -7   1  -6   -1.53    0.93
  -7  -1  -6   -0.27    0.90
  -7   1  -7    2.96    1.33
  -7  -1  -7    1.04    1.23
  -7   1  -8    2.78    1.75
  -7  -1  -8    0.81    1.57
   7   2  -9    3.50    1.63
   7  -2  -9    3.76    1.81
  -7   2   8    2.73    1.59
   7   2  -8    4.86    1.37
   7  -2  -8    4.17    1.49
  -7   2   7    4.06    1.32
   7   2  -7    5.32    1.22
  -7  -2   7    6.37    1.52
   7  -2  -7    3.43    1.29
   7   2  -6    1.77    0.90
  -7   2   6    0.90    1.03
  -7  -2   6    1.64    0.97
   7  -2  -6    2.16    1.00
   7   2  -5    8.91    1.21
  -7   2   5    9.63    1.24
   7  -2  -5    8.29    1.26
  -7   2   4    0.34    0.65
   7   2  -4    0.40    0.55
  -7  -2   4    0.04    0.69
   7  -2  -4    0.62    0.70
   7   2  -3   29.06    1.83
  -7   2   3   32.64    2.04
   7  -2  -3   28.78    1.98
  -7  -2   3   29.47    2.05
   7   2  -2    0.38    0.18
  -7   2   2    0.76    0.47
  -7  -2   2    0.73    0.49
   7  -2  -2    0.49    0.31
  -7   2   1    1.83    0.42
   7   2  -1    1.76    0.24
  -7  -2   1    1.42    0.24
   7   2   0    2.75    0.32
  -7  -2   0    3.18    0.34
  -7  -2  -1   24.29    1.49
  -7   2  -2    3.08    0.48
  -7  -2  -2    2.53    0.34
  -7   2  -3    3.02    0.53
  -7   2  -4   26.31    1.83
  -7  -2  -4   25.20    2.09
  -7   2  -5   40.17    2.76
  -7  -2  -5   41.31    2.95
  -7   2  -6    1.12    0.94
  -7  -2  -6    0.29    0.89
  -7   2  -7   -2.03    1.19
  -7  -2  -7   -0.59    1.26
  -7   2  -8    1.28    1.93
  -7  -2  -8    3.48    1.82
   7   3  -9    9.63    2.09
   7  -3  -9    6.99    1.98
  -7   3   8    2.24    1.96
   7   3  -8    1.55    1.40
  -7  -3   8    3.53    1.97
   7  -3  -8    2.78    1.40
  -7   3   7    3.64    1.40
   7  -3  -7    2.00    1.42
  -7  -3   7    5.87    1.62
   7   3  -6    2.09    1.00
  -7   3   6    0.84    0.93
   7  -3  -6    1.24    1.03
  -7  -3   6    2.85    1.16
  -7   3   5    0.10    0.68
  -7  -3   5    0.45    0.92
   7  -3  -5   -0.25    0.77
  -7   3   4    6.46    0.95
   7  -3  -4    7.95    1.04
  -7  -3   4    7.88    1.27
  -7   3   3   71.32    4.55
   7   3  -3   78.71    4.47
  -7  -3   3   79.26    4.64
   7  -3  -3   77.82    4.57
  -7   3   2    3.62    0.57
   7   3  -2    3.18    0.40
   7  -3  -2    3.10    0.31
   7  -3  -2    3.23    0.53
  -7  -3   2    4.38    0.76
   7   3  -1    5.57    0.50
   7  -3  -1    4.95    0.49
  -7  -3   1    5.07    0.49
   7   3   0    5.01    0.48
  -7  -3   0    4.94    0.48
  -7   3  -1   10.12    0.65
  -7  -3  -1    9.89    0.76
  -7  -3  -2    0.22    0.26
  -7   3  -3   28.77    1.82
  -7  -3  -3   27.86    1.79
  -7   3  -4    8.13    0.97
  -7  -3  -4    9.26    1.28
  -7   3  -5    9.08    1.20
  -7  -3  -5   12.94    1.63
  -7   3  -6    0.20    1.13
  -7  -3  -6    2.83    1.18
  -7   3  -7    3.14    1.63
  -7  -3  -7    3.07    1.38
  -7   4   8    5.64    2.24
   7   4  -8    3.06    1.50
   7  -4  -8    1.70    1.51
  -7  -4   8    5.90    2.09
  -7  -4   7    5.04    1.81
   7  -4  -7    5.23    1.57
  -7   4   6    8.37    1.59
  -7  -4   6   11.12    1.92
   7  -4  -6    8.12    1.54
   7   4  -5    2.09    0.50
  -7   4   5    2.09    1.01
   7  -4  -5    2.62    0.95
  -7  -4   5    2.39    1.07
   7   4  -4    1.96    0.41
  -7   4   4    1.69    0.68
  -7  -4   4    1.66    1.36
   7  -4  -4    2.01    0.82
  -7   4   3   27.88    1.86
   7   4  -3   28.34    1.76
   7  -4  -3   27.36    1.65
   7  -4  -3   25.49    1.89
  -7  -4   3   26.45    1.98
  -7   4   2   19.86    1.34
   7   4  -2   17.28    1.26
   7  -4  -2   19.47    1.18
   7  -4  -2   18.51    1.32
   7   4  -1   13.37    0.96
   7  -4  -1   13.31    0.84
  -7  -4   1   12.55    0.94
   7   4   0   10.81    0.83
  -7   4   0   11.83    0.72
  -7  -4   0   10.71    0.83
  -7   4  -1   31.15    1.86
  -7  -4  -1   31.93    1.96
  -7   4  -2    3.82    0.45
  -7  -4  -2    3.96    0.56
  -7  -4  -3    7.31    0.76
  -7  -4  -4    2.22    0.92
  -7  -4  -4    2.02    0.45
  -7   4  -5    1.81    0.93
  -7  -4  -5    2.35    1.73
  -7   4  -6    1.57    1.25
  -7  -4  -6    1.49    1.12
  -7   4  -7    5.87    1.80
  -7  -4  -7    2.54    1.38
  -7   5   8    0.29    2.22
   7  -5  -8    0.14    1.71
  -7  -5   8    0.71    2.42
  -7   5   7   -0.85    1.50
   7   5  -7    2.01    0.69
  -7  -5   7    4.33    1.84
   7  -5  -7    2.90    1.34
   7   5  -6    1.33    0.49
  -7   5   6   -0.19    1.15
  -7  -5   6   -0.32    1.42
   7  -5  -6    0.71    1.06
  -7   5   5    0.08    0.88
   7   5  -5    1.48    0.45
  -7  -5   5    0.36    1.22
  -7   5   4    0.87    0.78
   7   5  -4    1.86    0.44
  -7  -5   4    2.04    1.01
   7  -5  -4    1.86    0.40
   7   5  -3    3.86    0.55
  -7  -5   3    6.22    1.24
   7  -5  -3    3.61    0.73
   7  -5  -3    3.34    0.44
   7   5  -2    0.45    0.30
   7  -5  -2    0.14    0.21
   7  -5  -2   -0.02    0.44
   7   5  -1   13.85    1.14
   7  -5  -1   17.01    1.04
  -7  -5   1   16.90    1.17
   7   5   0   11.96    0.97
  -7   5   0   12.90    0.85
  -7  -5   0   13.70    0.99
  -7   5  -1   34.94    2.13
  -7  -5  -1   37.02    2.37
  -7   5  -2    3.88    0.49
  -7  -5  -2    3.50    0.52
  -7   5  -3   17.07    1.24
  -7  -5  -3   18.56    1.34
  -7  -5  -4    0.45    0.47
  -7  -5  -4    0.44    0.93
  -7  -5  -5    4.66    1.36
  -7  -5  -5    4.46    0.69
  -7  -5  -6   11.37    1.95
  -7  -5  -6   10.24    1.33
  -7   5  -7    0.45    1.64
  -7  -5  -7   -0.57    1.56
   7   6  -7    2.07    0.79
  -7  -6   7    2.82    2.20
   7  -6  -7    1.69    1.37
   7   6  -6    5.88    0.92
   7  -6  -6    8.00    1.11
   7  -6  -6    8.24    1.45
  -7  -6   6    8.62    1.95
   7   6  -5    0.44    0.49
   7  -6  -5   -0.08    0.94
   7  -6  -5    0.47    0.46
  -7  -6   5   -1.01    1.39
   7   6  -4    4.91    0.71
   7  -6  -4    4.13    0.58
  -7  -6   4    4.19    1.22
   7  -6  -4    4.33    0.97
   7   6  -3    3.12    0.52
  -7  -6   3    3.72    1.06
   7  -6  -3    3.63    0.51
   7   6  -2   12.19    0.99
   7  -6  -2   12.47    0.91
   7  -6  -2    9.92    1.02
   7   6  -1    6.02    0.71
  -7  -6   1    5.00    0.71
   7  -6  -1    6.35    0.61
   7   6   0   -0.32    0.28
  -7   6   0    0.13    0.22
  -7  -6   0    0.09    0.36
  -7   6  -1    4.18    0.56
  -7  -6  -1    5.09    0.63
  -7   6  -2    2.98    0.44
  -7  -6  -2    2.62    0.51
  -7   6  -3    9.08    0.85
  -7  -6  -3   10.10    1.07
  -7   6  -4    0.08    0.46
  -7  -6  -4    1.16    0.57
  -7  -6  -4    0.83    1.22
  -7   6  -5    1.64    0.59
  -7  -6  -5    1.34    1.31
  -7  -6  -5    0.32    0.72
  -7   6  -6    0.28    0.75
  -7  -6  -6    4.03    1.59
   7   7  -6    3.72    0.78
   7  -7  -6    2.24    0.79
  -7  -7   6    3.84    2.04
   7   7  -5    7.30    0.92
  -7  -7   5    2.25    1.90
   7  -7  -5    6.06    1.30
   7  -7  -5    6.21    0.81
   7   7  -4    2.92    0.63
   7  -7  -4    3.56    0.63
   7  -7  -4    2.28    0.95
  -7  -7   4    2.29    1.36
  -7  -7   3   21.57    2.17
   7  -7  -3   20.26    1.48
   7   7  -2    1.07    0.48
   7  -7  -2    0.82    0.39
   7   7  -1   19.00    1.44
  -7  -7   1   19.11    1.46
   7  -7  -1   19.91    1.36
  -7   7   0    2.27    0.38
   7   7   0    2.36    0.44
  -7  -7   0    2.68    0.56
  -7   7  -1    0.98    0.38
  -7  -7  -1    0.34    0.45
  -7   7  -2   15.58    1.16
  -7  -7  -2   14.09    1.31
  -7   7  -3    1.21    0.49
  -7  -7  -3    1.07    0.59
  -7   7  -4    0.17    0.55
  -7  -7  -4    2.39    1.36
  -7  -7  -4    1.64    0.76
  -7   7  -5    3.17    0.93
  -7  -7  -5    0.66    1.58
   7   8  -5   -0.19    0.63
   7  -8  -5    1.32    0.81
   7  -8  -5    0.17    1.29
   7   8  -4    3.14    0.64
   7  -8  -4    2.90    0.71
   7  -8  -4    1.93    1.08
  -7  -8   4    2.62    1.57
   7   8  -3    1.84    0.57
  -7  -8   3    1.60    1.41
   7  -8  -3    1.62    0.60
   7   8  -2    0.95    0.56
   7  -8  -2    0.47    0.49
   7   8  -1    2.98    0.59
   7  -8  -1    3.27    0.73
  -7  -8   1    3.80    0.70
   7   8   0    4.09    0.66
  -7  -8   0    5.88    0.83
  -7   8  -1   17.05    1.31
  -7  -8  -1   18.03    1.48
  -7   8  -2    1.86    0.57
  -7  -8  -2    1.48    0.68
  -7   8  -3    0.43    0.51
  -7  -8  -3   -0.26    0.70
  -7   8  -4    2.85    0.73
  -7  -8  -4    5.14    1.60
   7   9  -4    1.24    0.71
  -7  -9   4   -2.17    1.94
   7  -9  -4   -0.55    1.25
   7  -9  -4    0.34    0.80
   7   9  -3    0.15    0.69
  -7  -9   3   -0.61    1.62
   7  -9  -3   -0.06    0.67
   7   9  -2    4.94    0.75
  -7  -9   2    1.83    1.71
   7  -9  -2    7.00    0.89
   7   9  -1    3.14    0.73
  -7  -9   1    3.68    0.94
  -7  -9   0    4.16    0.97
  -7   9  -1    4.22    0.66
  -7  -9  -1    4.31    1.17
  -7   9  -2    0.28    0.55
  -7   9  -3   -2.31    1.23
   8   0  -9    2.53    1.54
  -8   0   8    1.06    1.49
   8   0  -8    4.89    1.47
  -8   0   7    0.21    1.24
   8   0  -7    0.49    1.05
  -8   0   6   12.00    1.70
   8   0  -6   13.62    1.48
   8   0  -5   -0.60    0.61
  -8   0   5    0.04    1.03
   8   0  -4   -0.55    0.48
  -8   0   4    0.68    0.69
   8   0  -3   -0.38    0.41
  -8   0   3    0.62    0.60
  -8   0   2   13.84    1.14
   8   0  -2   14.45    0.88
   8   0  -1   -0.03    0.10
  -8   0   1   -0.33    0.39
  -8   0   0   20.48    1.20
  -8   0  -1   -0.18    0.12
  -8   0  -3    0.35    0.54
  -8   0  -4  135.02    7.96
  -8   0  -5    0.08    0.73
  -8   0  -6    7.06    1.41
  -8   0  -7    0.50    1.26
   8   1  -9   -2.00    1.44
   8  -1  -9    1.98    1.55
   8   1  -8   10.92    1.88
  -8  -1   8   11.54    2.24
   8  -1  -8   12.77    2.04
  -8   1   7    1.51    1.21
   8   1  -7    1.71    1.17
  -8  -1   7    3.44    1.39
   8  -1  -7    1.55    1.20
   8   1  -6    8.96    1.31
  -8   1   6    9.99    1.59
   8  -1  -6   11.49    1.50
  -8  -1   6    9.09    1.62
  -8   1   5    2.53    0.97
   8   1  -5    1.10    0.71
   8  -1  -5    1.23    0.81
   8   1  -4    3.55    0.81
  -8   1   4    4.06    0.97
   8  -1  -4    2.31    0.63
  -8  -1   4    2.24    0.79
  -8   1   3    4.85    0.80
  -8  -1   3    4.82    0.80
   8  -1  -3    3.54    0.64
   8   1  -2    6.51    0.49
  -8   1   2    5.10    0.82
  -8  -1   2    6.85    0.81
  -8   1   1    0.56    0.43
   8   1  -1    0.52    0.15
  -8  -1   0   21.64    1.30
  -8  -1  -1   13.17    0.85
  -8   1  -3    0.55    0.49
  -8   1  -4    2.47    0.65
  -8  -1  -4    1.84    0.75
  -8   1  -5    1.49    0.79
  -8  -1  -5    3.51    0.96
  -8   1  -6   -0.08    1.00
  -8  -1  -6    0.41    0.96
  -8   1  -7    0.22    1.35
  -8  -1  -7   -1.69    1.28
   8   2  -9    3.70    1.83
   8  -2  -9    1.72    1.68
   8   2  -8    1.42    1.37
  -8   2   8    0.80    1.66
   8  -2  -8    2.35    1.38
  -8  -2   8    0.38    1.69
   8   2  -7    2.51    1.76
  -8   2   7    4.36    1.40
  -8  -2   7    3.80    1.40
   8  -2  -7    5.50    1.36
  -8   2   6   10.08    1.61
   8   2  -6    7.09    1.34
   8  -2  -6   11.95    1.60
  -8  -2   6    8.24    1.57
   8   2  -5    0.43    0.74
  -8   2   5    0.80    0.76
  -8  -2   5    0.48    0.86
   8  -2  -5    0.58    0.80
  -8   2   4    0.50    0.71
  -8  -2   4   -0.58    0.78
   8  -2  -4   -0.16    0.60
   8   2  -3    8.97    0.67
  -8   2   3    8.57    1.06
  -8  -2   3    8.12    0.99
   8  -2  -3    7.38    0.82
   8   2  -2   16.78    1.07
   8  -2  -2   16.11    1.19
  -8  -2   2   16.73    1.34
   8   2  -1   10.39    0.70
  -8   2   1    8.58    0.82
  -8  -2   1    9.53    0.67
   8   2   0    5.80    0.49
  -8   2   0    5.31    0.59
  -8  -2   0    7.00    0.50
  -8  -2  -1    2.95    0.38
  -8   2  -2   11.65    0.96
  -8  -2  -2   12.17    0.84
  -8   2  -3    0.61    0.43
  -8   2  -4    0.28    0.60
  -8  -2  -4    0.66    0.75
  -8   2  -5   -0.99    0.79
  -8  -2  -5    0.90    0.92
  -8   2  -6    5.05    1.25
  -8  -2  -6    2.74    1.38
  -8   2  -7    1.28    1.40
  -8  -2  -7    0.19    1.37
   8   3  -9    5.72    1.79
   8  -3  -9    4.95    1.98
   8   3  -8    5.19    1.49
  -8   3   8    1.40    1.92
  -8  -3   8    8.79    2.15
   8  -3  -8    4.64    1.71
   8   3  -7    6.12    1.38
  -8   3   7    2.95    1.42
  -8  -3   7    6.26    1.72
  -8   3   6    0.29    0.94
   8   3  -6    0.81    0.95
  -8  -3   6    0.45    1.11
   8  -3  -6   -0.81    1.01
  -8   3   5    0.72    0.76
  -8  -3   5   -0.83    0.92
   8  -3  -5   -0.16    0.88
   8   3  -4    2.30    0.40
  -8   3   4    2.51    0.74
   8  -3  -4    3.58    0.87
   8   3  -3    8.82    0.71
  -8   3   3    8.46    0.95
  -8  -3   3    9.97    1.08
   8  -3  -3    7.76    0.91
   8   3  -2    0.03    0.20
  -8   3   2    0.22    0.43
   8  -3  -2    0.07    0.15
   8  -3  -2    0.16    0.32
  -8  -3   2    0.02    0.57
   8   3  -1   25.04    1.56
  -8  -3   1   24.63    1.56
   8   3   0    1.34    0.25
  -8  -3   0    1.28    0.26
  -8  -3  -1   16.95    1.14
  -8  -3  -2   18.10    1.22
  -8  -3  -3   27.81    1.77
  -8   3  -4    1.69    0.69
  -8  -3  -4    2.03    0.90
  -8   3  -5   23.04    1.96
  -8  -3  -5   28.01    2.35
  -8   3  -6    0.86    1.23
  -8  -3  -6    0.77    0.99
  -8   3  -7   -2.12    1.65
  -8  -3  -7    0.92    1.51
  -8   4   8    0.05    1.99
   8  -4  -8    4.47    1.69
  -8  -4   8    2.56    2.22
  -8   4   7   12.03    2.22
  -8  -4   7   15.54    2.47
  -8   4   6   -0.52    1.00
  -8  -4   6    1.00    1.35
   8  -4  -6    1.04    1.07
   8   4  -5    5.47    0.81
   8  -4  -5    6.64    1.28
  -8  -4   5    7.09    1.40
  -8   4   4   26.39    1.98
   8   4  -4   26.59    1.80
   8  -4  -4   27.56    2.04
  -8  -4   4   28.00    2.16
   8   4  -3    6.81    0.69
  -8   4   3    6.17    0.86
  -8  -4   3    9.74    1.60
   8  -4  -3    7.35    0.92
   8  -4  -3    8.58    0.60
   8   4  -2    0.69    0.27
  -8   4   2    1.14    0.42
   8  -4  -2    0.99    0.20
   8   4  -1    3.87    0.49
  -8  -4   1    4.00    0.51
   8   4   0    2.73    0.38
  -8  -4   0    2.99    0.40
  -8   4  -1   24.10    1.43
  -8  -4  -1   23.99    1.57
  -8   4  -2    5.09    0.51
  -8  -4  -2    5.68    0.66
  -8  -4  -3    2.89    0.49
  -8  -4  -4    0.20    0.87
  -8  -4  -4    0.06    0.42
  -8  -4  -5   -0.54    0.94
  -8  -4  -5    0.74    0.55
  -8   4  -6    0.58    1.33
  -8  -4  -6    3.10    1.43
  -8   4  -7    0.34    1.82
  -8  -4  -7   -0.80    1.38
   8   5  -8   -0.77    0.74
  -8   5   8   -1.16    2.44
   8  -5  -8   -0.28    1.65
   8   5  -7    8.61    1.18
  -8   5   7    3.04    1.80
   8  -5  -7    4.94    1.61
  -8  -5   7    8.09    2.20
  -8   5   6    2.26    1.22
  -8  -5   6    2.09    1.62
  -8   5   5    2.51    1.08
   8   5  -5    1.16    0.48
  -8  -5   5    2.78    1.39
   8  -5  -5    2.18    1.03
   8   5  -4    4.27    0.62
  -8   5   4    5.94    1.03
   8  -5  -4    5.23    1.04
   8  -5  -4    4.44    0.60
  -8  -5   4    2.88    1.07
   8   5  -3    4.05    0.57
  -8   5   3    3.64    0.77
   8  -5  -3    3.20    0.44
   8  -5  -3    5.09    0.82
  -8  -5   3    6.06    1.13
   8   5  -2    4.99    0.61
   8  -5  -2    5.19    0.67
   8  -5  -2    4.24    0.50
   8   5  -1    1.72    0.37
   8  -5  -1    1.42    0.26
  -8  -5   1    1.21    0.41
   8   5   0    7.97    0.72
  -8  -5   0    7.57    0.85
  -8   5  -1    4.33    0.46
  -8  -5  -1    4.64    0.65
  -8   5  -2   18.68    1.21
  -8  -5  -2   18.09    1.35
  -8   5  -3    0.16    0.33
  -8  -5  -3   -0.21    0.43
  -8   5  -4    1.14    0.44
  -8  -5  -4    0.18    0.53
  -8  -5  -5   10.69    1.88
  -8  -5  -5   10.36    1.21
  -8   5  -6    0.88    1.28
  -8  -5  -6    2.62    0.82
  -8  -5  -6    3.86    1.55
   8   6  -7    4.37    0.89
  -8  -6   7    4.91    2.40
   8  -6  -7    5.14    1.70
   8   6  -6   12.60    1.29
   8  -6  -6   10.57    1.23
  -8  -6   6    9.33    2.23
   8  -6  -6   11.93    1.97
   8   6  -5    0.62    0.52
   8  -6  -5    1.27    0.50
   8  -6  -5    1.18    1.04
  -8  -6   5   -0.98    1.57
   8   6  -4    4.82    0.68
  -8  -6   4    4.83    1.30
   8  -6  -4    5.04    0.70
   8  -6  -4    6.17    1.10
   8   6  -3    0.40    0.38
   8  -6  -3   -0.30    0.32
   8  -6  -3   -0.44    0.66
  -8  -6   3   -0.04    1.03
   8   6  -2    0.67    0.42
   8  -6  -2    0.55    0.30
   8   6  -1   23.11    1.56
  -8  -6   1   21.40    1.57
   8  -6  -1   22.12    1.43
   8   6   0   10.71    0.91
  -8  -6   0   10.23    0.96
  -8   6  -1    9.98    0.80
  -8  -6  -1   11.68    1.03
  -8   6  -2    0.43    0.30
  -8  -6  -2   -0.21    0.41
  -8   6  -3    1.95    0.44
  -8  -6  -3    1.21    0.55
  -8   6  -4    9.81    1.04
  -8  -6  -4    9.01    1.06
  -8   6  -5    0.28    0.58
  -8  -6  -5    0.03    0.75
  -8  -6  -5   -2.23    1.29
  -8   6  -6    1.90    0.74
  -8  -6  -6    3.71    1.74
   8   7  -6    1.68    0.69
  -8  -7   6    1.13    2.20
   8  -7  -6    0.70    0.81
   8   7  -5   10.93    1.30
  -8  -7   5    9.60    2.17
   8  -7  -5   12.09    1.81
   8  -7  -5   10.00    1.18
   8   7  -4    5.66    0.81
  -8  -7   4    6.59    1.54
   8  -7  -4    6.68    1.18
   8  -7  -4    6.94    0.92
   8   7  -3    0.98    0.45
   8  -7  -3   -0.05    0.45
   8  -7  -3   -0.64    0.81
  -8  -7   3    1.03    1.29
   8   7  -2    0.04    0.42
   8  -7  -2    0.43    0.36
   8   7  -1    0.08    0.41
   8  -7  -1    0.06    0.35
  -8  -7   1    0.35    0.38
   8   7   0   11.48    0.99
  -8  -7   0   10.21    1.06
  -8   7  -1    2.05    0.42
  -8  -7  -1    1.34    0.52
  -8   7  -2    3.87    0.55
  -8  -7  -2    3.91    0.71
  -8   7  -3    0.40    0.48
  -8  -7  -3    0.20    0.62
  -8   7  -4    0.00    0.55
  -8  -7  -4    0.08    0.77
  -8  -7  -4   -0.92    1.19
  -8   7  -5    3.78    0.89
  -8  -7  -5    2.49    1.85
   8   8  -5   -0.11    0.67
  -8  -8   5   -4.05    2.25
   8  -8  -5   -0.43    1.28
   8  -8  -5   -0.67    0.71
   8   8  -4    0.73    0.58
   8  -8  -4    0.19    0.62
  -8  -8   4   -0.05    1.61
   8  -8  -4   -0.21    1.11
   8   8  -3    9.56    1.24
   8  -8  -3    7.75    1.08
   8  -8  -3    9.27    1.44
  -8  -8   3    8.73    1.75
   8   8  -2    3.17    0.64
   8  -8  -2    3.01    0.64
   8   8  -1    1.72    0.56
  -8  -8   1    1.21    0.58
   8   8   0    2.39    0.55
  -8  -8   0    3.41    0.67
  -8   8  -1    6.43    0.82
  -8  -8  -1    7.51    1.00
  -8  -8  -2    0.84    0.72
  -8   8  -3   12.97    1.25
  -8  -8  -3   12.51    1.76
  -8   8  -4   -0.37    0.70
  -8  -8  -4    3.35    1.74
   8   9  -4    1.63    0.75
   8  -9  -4    2.02    0.88
  -8  -9   4   -3.31    2.02
   8  -9  -4   -0.29    1.38
   8   9  -3    6.97    1.06
   8  -9  -3   10.35    1.27
  -8  -9   3    6.98    2.10
   8   9  -2    1.77    0.70
   8  -9  -2    0.70    0.70
  -8  -9   2   -1.69    1.72
   8   9  -1    0.11    0.62
  -8  -9   1    0.31    0.82
  -8   9  -1    6.43    0.93
  -8   9  -2    2.71    0.67
   9   0  -9    0.27    1.54
   9   0  -8    0.10    1.31
  -9   0   8    1.47    1.66
  -9   0   7   -0.64    1.30
  -9   0   6    5.32    1.32
   9   0  -6    6.78    1.16
   9   0  -5    0.07    0.73
  -9   0   5    1.02    0.99
  -9   0   4   15.25    1.46
   9   0  -4   14.38    1.36
  -9   0   3   -0.17    0.65
   9   0  -2    0.32    0.15
  -9   0   2    0.73    0.53
  -9   0   1   -0.70    0.45
   9   0  -1    0.16    0.12
  -9   0   0   54.99    3.12
  -9   0  -1    0.07    0.14
  -9   0  -3    0.17    0.57
  -9   0  -4    8.53    1.26
  -9   0  -5    0.28    0.75
  -9   0  -6   39.51    3.07
  -9   0  -7    0.49    1.40
   9   1  -9    0.15    1.51
   9  -1  -9    2.13    1.77
  -9   1   8    0.79    1.69
   9   1  -8    0.57    1.25
   9  -1  -8    2.53    1.38
  -9  -1   8    3.61    1.82
  -9   1   7    4.09    1.45
   9   1  -7    8.53    1.71
  -9  -1   7    7.08    1.61
   9  -1  -7    4.09    1.66
   9   1  -6   62.36    4.09
  -9   1   6   65.67    4.27
   9  -1  -6   66.05    4.15
  -9  -1   6   58.11    4.19
   9   1  -5    1.45    0.80
   9  -1  -5    0.97    0.72
  -9  -1   5    1.38    0.94
  -9   1   4   11.08    1.33
   9   1  -4   10.91    1.19
  -9  -1   4   12.32    1.36
   9  -1  -4   10.36    1.07
   9   1  -3    1.86    0.29
  -9   1   3    3.89    0.82
  -9  -1   3    1.50    0.67
   9  -1  -3    2.42    0.57
   9   1  -2   22.04    1.36
  -9  -1   2   23.00    1.61
   9   1  -1   43.01    2.50
  -9   1   1   43.18    2.65
  -9  -1   0   54.32    3.12
  -9  -1  -1    0.32    0.19
  -9  -1  -2    1.25    0.25
  -9   1  -3   -0.26    0.53
  -9   1  -4    2.78    0.71
  -9  -1  -4    1.41    0.83
  -9   1  -5    0.55    0.90
  -9  -1  -5    3.38    0.97
  -9   1  -6    4.08    1.24
  -9  -1  -6    2.77    1.33
  -9   1  -7   -1.51    2.50
  -9  -1  -7   -0.52    1.45
   9   2  -9    0.73    1.60
   9  -2  -9    0.69    1.93
  -9   2   8    1.19    1.82
   9   2  -8    3.24    1.42
  -9  -2   8    5.21    1.99
   9  -2  -8    3.41    1.54
   9   2  -7    0.25    1.11
  -9   2   7    0.93    1.36
  -9  -2   7    2.53    1.49
   9   2  -6    0.89    0.98
  -9   2   6    1.36    1.03
   9  -2  -6   -0.36    0.96
  -9  -2   6   -0.02    1.12
  -9  -2   5    3.96    1.12
   9  -2  -5    4.73    1.00
  -9   2   4    1.35    0.87
  -9  -2   4   -0.41    1.28
   9  -2  -4    0.44    0.55
  -9   2   3    0.64    0.72
   9   2  -3   -0.09    0.22
   9  -2  -3   -0.08    0.43
  -9   2   2    4.24    0.70
   9   2  -2    2.85    0.41
  -9  -2   2    4.73    0.89
   9   2  -1    9.49    0.69
  -9   2   1    7.36    0.89
  -9  -2   1   10.22    0.68
  -9   2   0   45.96    2.84
  -9  -2   0   50.20    2.81
  -9  -2  -1    0.19    0.21
  -9   2  -2    7.10    0.81
  -9  -2  -2    7.34    0.66
  -9   2  -3    0.27    0.45
  -9  -2  -3    0.02    0.28
  -9   2  -4    1.64    0.74
  -9  -2  -4    3.72    0.92
  -9   2  -5    0.67    0.90
  -9  -2  -5    3.13    1.07
  -9   2  -6    2.59    1.18
  -9  -2  -6    3.48    1.11
  -9   2  -7    2.11    1.49
  -9  -2  -7    0.44    1.51
   9   3  -8    4.95    1.62
  -9   3   8    3.69    1.76
   9  -3  -8    5.88    1.72
  -9  -3   8    4.17    2.07
   9   3  -7    2.23    1.20
  -9   3   7   -0.93    1.30
  -9  -3   7    1.95    1.50
   9  -3  -7    4.42    1.65
  -9   3   6   -0.34    1.01
   9  -3  -6    1.13    1.00
  -9  -3   6    0.46    1.19
   9  -3  -5    1.70    0.90
  -9  -3   5    0.85    0.99
  -9   3   4    2.76    0.75
   9   3  -4    3.80    0.54
   9  -3  -4    5.14    0.92
  -9  -3   4    4.67    1.04
  -9   3   3    3.00    0.72
   9   3  -3    3.73    0.50
  -9  -3   3    5.17    0.91
   9  -3  -3    4.06    0.69
  -9   3   2    0.38    0.55
   9   3  -2    0.39    0.22
   9  -3  -2    0.12    0.40
  -9  -3   2    0.25    0.67
   9   3  -1    6.06    0.57
  -9  -3   1    6.26    0.56
   9   3   0    6.91    0.59
  -9  -3   0    7.19    0.61
  -9  -3  -1    7.38    0.65
  -9  -3  -2    7.76    0.72
  -9   3  -3    0.04    0.52
  -9  -3  -3    1.52    0.38
  -9   3  -4   -0.49    0.64
  -9  -3  -4   -0.33    0.78
  -9  -3  -4   -0.18    0.37
  -9   3  -5   11.46    1.40
  -9   3  -6   -0.79    1.33
  -9  -3  -6   -0.42    1.14
  -9   3  -7    6.11    1.89
  -9  -3  -7    4.74    1.57
  -9   4   8    1.85    2.21
   9  -4  -8    3.83    1.69
  -9   4   7    9.24    1.86
   9  -4  -7   11.36    2.06
  -9  -4   7   11.08    2.15
   9   4  -6    1.84    0.50
  -9   4   6    0.83    1.10
   9  -4  -6    0.52    1.07
  -9  -4   6    1.20    1.39
   9   4  -5   14.54    1.18
  -9  -4   5   11.41    1.91
   9  -4  -5   14.50    1.69
  -9   4   4    9.75    1.19
   9   4  -4   11.92    0.93
   9  -4  -4   10.66    1.24
  -9  -4   4    8.14    1.33
   9   4  -3    0.50    0.33
  -9   4   3    0.14    0.51
  -9  -4   3   -0.10    0.80
   9  -4  -3    0.97    0.54
   9  -4  -3    0.21    0.22
  -9   4   2    0.65    0.43
   9   4  -2    1.00    0.29
   9  -4  -2    1.01    0.45
   9  -4  -2    0.46    0.19
   9   4  -1   12.20    0.92
  -9  -4   1   10.78    0.89
   9   4   0    4.49    0.55
  -9  -4   0    4.74    0.56
  -9   4  -1   10.71    0.72
  -9  -4  -1   11.81    0.92
  -9   4  -2    2.50    0.33
  -9  -4  -2    3.57    0.81
  -9  -4  -3    0.27    0.38
  -9  -4  -4    1.04    0.48
  -9  -4  -5    0.45    0.54
  -9  -4  -5   -0.04    1.15
  -9   4  -6    0.51    1.44
  -9  -4  -6    1.16    1.43
  -9  -4  -6    1.25    0.74
  -9   5   8    1.60    2.60
   9   5  -8    3.96    0.88
   9  -5  -8    3.68    1.94
  -9   5   7    1.98    1.73
   9   5  -7   -0.06    0.66
  -9  -5   7    0.24    1.92
   9  -5  -7   -1.10    1.33
  -9   5   6    0.85    1.32
   9   5  -6    0.26    0.50
   9  -5  -6   -0.11    1.19
  -9  -5   6   -1.11    1.56
  -9   5   5    0.15    1.03
   9   5  -5   -0.23    0.50
   9  -5  -5   -0.11    1.02
  -9  -5   5   -1.52    1.38
  -9   5   4   -0.20    0.75
   9   5  -4    0.66    0.39
   9  -5  -4    2.29    0.88
   9  -5  -4    0.83    0.35
  -9  -5   4   -0.35    0.94
  -9   5   3    1.46    0.70
   9   5  -3    0.12    0.33
   9  -5  -3    1.67    0.61
   9  -5  -3    1.01    0.30
  -9  -5   3    1.06    0.92
   9   5  -2    5.42    0.66
   9  -5  -2    3.71    0.60
   9  -5  -2    3.80    0.46
   9   5  -1   52.82    3.14
  -9  -5   1   51.30    3.18
   9   5   0    5.53    0.64
  -9  -5   0    5.11    0.69
  -9   5  -1   10.04    0.72
  -9  -5  -1    9.76    0.93
  -9   5  -2   26.10    1.67
  -9  -5  -2   28.35    1.85
  -9   5  -3    1.82    0.43
  -9  -5  -3    2.04    0.54
  -9   5  -4   14.37    1.17
  -9  -5  -4   14.46    1.34
  -9  -5  -5    1.89    0.75
  -9  -5  -5    1.09    1.45
  -9  -5  -6    1.67    1.56
   9   6  -7    4.78    0.99
  -9  -6   7    8.91    2.74
   9  -6  -7    7.81    1.79
   9   6  -6    0.61    0.63
  -9  -6   6   -0.20    1.92
   9  -6  -6    0.69    0.60
   9  -6  -6   -0.12    1.27
   9   6  -5    2.08    0.61
   9  -6  -5    4.23    1.21
   9  -6  -5    3.22    0.55
  -9  -6   5    1.02    1.58
   9   6  -4    7.93    0.99
   9  -6  -4    7.05    0.84
  -9  -6   4    7.28    1.44
   9  -6  -4    8.78    1.36
   9   6  -3    0.44    0.41
  -9  -6   3    0.23    1.11
   9  -6  -3   -0.12    0.31
   9  -6  -3    0.17    0.63
   9   6  -2   17.65    1.34
   9  -6  -2   15.46    1.12
   9   6  -1    0.16    0.35
  -9  -6   1   -0.12    0.39
   9   6   0   -0.19    0.31
  -9  -6   0   -0.16    0.40
  -9   6  -1   14.22    1.00
  -9  -6  -1   14.76    1.25
  -9   6  -2    6.58    0.66
  -9  -6  -2    5.97    0.79
  -9   6  -3    1.88    0.46
  -9  -6  -3    1.80    0.65
  -9   6  -4   -0.15    0.48
  -9  -6  -4    1.25    0.71
  -9   6  -5    1.70    0.70
  -9  -6  -5    0.70    1.62
  -9  -6  -5   -0.38    0.79
   9   7  -6    1.33    0.78
  -9  -7   6    0.61    2.28
   9  -7  -6   -0.21    0.76
   9   7  -5    5.51    0.90
   9  -7  -5    7.49    1.49
   9  -7  -5    5.42    0.80
  -9  -7   5    2.87    1.94
   9   7  -4    1.60    0.66
   9  -7  -4    2.38    0.59
   9  -7  -4    3.55    1.05
  -9  -7   4    2.75    1.58
   9   7  -3    3.19    0.62
   9  -7  -3    3.16    0.55
  -9  -7   3    2.45    1.44
   9  -7  -3    3.19    0.87
   9   7  -2    1.18    0.65
   9  -7  -2    2.69    0.47
  -9  -7   1   -0.68    0.44
  -9  -7   0    3.76    0.68
  -9   7  -1    1.01    0.37
  -9  -7  -1    0.02    0.51
  -9   7  -2    2.06    0.48
  -9  -7  -2    2.38    0.67
  -9   7  -3   -0.32    0.45
  -9  -7  -3    0.48    0.75
  -9   7  -4    9.16    1.18
  -9  -7  -4   11.23    1.50
   9   8  -5    1.83    0.83
   9  -8  -5    2.00    1.49
   9  -8  -5    0.27    0.81
  -9  -8   5    1.06    2.34
   9   8  -4    0.73    0.63
   9  -8  -4    1.81    1.21
  -9  -8   4    3.45    1.81
   9  -8  -4    0.99    0.71
   9   8  -3   -1.23    0.67
   9  -8  -3    0.60    0.53
  -9  -8   3    0.35    1.67
   9   8  -2    0.67    0.59
   9   8  -1    0.12    0.46
  -9  -8   1    1.39    0.56
  -9  -8   0    6.26    1.00
  -9   8  -1    3.40    0.52
  -9  -8  -1    2.50    0.73
  -9   8  -2    1.02    0.50
  -9  -8  -2    1.61    0.80
  -9   8  -3   21.60    1.69
   9   9  -3    7.34    1.06
  -9  -9   3    4.55    2.22
   9  -9  -3    6.01    0.91
   9   9  -2   -0.07    0.62
   9  -9  -2   -1.86    0.67
  -9  -9   2   -2.38    1.99
   9   9  -1    5.59    0.80
  10   0  -9    3.13    1.76
 -10   0   8    0.54    1.84
  10   0  -8    1.28    1.27
  10   0  -7   -0.04    1.03
 -10   0   7    2.26    1.49
  10   0  -6   54.02    3.46
 -10   0   6   47.02    3.67
 -10   0   5    1.03    1.03
  10   0  -5    0.00    0.74
  10   0  -4   11.26    1.17
 -10   0   4    9.69    1.35
 -10   0   3   -0.29    0.72
 -10   0   2    4.63    0.83
  10   0  -2    4.27    0.38
 -10   0   1   -0.50    0.50
 -10   0  -1    0.03    0.16
 -10   0  -4    6.65    1.26
 -10   0  -5    1.43    0.89
 -10   0  -6   10.44    1.95
 -10   0  -7   -1.96    1.54
  10   1  -9    1.39    1.58
  10  -1  -9    2.51    1.66
 -10   1   8    2.45    2.01
  10   1  -8    4.00    1.48
 -10  -1   8    4.18    1.92
  10  -1  -8    3.62    1.42
  10   1  -7   10.78    1.66
 -10   1   7    5.96    1.58
  10  -1  -7    8.92    1.67
 -10  -1   7   12.71    2.27
  10   1  -6    8.44    1.50
 -10   1   6   11.29    1.74
 -10  -1   6   10.87    1.63
  10  -1  -6    9.10    1.42
  10   1  -5    4.13    0.90
 -10   1   5    2.08    1.17
  10  -1  -5    2.54    0.82
 -10  -1   5    2.18    1.04
 -10   1   4   19.36    1.79
  10  -1  -4   19.12    1.62
  10   1  -3    1.49    0.28
 -10   1   3    2.55    0.87
 -10  -1   3    1.84    0.81
 -10   1   2   -0.23    0.62
  10   1  -2   -0.01    0.17
 -10  -1   2    0.39    0.54
 -10   1   1    3.40    0.67
  10   1  -1    3.38    0.36
 -10  -1   0    0.42    0.17
 -10  -1  -1    9.81    0.71
 -10  -1  -2    8.22    0.67
 -10   1  -3    8.49    1.15
 -10   1  -4    6.89    1.07
 -10  -1  -4    7.07    1.25
 -10  -1  -5   10.98    1.65
 -10   1  -6   -0.74    1.19
 -10  -1  -6   -0.89    1.05
 -10   1  -7    0.72    1.43
 -10  -1  -7    2.02    1.70
  10   2  -8    2.60    1.51
 -10   2   8   -1.13    1.89
  10  -2  -8    1.78    1.56
 -10  -2   8    1.08    1.90
  10   2  -7    4.25    1.33
 -10   2   7    1.60    1.37
  10  -2  -7    2.74    1.37
 -10  -2   7    3.53    1.65
  10   2  -6   10.96    1.66
 -10  -2   6    9.46    1.67
  10  -2  -6    9.91    1.57
 -10   2   5   17.17    1.84
 -10  -2   5   15.19    1.80
  10  -2  -5   14.91    1.56
  10   2  -4    0.93    0.32
 -10   2   4    1.19    0.92
 -10  -2   4    0.54    0.81
  10  -2  -4    0.75    0.62
  10   2  -3   -0.03    0.20
 -10   2   3    0.86    0.82
  10  -2  -3    0.41    0.48
 -10  -2   3    0.85    0.68
  10   2  -2    3.53    0.47
 -10   2   2    5.57    0.84
 -10  -2   2    4.85    0.90
  10   2  -1    9.72    0.72
 -10   2   0    9.93    0.92
 -10  -2   0   12.75    0.81
 -10  -2  -1    7.11    0.61
 -10   2  -2   18.94    1.44
 -10  -2  -2   20.22    1.30
 -10   2  -3    6.97    0.93
 -10  -2  -3    7.48    0.72
 -10   2  -4    0.32    0.76
 -10  -2  -4    1.76    1.00
 -10   2  -5    0.51    0.97
 -10  -2  -5    1.63    1.15
 -10   2  -6    4.60    1.35
 -10   2  -7    1.25    1.63
 -10  -2  -7    1.45    1.71
  10   3  -8    1.60    1.67
 -10   3   8   -2.20    1.92
  10  -3  -8    0.86    1.61
 -10  -3   8    0.05    3.18
 -10   3   7    0.62    1.55
 -10  -3   7    0.89    1.59
  10  -3  -7    0.05    1.33
 -10   3   6    1.30    1.14
  10  -3  -6    3.61    1.19
 -10  -3   6    2.17    1.30
  10   3  -5    1.14    0.40
 -10   3   5    1.94    1.01
 -10  -3   5    0.42    1.07
  10  -3  -5    1.71    0.88
  10   3  -4    6.90    0.73
 -10   3   4    7.01    1.18
 -10  -3   4    6.94    1.27
  10  -3  -4    6.69    1.04
 -10   3   3    9.64    1.17
  10   3  -3    7.55    0.73
 -10  -3   3   10.22    1.22
  10  -3  -3    8.56    0.98
 -10   3   2    0.42    0.61
  10   3  -2    0.36    0.26
 -10  -3   2    0.65    0.77
  10   3  -1    0.21    0.23
 -10  -3   1   -0.02    0.24
 -10  -3   0    0.90    0.30
 -10  -3  -1   13.58    1.00
 -10  -3  -2   -0.11    0.33
 -10  -3  -3   33.76    2.47
 -10   3  -4   -0.61    0.71
 -10  -3  -4    1.86    0.49
 -10   3  -5    8.75    1.37
 -10  -3  -5    9.00    1.08
 -10  -3  -5    9.24    1.66
 -10   3  -6   -0.48    1.52
 -10  -3  -6    1.81    1.38
 -10   4   8    4.27    2.30
  10  -4  -8    3.31    1.85
 -10   4   7    2.26    1.55
  10   4  -7    2.13    0.73
  10  -4  -7    3.70    1.53
 -10  -4   7    1.87    1.88
 -10   4   6    3.27    1.26
  10   4  -6    4.89    0.92
  10  -4  -6    3.96    1.29
 -10  -4   6    6.06    1.64
 -10   4   5   24.65    1.99
  10   4  -5   21.14    1.56
  10  -4  -5   19.11    1.92
 -10  -4   5   18.62    2.30
 -10   4   4    0.83    0.71
  10   4  -4   -0.01    0.34
 -10  -4   4   -0.49    0.90
  10  -4  -4    0.34    0.71
  10   4  -3   10.67    0.94
 -10   4   3    9.79    1.10
  10  -4  -3   10.86    0.77
 -10  -4   3   12.56    1.45
  10  -4  -3   11.59    1.03
  10   4  -2   16.29    1.14
 -10   4   2   15.06    1.20
  10   4  -1   25.21    1.62
 -10  -4   1   24.65    1.64
  10   4   0    0.11    0.25
 -10  -4   0    0.38    0.32
 -10  -4  -1    1.79    0.40
 -10   4  -2    3.19    0.44
 -10  -4  -2    2.93    0.52
 -10  -4  -3    0.54    0.48
 -10  -4  -4   -0.72    0.53
 -10  -4  -5   -0.39    1.27
 -10  -4  -5    1.13    0.65
 -10   4  -6    1.20    1.60
 -10  -4  -6    0.38    0.87
 -10  -4  -6    1.82    1.52
 -10   5   7    0.34    1.88
 -10  -5   7    1.88    2.06
  10  -5  -7    3.46    1.64
 -10   5   6    1.02    1.42
  10   5  -6   -0.87    0.58
 -10  -5   6   -1.23    1.66
  10  -5  -6    1.51    1.28
 -10   5   5   -0.02    0.99
  10   5  -5   -0.02    0.49
  10  -5  -5    1.25    1.00
 -10  -5   5   -0.41    1.46
  10   5  -4   -0.73    0.39
 -10   5   4    0.09    0.82
 -10  -5   4    1.76    1.08
  10  -5  -4    0.04    0.34
  10  -5  -4    0.66    0.77
  10   5  -3    0.43    0.37
 -10   5   3    0.37    0.69
  10  -5  -3   -0.17    0.54
 -10  -5   3   -0.22    0.97
  10  -5  -3   -0.09    0.29
  10   5  -2    2.91    0.54
  10  -5  -2    3.30    0.40
  10   5  -1    3.83    0.56
 -10  -5   1    3.52    0.52
  10   5   0    1.08    0.39
 -10  -5   0    0.87    0.40
 -10  -5  -1   50.50    3.13
 -10   5  -2   -0.25    0.26
 -10  -5  -2   -0.16    0.42
 -10   5  -3    2.02    0.44
 -10  -5  -3    2.15    0.64
 -10   5  -4   10.57    1.05
 -10  -5  -4    9.78    1.25
 -10  -5  -5    3.88    1.75
 -10  -5  -5    1.93    0.82
  10   6  -7    0.51    0.72
  10  -6  -7    1.96    1.67
  10   6  -6    2.10    0.82
 -10   6   6    0.62    1.50
  10  -6  -6    4.83    1.48
  10  -6  -6    2.94    0.66
 -10  -6   6    0.99    1.97
  10   6  -5    7.67    1.08
  10  -6  -5    5.21    0.92
  10  -6  -5    9.71    1.71
 -10  -6   5    7.99    1.90
  10   6  -4    1.20    0.55
  10  -6  -4    0.06    0.89
  10  -6  -4    0.89    0.41
  10   6  -3    2.55    0.51
 -10  -6   3    0.79    1.23
  10  -6  -3    2.26    0.43
  10   6  -2    6.17    0.80
  10  -6  -2    7.63    0.68
  10   6  -1    1.28    0.44
 -10  -6   1    0.36    0.45
  10   6   0   14.55    1.18
 -10  -6   0   14.83    1.23
 -10   6  -1    2.02    0.35
 -10  -6  -1    2.84    0.62
 -10   6  -2    5.92    0.67
 -10  -6  -2    4.80    0.79
 -10   6  -3    2.73    0.53
 -10  -6  -3    2.14    0.72
 -10   6  -4    0.27    0.55
 -10  -6  -4    1.06    0.81
 -10   6  -5    3.95    0.81
 -10  -6  -5    3.62    1.89
  10   7  -6    1.97    0.82
  10  -7  -6    0.35    0.77
  10   7  -5    8.41    1.04
 -10  -7   5    3.07    2.07
  10  -7  -5    7.11    0.87
  10  -7  -5    7.53    1.56
  10   7  -4    2.32    0.63
  10  -7  -4    2.46    0.62
 -10  -7   4    4.13    1.61
  10  -7  -4    3.49    1.10
  10   7  -3   15.90    1.39
 -10  -7   3   13.36    2.25
  10  -7  -3   13.67    1.14
  10   7  -2    1.98    0.58
  10  -7  -2    0.67    0.43
  10   7  -1   10.95    1.06
 -10  -7   1    9.66    1.15
 -10  -7   0    9.39    1.16
 -10   7  -1    0.29    0.33
 -10  -7  -1   -0.53    0.53
 -10   7  -2    0.00    0.41
 -10  -7  -2   -0.32    0.68
 -10   7  -3    0.64    0.49
 -10  -7  -3    0.52    0.76
 -10   7  -4    0.67    0.63
  10   8  -4    0.73    0.68
  10  -8  -4   -0.50    1.17
  10  -8  -4    0.01    0.69
 -10  -8   4    2.13    1.96
  10   8  -3   -0.64    0.66
 -10  -8   3    1.10    1.83
  10   8  -2    1.25    0.59
  10  -8  -2    1.28    0.57
  10   8  -1    4.09    0.74
 -10  -8   1    6.47    0.97
 -10  -8   0    0.91    0.72
 -10  -8  -1    0.47    0.70
 -10   8  -2    2.81    0.60
 -10   8  -3    2.87    0.73
  10   9  -2    4.28    0.94
  10   9  -1   10.71    1.35
 -11   0   8   10.72    2.35
  11   0  -8   14.47    2.20
 -11   0   7    0.92    1.74
  11   0  -7    0.19    1.12
 -11   0   6    1.59    1.44
  11   0  -6    3.55    1.17
  11   0  -5    0.99    0.81
 -11   0   3    0.24    0.79
  11   0  -3    0.22    0.21
  11   0  -2    0.27    0.16
 -11   0   2    0.87    0.65
 -11   0   1   -0.65    0.64
 -11   0  -1   -0.27    0.17
 -11   0  -2   73.75    4.22
 -11   0  -4    9.87    1.51
 -11   0  -5    0.56    0.92
 -11   1   8    2.75    2.11
  11   1  -8    0.42    1.31
 -11  -1   8    2.39    2.07
  11  -1  -8    0.95    1.38
  11   1  -7    0.03    1.04
 -11   1   7    4.24    1.75
 -11  -1   7   -0.19    1.59
  11  -1  -7    0.25    1.08
  11   1  -6    1.13    0.90
 -11   1   6    0.65    1.38
 -11  -1   6    0.46    1.21
  11  -1  -6   -0.14    0.92
 -11   1   5    9.14    1.63
  11  -1  -5    9.76    1.41
 -11  -1   5    7.62    1.43
  11   1  -4   14.75    1.03
 -11   1   4   14.03    1.56
 -11  -1   4   11.29    1.62
  11  -1  -4   15.58    1.39
 -11   1   3    0.50    0.81
  11   1  -3    1.09    0.27
 -11  -1   3    1.28    0.76
  11   1  -2   27.33    1.62
 -11  -1   2   25.95    1.94
 -11   1   1    1.93    0.67
  11   1  -1    1.11    0.22
 -11  -1   0    0.67    0.21
 -11  -1  -1    0.48    0.23
 -11  -1  -2    6.27    0.62
 -11   1  -3    2.65    0.82
 -11  -1  -3    2.48    0.41
 -11   1  -4    0.27    0.73
 -11  -1  -4   -0.29    0.89
 -11   1  -5    3.75    1.16
 -11  -1  -5    5.18    1.28
 -11   1  -6    0.98    1.41
 -11  -1  -6    2.69    1.42
  11   2  -8    4.28    1.69
 -11   2   8    3.06    2.15
  11  -2  -8    4.21    1.49
  11   2  -7   -0.05    1.17
 -11   2   7    1.48    1.64
 -11  -2   7    1.77    1.53
  11  -2  -7   -0.79    1.17
 -11   2   6   -0.65    1.23
 -11  -2   6   -0.61    1.30
  11  -2  -6    0.88    0.98
  11   2  -5   -0.71    0.35
 -11   2   5    1.63    1.19
  11  -2  -5   -0.09    0.74
 -11  -2   5    0.06    1.01
 -11   2   4    0.75    1.09
  11   2  -4    0.13    0.32
 -11  -2   4    0.01    0.92
  11  -2  -4    0.72    0.77
 -11   2   3   13.56    1.43
  11   2  -3   12.97    0.98
 -11  -2   3   15.77    1.51
  11   2  -2    0.56    0.24
 -11   2   2   -0.41    0.69
 -11  -2   2    0.54    0.76
 -11   2   1    0.03    0.56
  11   2  -1    0.32    0.23
 -11   2   0    4.49    0.78
 -11  -2   0    6.62    0.57
 -11  -2  -1    9.02    0.73
 -11  -2  -2    0.24    0.32
 -11   2  -3   -0.08    0.62
 -11  -2  -3    0.53    0.38
 -11   2  -4    3.80    0.94
 -11  -2  -4    5.44    1.25
 -11  -2  -4    3.73    0.59
 -11   2  -5    0.81    1.09
 -11  -2  -5    2.54    1.22
 -11   2  -6   -0.57    1.26
 -11  -2  -6    0.30    1.27
 -11   3   8   -0.49    2.13
  11  -3  -8    1.76    1.61
 -11   3   7    0.03    1.53
 -11  -3   7    1.05    1.76
  11  -3  -7    1.57    1.31
  11   3  -6    6.21    0.83
 -11   3   6    4.39    1.46
  11  -3  -6    9.93    1.53
 -11  -3   6    7.42    1.72
  11   3  -5   -0.25    0.40
 -11   3   5    0.65    0.97
  11  -3  -5    0.01    0.73
 -11  -3   5   -2.06    1.17
  11   3  -4    0.85    0.35
 -11   3   4    1.20    0.91
 -11  -3   4    0.21    0.95
  11  -3  -4    0.67    0.66
  11   3  -3    0.49    0.33
 -11   3   3    0.46    0.81
  11  -3  -3    1.02    0.59
 -11  -3   3    0.06    0.83
 -11   3   2    2.11    0.79
  11   3  -2    2.25    0.39
 -11  -3   2    2.22    0.88
  11   3  -1    2.74    0.40
 -11   3   1    1.76    0.61
 -11  -3   1    2.38    0.37
 -11  -3   0    0.77    0.33
 -11  -3  -1   11.50    0.95
 -11  -3  -2    4.30    0.60
 -11  -3  -3   12.29    1.07
 -11   3  -4   -0.65    0.89
 -11  -3  -4    2.96    0.57
 -11   3  -5    2.56    1.03
 -11  -3  -5    2.77    0.72
 -11  -3  -5    2.37    1.45
 -11   3  -6   -0.41    1.71
 -11  -3  -6    2.63    0.84
 -11  -3  -6    2.37    1.61
 -11   4   8    0.10    2.14
  11   4  -8   -1.85    0.80
  11  -4  -8   -0.06    1.75
 -11   4   7    2.49    1.52
  11   4  -7    3.68    0.78
  11  -4  -7    1.82    1.44
 -11  -4   7    0.49    1.76
 -11   4   6    4.23    1.25
  11   4  -6    3.89    0.90
 -11  -4   6    3.11    1.71
  11  -4  -6    4.89    1.32
 -11   4   5    3.22    1.04
 -11  -4   5    5.09    1.45
  11  -4  -5    4.61    1.06
 -11   4   4    0.08    0.76
  11   4  -4    2.20    0.46
 -11  -4   4    1.97    1.07
  11  -4  -4    2.05    0.73
 -11   4   3   11.18    1.16
  11   4  -3    8.11    0.88
  11  -4  -3    9.40    1.05
 -11  -4   3    9.57    1.42
  11   4  -2    1.88    0.43
  11   4  -1   22.52    1.42
 -11  -4   1   18.58    1.41
 -11  -4   0   30.07    1.94
 -11  -4  -2   -0.10    0.43
 -11   4  -3    7.58    0.70
 -11  -4  -3    4.66    0.79
 -11  -4  -4   -0.61    0.59
 -11  -4  -5   -1.44    1.40
 -11  -4  -5    0.92    0.73
 -11   4  -6   -0.38    1.70
 -11  -4  -6    1.18    1.78
 -11  -4  -6    0.78    0.93
 -11   5   7    1.75    2.13
  11   5  -7    1.26    0.82
  11  -5  -7    3.38    1.63
  11   5  -6   -0.46    0.54
 -11   5   6   -0.07    1.39
  11  -5  -6    0.45    1.18
 -11  -5   6    0.44    1.77
 -11   5   5   -0.72    1.04
  11   5  -5   -0.13    0.87
 -11  -5   5   -1.03    1.35
  11  -5  -5    0.34    0.41
  11  -5  -5    1.63    1.01
  11   5  -4    2.93    0.57
 -11   5   4    2.59    0.99
  11  -5  -4    1.82    0.40
 -11  -5   4    4.04    1.24
  11   5  -3    2.14    0.45
 -11   5   3    1.30    0.77
  11  -5  -3    1.89    0.66
 -11  -5   3    2.47    1.07
  11   5  -2   -0.53    0.38
  11   5  -1    6.48    0.79
 -11  -5   1    5.61    0.69
 -11  -5   0   17.15    1.32
 -11  -5  -1    0.63    0.48
 -11  -5  -2    0.75    0.53
 -11   5  -3    9.96    0.88
 -11  -5  -3    9.14    1.17
 -11   5  -4    3.83    0.64
 -11  -5  -4    3.46    0.79
 -11   5  -5    4.08    0.75
 -11  -5  -5    3.49    1.94
 -11  -5  -5    3.67    0.94
 -11   6   6    2.12    1.68
  11   6  -6    6.80    1.01
  11  -6  -6    6.85    0.85
  11  -6  -6    4.76    1.57
 -11  -6   6    6.29    2.59
 -11   6   5    0.24    1.24
  11   6  -5    0.30    0.64
  11  -6  -5    0.55    1.11
  11  -6  -5    0.30    0.49
 -11  -6   5    0.31    1.69
  11   6  -4   -0.67    0.48
 -11  -6   4    1.69    1.44
  11  -6  -4   -0.04    0.77
  11  -6  -4   -0.18    0.38
  11   6  -3   10.81    1.12
  11  -6  -3    8.73    0.84
  11  -6  -3    9.46    1.17
 -11  -6   3   10.98    1.90
  11   6  -2   13.75    1.24
  11   6  -1    9.71    1.01
 -11  -6   1    9.81    1.06
 -11  -6   0    0.23    0.48
 -11  -6  -1   -0.39    0.55
 -11  -6  -2    1.45    0.64
 -11   6  -3    2.13    0.48
 -11  -6  -3    2.85    0.79
 -11   6  -4    2.62    0.64
 -11  -6  -4    3.03    0.95
  11   7  -5    0.89    0.71
  11  -7  -5    1.20    1.25
  11  -7  -5    1.01    0.66
 -11  -7   5    1.90    2.26
  11   7  -4   -0.17    0.55
  11  -7  -4    1.03    0.54
 -11  -7   4    2.13    1.70
  11   7  -3    4.86    0.85
  11  -7  -3    4.91    0.64
 -11  -7   3    5.27    1.72
  11   7  -2   -0.23    0.47
  11   7  -1    1.83    0.60
 -11  -7   1    1.57    0.61
 -11  -7   0    4.10    0.79
 -11  -7  -1    8.62    1.07
 -11   7  -2    1.60    0.45
 -11  -7  -2    3.00    0.90
 -11   7  -3    1.95    0.56
 -11  -7  -3    3.63    0.97
  11   8  -4   -0.39    0.84
  11  -8  -4   -0.07    0.69
  11   8  -3    0.76    0.76
  11  -8  -3    1.88    0.64
 -11  -8   3   -1.16    2.00
 -11  -8   2    0.67    2.06
  11   8  -1    0.78    0.56
 -11  -8   1    0.93    0.80
 -11  -8   0    0.08    0.79
 -11  -8  -1    2.34    1.57
 -11   8  -2   -0.11    0.50
  12   0  -8   14.26    2.22
 -12   0   7   -0.17    1.74
  12   0  -7    0.01    1.30
  12   0  -6    2.88    1.21
 -12   0   6    2.50    1.46
 -12   0   5    0.64    1.12
 -12   0   4   10.06    1.58
 -12   0   3    0.06    0.87
  12   0  -3    0.13    0.21
  12   0  -2    2.97    0.38
 -12   0   1    0.22    0.64
 -12   0  -1   -0.03    0.19
 -12   0  -2   13.54    0.94
 -12   0  -4   57.27    3.91
 -12   0  -5    0.61    1.11
 -12   0  -6    3.11    1.53
  12   1  -8   19.24    2.37
  12  -1  -8   15.03    2.46
  12   1  -7    1.22    1.15
 -12   1   7    1.11    1.86
  12  -1  -7    0.42    1.25
 -12  -1   7   -0.32    1.77
 -12   1   6    3.24    1.57
  12  -1  -6    3.33    1.12
 -12  -1   6    2.40    1.51
 -12   1   5    1.57    1.28
  12  -1  -5    1.52    0.96
 -12  -1   5    2.12    1.29
  12   1  -4    8.22    0.75
 -12  -1   4    6.58    1.43
  12   1  -3    0.15    0.26
 -12   1   3    0.25    0.84
 -12  -1   3   -0.33    0.90
  12  -1  -3    0.23    0.20
  12   1  -2   53.14    3.11
 -12  -1   2   54.08    3.45
 -12   1   1    1.40    0.71
 -12  -1   0    5.70    0.51
 -12  -1  -1    0.33    0.25
 -12   1  -2    2.18    0.28
 -12  -1  -2    1.47    0.35
 -12   1  -3    4.02    0.94
 -12  -1  -3    3.14    0.47
 -12   1  -4    5.22    1.13
 -12  -1  -4    3.08    1.23
 -12   1  -5    1.04    1.10
 -12   1  -6   -1.77    1.50
 -12  -1  -6   -1.03    1.43
 -12   2   8    7.29    2.53
  12  -2  -8    7.66    1.87
 -12   2   7    0.64    1.77
 -12  -2   7    2.20    1.69
  12  -2  -7    5.06    1.39
 -12   2   6    2.50    1.38
 -12  -2   6   -0.26    1.34
  12  -2  -6    0.28    1.02
 -12   2   5    3.45    1.40
  12   2  -5    1.89    0.48
 -12  -2   5    1.24    1.20
  12  -2  -5    2.21    0.96
 -12   2   4    1.92    1.25
  12   2  -4    0.99    0.34
  12  -2  -4    1.20    0.74
 -12  -2   4    1.63    1.06
  12   2  -3    4.94    0.63
 -12   2   3    6.62    1.16
 -12  -2   3    8.11    1.28
  12   2  -2    2.71    0.39
 -12   2   2    2.38    0.85
 -12  -2   2    2.16    0.95
  12   2  -1   -0.27    0.22
 -12   2   1   -0.65    0.68
 -12   2   0    0.55    0.59
 -12  -2   0    0.18    0.25
 -12  -2  -1    0.35    0.28
 -12  -2  -2    0.41    0.36
 -12   2  -3    4.68    0.92
 -12  -2  -3    2.54    0.54
 -12   2  -4    3.86    1.03
 -12  -2  -4    6.83    1.47
 -12  -2  -4    6.27    0.87
 -12   2  -5   -1.06    1.22
 -12  -2  -5    0.45    0.63
 -12  -2  -5    0.87    1.29
 -12   2  -6    3.14    1.45
 -12  -2  -6    6.55    1.73
 -12   3   8    3.28    2.53
  12  -3  -8    0.15    1.71
  12   3  -7    0.17    0.67
 -12   3   7   -1.57    1.66
 -12  -3   7    0.99    1.71
  12   3  -6    0.39    0.54
 -12   3   6    0.58    1.31
  12  -3  -6    1.33    1.00
 -12  -3   6    1.60    1.59
  12   3  -5    0.36    0.45
 -12   3   5   -0.21    1.05
  12  -3  -5    0.13    0.89
 -12  -3   5   -1.03    1.22
  12   3  -4    1.29    0.42
 -12   3   4    2.68    1.10
  12  -3  -4    2.09    0.72
 -12  -3   4    0.52    1.02
 -12   3   3    2.35    1.00
  12   3  -3    2.25    0.44
 -12  -3   3    2.30    0.97
  12   3  -2    4.63    0.64
 -12   3   2    5.60    0.97
 -12  -3   2    5.53    1.09
 -12   3   1    1.91    0.70
  12   3  -1    1.45    0.35
 -12  -3   0   15.88    1.14
 -12  -3  -1    0.39    0.36
 -12  -3  -2    3.23    0.57
 -12  -3  -3   17.88    1.40
 -12  -3  -4   -0.62    0.55
 -12  -3  -5   11.66    2.08
 -12  -3  -5    9.90    1.30
  12   4  -7    5.03    0.92
 -12   4   7    1.27    1.78
  12  -4  -7    7.90    1.62
  12   4  -6    8.65    1.21
 -12   4   6   10.94    2.03
  12  -4  -6   11.99    1.64
 -12  -4   6    8.76    2.08
 -12   4   5   -1.37    0.99
  12   4  -5   -0.49    0.48
 -12  -4   5    0.84    1.37
  12  -4  -5    0.26    0.84
  12   4  -4   -0.11    0.42
 -12   4   4    0.38    0.86
  12  -4  -4    0.71    0.76
 -12  -4   4   -0.08    1.04
  12  -4  -4    0.77    0.29
  12   4  -3    9.47    0.88
 -12   4   3    9.29    1.24
 -12  -4   3   10.05    1.53
  12   4  -2    4.14    0.60
 -12   4   2    5.00    0.92
 -12  -4   2    4.58    1.19
  12   4  -1   11.97    1.00
 -12  -4   1   13.00    1.04
 -12  -4   0   -0.23    0.43
 -12  -4  -1    0.33    0.43
 -12  -4  -2    7.99    0.96
 -12   4  -3    0.83    0.38
 -12  -4  -3    1.01    0.60
 -12  -4  -4   -0.59    0.67
 -12  -4  -5   -0.45    0.85
 -12  -4  -5   -1.30    1.77
 -12   5   7    1.42    2.03
  12   5  -7    2.99    0.92
  12  -5  -7    3.35    1.65
  12   5  -6    0.53    0.66
 -12   5   6    0.31    1.42
 -12  -5   6    2.99    1.92
  12  -5  -6    1.45    1.26
  12   5  -5    4.12    0.76
 -12   5   5    4.90    1.32
  12  -5  -5    6.80    1.16
 -12  -5   5    2.90    1.60
  12  -5  -5    4.20    0.60
  12   5  -4    0.32    0.51
 -12   5   4    0.09    0.83
  12  -5  -4    0.50    0.38
  12  -5  -4    0.76    0.78
 -12   5   3    2.32    0.76
  12   5  -3    3.13    0.57
 -12  -5   3    4.18    1.26
  12   5  -2    0.75    0.43
  12   5  -1    2.36    0.47
 -12  -5   1    1.74    0.52
 -12  -5   0    6.95    0.92
 -12  -5  -1    1.07    0.57
 -12  -5  -2    9.88    1.18
 -12   5  -3    2.77    0.46
 -12  -5  -3    2.80    0.74
 -12   5  -4   -0.51    0.51
 -12  -5  -4    0.69    0.84
 -12  -5  -5    6.58    2.00
 -12  -5  -5    4.79    1.20
  12   6  -6    0.26    0.82
 -12   6   6    1.15    1.69
  12  -6  -6    2.47    2.24
  12  -6  -6    0.26    0.65
  12   6  -5    1.30    0.65
 -12   6   5   -1.07    1.27
 -12  -6   5   -1.19    1.83
  12  -6  -5    0.97    1.12
  12  -6  -5    1.17    0.53
  12   6  -4   16.59    1.34
 -12   6   4   10.81    1.79
  12  -6  -4   13.30    1.10
 -12  -6   4   14.25    2.17
  12  -6  -4   13.29    1.53
  12   6  -3    5.80    1.04
  12  -6  -3    4.74    0.63
 -12  -6   3    5.82    1.56
  12   6  -2    3.49    0.66
  12   6  -1    7.59    0.96
 -12  -6   1   10.45    1.12
 -12  -6   0   25.42    1.92
 -12  -6  -1    0.01    0.63
 -12  -6  -2    0.57    0.73
 -12   6  -3    0.26    0.40
 -12  -6  -3   -1.14    0.78
 -12   6  -4    9.98    1.11
 -12  -6  -4    6.46    1.24
  12   7  -5    0.02    0.70
  12  -7  -5    0.31    1.22
  12   7  -4    0.71    0.65
 -12  -7   4    0.00    1.86
  12  -7  -4    0.41    0.56
  12  -7  -4    0.29    0.96
  12   7  -3   -0.46    0.63
  12  -7  -3    1.44    0.51
 -12  -7   3    0.71    1.79
  12   7  -2    1.75    0.62
  12   7  -1    2.35    0.61
 -12  -7   1    2.93    0.79
 -12  -7   0    0.61    0.68
 -12  -7  -1    2.14    0.93
 -12  -7  -2    5.26    1.07
 -12   7  -3    1.91    0.57
  12   8  -3    1.06    0.78
  12  -8  -3   -1.06    0.61
  12   8  -2   -0.23    0.65
  12   8  -1    2.02    0.68
  13   0  -8    4.93    1.74
 -13   0   7    0.93    2.07
  13   0  -7    2.36    1.25
 -13   0   6    4.71    1.81
 -13   0   5   -0.22    1.32
 -13   0   4    3.00    1.23
  13   0  -4    4.93    0.58
 -13   0   3    0.80    1.34
 -13   0   2    1.28    0.94
 -13   0   1    0.14    0.90
 -13   0  -1   -0.03    0.20
 -13   0  -2    0.67    0.28
 -13   0  -3   -0.09    0.33
 -13   0  -4   10.11    1.89
 -13   0  -5    1.18    1.27
  13   1  -8    9.59    1.92
  13  -1  -8    7.56    1.84
 -13   1   7    3.89    2.16
 -13  -1   7    3.70    2.28
  13  -1  -7    2.43    1.37
 -13   1   6    3.44    1.83
 -13  -1   6    2.78    1.62
  13   1  -5    7.85    0.83
 -13   1   5    9.58    1.80
 -13  -1   5    5.61    1.58
 -13   1   4    0.75    1.09
  13   1  -4    0.72    0.33
 -13  -1   4    0.43    1.14
 -13   1   3    1.36    0.96
 -13  -1   3   -0.14    1.15
  13   1  -2    5.68    0.54
 -13  -1   2    3.93    1.34
 -13   1   1    0.45    0.84
 -13  -1   0   22.89    1.42
 -13  -1  -1    5.53    0.58
 -13  -1  -2    4.48    0.63
 -13   1  -3    1.10    0.93
 -13  -1  -3    0.57    0.45
 -13   1  -4    3.28    1.13
 -13  -1  -4    2.41    0.53
 -13  -1  -4    1.35    1.25
 -13   1  -5    0.72    1.33
 -13  -1  -5    3.24    1.53
  13  -2  -8    3.73    1.74
 -13   2   7    0.55    1.73
 -13  -2   7    1.86    1.79
  13  -2  -7    3.45    1.59
 -13   2   6    3.37    1.84
  13   2  -6    3.56    0.68
  13  -2  -6    3.35    1.39
 -13  -2   6    2.77    1.66
  13   2  -5    2.73    0.59
 -13   2   5    2.75    1.45
  13  -2  -5    3.18    1.00
 -13  -2   5    2.77    1.36
 -13   2   4    3.02    1.43
  13   2  -4    1.53    0.38
 -13  -2   4    1.56    1.11
 -13   2   3    4.04    1.12
  13   2  -3    2.68    0.42
 -13  -2   3    2.45    1.05
  13   2  -2    7.92    0.71
 -13  -2   2    7.79    1.29
 -13   2   1    4.10    1.02
 -13  -2   0    7.92    0.72
 -13  -2  -1    0.57    0.33
 -13  -2  -2    3.36    0.51
 -13   2  -3   12.79    1.54
 -13   2  -4    4.87    1.17
 -13  -2  -4    6.02    0.80
 -13  -2  -4    7.60    1.65
 -13   2  -5   -0.67    1.41
 -13  -2  -5    0.22    0.67
 -13  -2  -5    1.25    1.45
 -13   3   7    2.15    1.88
  13   3  -7    2.42    0.85
  13  -3  -7    0.93    1.41
  13   3  -6    3.68    0.80
 -13   3   6    4.35    1.61
  13  -3  -6    4.62    1.34
 -13  -3   6   -0.08    1.66
  13   3  -5    0.96    0.48
 -13   3   5    0.91    1.19
 -13  -3   5   -2.17    1.35
  13  -3  -5    1.07    0.94
 -13   3   4    3.35    1.47
  13   3  -4    2.46    0.50
 -13  -3   4    1.26    1.21
  13   3  -3   10.77    0.91
 -13   3   3   10.64    1.61
 -13  -3   3   10.30    1.58
  13   3  -2    3.44    0.49
 -13   3   2    2.42    0.95
 -13  -3   2    2.19    1.07
  13   3  -1    3.55    0.47
 -13   3   1    2.97    0.80
 -13  -3   0    1.08    0.38
 -13  -3  -1   25.42    1.71
 -13  -3  -3    5.41    0.71
 -13   3  -4    1.22    1.09
 -13  -3  -4   -0.79    0.60
 -13   3  -5    3.98    1.30
 -13  -3  -5    6.38    1.01
  13   4  -7    7.04    1.17
  13  -4  -7    8.24    1.75
  13   4  -6    0.63    0.59
 -13   4   6   -0.48    1.43
 -13  -4   6   -2.35    1.69
  13  -4  -6   -1.63    1.15
 -13   4   5    4.90    1.36
  13   4  -5    8.26    1.04
  13  -4  -5    8.97    1.35
 -13  -4   5    5.84    1.65
  13   4  -4    5.31    0.70
 -13   4   4    3.66    1.12
 -13  -4   4    4.47    1.37
  13  -4  -4    4.16    0.91
 -13   4   3    8.31    1.36
  13   4  -3   11.36    0.99
 -13  -4   3   10.36    1.68
  13   4  -2    1.28    0.43
 -13  -4   2   -0.54    0.97
  13   4  -1   19.80    1.38
 -13  -4   0    1.65    0.50
 -13  -4  -1    3.03    0.60
 -13  -4  -2    0.90    0.58
 -13  -4  -3   -0.02    0.65
 -13  -4  -4    3.39    0.88
 -13  -4  -5   -0.24    1.83
 -13  -4  -5   -1.22    0.94
 -13   5   6   -1.78    1.42
  13   5  -6    0.86    0.74
  13  -5  -6    1.11    1.94
  13  -5  -6    1.31    0.93
  13   5  -5    0.18    0.62
 -13   5   5    0.19    1.15
 -13  -5   5    1.10    1.66
  13  -5  -5    0.60    1.07
  13  -5  -5   -0.22    0.47
 -13   5   4   -0.12    0.92
  13   5  -4    0.25    0.50
  13  -5  -4    0.50    0.91
 -13   5   3    3.55    0.89
  13   5  -3    3.93    0.66
 -13  -5   3    3.56    1.33
  13   5  -2    1.23    0.49
 -13  -5   2   -0.25    1.24
  13   5  -1   21.39    1.59
 -13  -5   1   24.33    1.70
 -13  -5   0    1.48    0.54
 -13  -5  -1    0.42    0.58
 -13  -5  -2    5.96    0.91
 -13  -5  -3    4.74    0.90
 -13   5  -4    2.62    0.63
 -13  -5  -4    0.76    0.96
 -13   6   5    1.39    1.49
  13   6  -5   -0.10    0.72
  13  -6  -5    0.64    1.13
  13  -6  -5    0.62    0.57
 -13   6   4    5.76    1.38
  13   6  -4    9.48    1.16
 -13  -6   4    6.81    1.73
  13  -6  -4    9.28    1.46
  13   6  -3    1.12    0.65
 -13  -6   3    0.82    1.53
  13   6  -2    6.21    0.95
 -13  -6   1    0.59    0.64
 -13  -6   0    1.19    0.70
 -13  -6  -1    5.11    0.90
 -13  -6  -2    4.16    0.96
 -13  -6  -3    2.51    1.07
  13   7  -4    1.49    0.84
  13  -7  -4    0.36    0.57
  13   7  -3    1.90    0.75
  13   7  -2    2.68    0.71
 -13  -7   2    0.40    1.96
  13   7  -1    0.08    0.59
 -13  -7   0    1.36    0.82
 -13  -7  -1   -0.01    0.89
 -13  -7  -2    0.98    1.06
 -14   0   7    2.57    2.38
 -14   0   6    0.91    1.81
 -14   0   5    0.97    1.38
  14   0  -5    1.31    0.44
  14   0  -4    9.92    0.82
  14   0  -3    0.55    0.26
 -14   0   3    0.15    1.31
 -14   0   1    0.02    1.02
 -14   0  -2   10.50    0.82
 -14   0  -3    0.20    0.41
 -14   0  -4    3.06    1.39
 -14   0  -4    2.90    0.59
 -14   0  -5   -0.34    1.49
 -14   1   7    1.71    2.25
  14  -1  -7    1.42    1.36
 -14  -1   7    4.99    2.24
  14   1  -6    8.00    1.05
 -14   1   6    7.93    2.23
 -14  -1   6    8.34    1.90
  14   1  -5    3.60    0.59
 -14   1   5    5.12    1.75
 -14  -1   5    2.18    1.61
 -14   1   4    8.41    1.62
  14   1  -4    8.76    0.81
  14  -1  -4    8.84    0.72
 -14   1   3    1.00    1.93
 -14  -1   3    2.15    1.34
 -14   1   2   -1.07    1.12
 -14  -1   2    0.23    1.12
 -14   1   1   -0.32    0.97
 -14  -1   1    0.24    1.08
 -14   1   0    3.87    1.11
 -14  -1  -1    0.29    0.30
 -14  -1  -2    1.06    0.38
 -14   1  -3    2.23    0.40
 -14   1  -3    1.69    1.06
 -14  -1  -3    1.18    0.53
 -14   1  -4    3.67    1.26
 -14  -1  -4    2.57    0.64
 -14   1  -5    2.99    1.52
 -14  -1  -5    4.89    0.82
 -14  -1  -5    4.57    1.72
  14   2  -7    1.68    0.77
 -14   2   7    2.43    2.06
  14  -2  -7    0.11    1.37
 -14   2   6    3.83    1.97
 -14  -2   6    2.37    2.29
  14  -2  -6    3.08    1.27
 -14   2   5    3.80    1.69
  14   2  -5    3.92    0.62
 -14  -2   5    2.99    1.53
  14   2  -4    1.96    0.47
 -14   2   4    3.65    1.52
 -14  -2   4    1.16    1.59
 -14   2   3    0.65    1.09
  14   2  -3    0.49    0.35
 -14  -2   3   -0.10    1.25
 -14   2   2    1.90    1.19
 -14  -2   2    1.80    1.26
 -14   2   1    0.30    1.05
 -14   2   0   -0.04    0.92
 -14  -2   0   -0.52    0.31
 -14  -2  -1   -0.30    0.36
 -14  -2  -2    2.27    0.49
 -14   2  -3    1.60    0.99
 -14  -2  -3    1.61    0.58
 -14   2  -4    0.33    1.13
 -14  -2  -4    2.61    0.68
 -14  -2  -4    3.50    1.64
 -14   2  -5   -1.57    1.55
 -14  -2  -5   -0.05    0.81
 -14  -2  -5    2.00    1.83
  14   3  -7    0.65    0.86
 -14   3   7    3.13    2.13
  14  -3  -7    1.94    1.51
 -14   3   6    1.75    1.61
  14   3  -6    0.28    0.66
 -14  -3   6   -1.24    1.68
 -14   3   5    2.39    1.43
  14   3  -5    0.34    0.50
  14  -3  -5    0.90    1.02
 -14  -3   5   -0.82    1.56
  14   3  -4    0.72    0.45
 -14   3   4    2.54    1.50
 -14  -3   4   -1.81    1.54
  14   3  -3    4.07    0.56
 -14   3   3    3.29    1.35
 -14  -3   3    1.38    1.13
  14   3  -2    2.89    0.46
 -14   3   2    2.17    1.06
 -14  -3   2    1.70    1.09
 -14   3   1    0.20    0.98
 -14  -3   0    2.25    0.49
 -14  -3  -1    3.03    0.55
 -14  -3  -2    4.44    0.68
 -14  -3  -3    3.64    0.73
 -14  -3  -4    2.77    0.88
  14   4  -6   -0.46    0.66
 -14   4   6   -0.12    1.55
 -14   4   5    4.89    1.45
  14   4  -5    5.07    0.82
  14  -4  -5    5.13    0.70
 -14  -4   5    3.91    1.80
  14  -4  -5    5.88    1.25
 -14   4   4    1.85    1.53
  14   4  -4    2.97    0.59
 -14  -4   4    0.38    1.23
 -14   4   3    2.85    1.00
  14   4  -3    3.48    0.63
 -14  -4   3    2.39    1.28
  14   4  -2   18.85    1.35
 -14  -4   2   15.11    2.06
 -14  -4   0    0.95    0.51
 -14  -4  -1   12.79    1.20
 -14  -4  -2    3.10    0.72
 -14  -4  -3    1.44    0.70
 -14  -4  -4    1.12    0.93
  14   5  -6    0.92    0.84
 -14   5   6   -0.65    1.56
  14  -5  -6    0.54    1.45
  14  -5  -6    1.00    0.61
 -14   5   5    1.46    1.28
  14   5  -5    1.08    0.72
  14  -5  -5    1.28    0.50
  14  -5  -5    2.24    1.15
 -14  -5   5    2.50    2.46
  14   5  -4    0.59    0.79
 -14   5   3    5.29    1.02
  14   5  -3    6.80    0.87
 -14  -5   3    5.03    1.52
  14   5  -2    1.43    0.51
 -14  -5   2   -0.86    1.35
  14   5  -1   -0.21    0.46
 -14  -5   0    1.63    0.68
 -14  -5  -1    3.31    0.79
 -14  -5  -2    2.09    0.84
 -14  -5  -3    1.42    0.88
  14   6  -5    3.16    0.89
 -14   6   5    4.22    1.83
  14  -6  -5    1.90    0.63
  14  -6  -5    4.63    1.35
 -14   6   4    4.63    1.35
  14   6  -4    3.82    0.84
  14   6  -3    1.50    0.67
 -14  -6   3   -0.60    1.54
  14   6  -2    7.83    1.09
 -14  -6   2    3.55    1.68
 -14  -6   0   -0.20    0.74
 -14  -6  -1    2.86    0.90
 -14  -6  -2    2.60    1.00
  14   7  -3    7.74    1.04
  14   7  -2    4.30    0.85
 -14  -7   0   -1.63    0.88
 -14  -7  -1   -0.57    0.99
 -15   0   7    1.71    2.82
  15   0  -6    6.01    0.82
 -15   0   6   10.67    2.26
  15   0  -5   -0.29    0.43
 -15   0   5    0.00    1.55
 -15   0   4    1.77    1.79
 -15   0   3   -1.77    1.46
 -15   0   2   -0.67    1.16
 -15   0   1    0.19    1.26
 -15   0  -2   12.90    0.96
 -15   0  -3    0.80    0.47
 -15   0  -4    4.87    1.61
 -15   0  -4    3.57    0.78
 -15   1   7    2.59    2.69
  15   1  -7    0.79    0.72
  15   1  -6    0.66    0.63
 -15   1   6   -1.10    2.15
 -15  -1   6    2.25    1.92
  15   1  -5    1.39    0.53
 -15   1   5    3.20    1.76
  15  -1  -5    2.22    0.47
 -15  -1   5   -1.87    1.60
  15   1  -4   24.07    1.55
 -15   1   4   21.93    2.47
  15   1  -3    0.22    0.37
 -15   1   3    0.23    1.56
 -15  -1   3   -1.45    1.37
 -15   1   2   -1.42    2.06
 -15  -1   2    2.70    1.37
 -15   1   1    0.25    1.10
 -15  -1   1    0.07    1.32
 -15   1   0    2.07    1.19
 -15  -1  -1    4.50    0.63
 -15  -1  -2   19.74    1.37
 -15   1  -3    0.14    0.39
 -15   1  -3    1.52    1.26
 -15  -1  -3    0.75    0.54
 -15   1  -4    2.88    1.39
 -15   1  -4    1.27    0.51
 -15  -1  -4    3.46    1.65
 -15  -1  -4    2.49    0.68
  15   2  -7    0.69    0.83
 -15   2   7    4.08    2.32
  15  -2  -7    2.23    1.55
  15   2  -6    0.77    0.63
 -15   2   6    1.35    2.18
 -15  -2   6    2.69    1.98
 -15   2   5    0.27    1.85
  15   2  -5    0.29    0.50
 -15  -2   5    1.05    1.73
  15   2  -4    1.57    0.48
 -15   2   4    3.34    1.60
 -15  -2   4   -1.29    1.80
  15   2  -3    1.61    0.48
 -15  -2   3   -0.41    1.50
  15   2  -2   -0.06    0.34
 -15   2   2   -0.60    1.35
 -15  -2   2   -0.20    1.52
 -15   2   1    0.26    1.22
 -15   2   0    0.22    1.06
 -15  -2   0    1.46    0.42
 -15   2  -1    0.29    1.21
 -15  -2  -2    1.31    0.49
 -15   2  -3    1.01    1.18
 -15  -2  -3   -0.87    0.77
 -15   2  -4    2.20    1.37
 -15  -2  -4    5.09    1.79
 -15  -2  -4    4.10    0.85
 -15   3   6    0.56    1.76
  15  -3  -6    3.13    1.41
  15   3  -5    8.22    1.05
 -15   3   5    4.73    1.80
 -15  -3   5    2.30    1.86
  15   3  -4    1.11    0.47
 -15   3   4    1.51    1.53
 -15  -3   4   -0.64    1.90
  15   3  -3    1.69    0.51
 -15   3   3    1.95    1.38
 -15  -3   3    1.19    1.16
 -15   3   2    8.55    1.37
  15   3  -2    8.38    0.86
 -15  -3   2    5.69    1.73
 -15   3   1   -0.58    1.20
 -15  -3   0    1.95    0.55
 -15  -3  -1    8.12    0.97
 -15  -3  -2    1.15    0.61
 -15  -3  -3    2.76    0.73
 -15  -3  -4    2.94    0.94
  15   4  -6    0.58    0.82
 -15   4   6   -0.56    1.77
  15  -4  -6    1.21    1.33
 -15   4   5    1.29    1.52
 -15  -4   5    0.19    1.70
 -15   4   4    1.65    1.39
  15   4  -4    1.58    0.56
 -15  -4   4    0.37    1.96
 -15   4   3   11.16    1.66
  15   4  -3   10.01    1.08
 -15  -4   3    7.00    1.57
  15   4  -2    5.12    0.65
 -15  -4   2    1.25    1.43
 -15  -4   0    4.15    0.72
 -15  -4  -1    6.32    0.88
 -15  -4  -2    1.16    0.72
 -15  -4  -3    4.23    0.90
 -15   5   5   -1.91    1.35
  15   5  -5   -0.03    0.70
 -15   5   4   -0.10    1.09
  15   5  -4    0.86    0.69
 -15  -5   4    1.78    2.06
  15   5  -3    1.83    0.65
 -15  -5   3    0.41    1.45
  15   5  -2    0.50    0.56
 -15  -5   2    0.50    1.52
 -15  -5   0    0.64    0.73
 -15  -5  -1   -0.34    0.70
 -15  -5  -2   -0.59    0.85
  15   6  -4    0.13    0.82
  15   6  -3    3.05    0.74
  15   6  -2    5.41    0.83
 -15  -6   0    3.29    0.93
 -15  -6  -1    0.13    0.94
  16   0  -6    0.79    0.61
 -16   0   6    1.22    2.35
  16   0  -5    0.10    0.48
 -16   0   5   -1.34    2.16
  16   0  -4    0.90    0.38
 -16   0   4    1.36    1.92
 -16   0   3   -1.47    1.67
 -16   0   2    0.33    1.43
 -16   0   1   -0.44    1.45
 -16   0  -3   -0.83    0.47
 -16   0  -4   11.64    2.05
 -16   0  -4    6.36    1.14
  16   1  -6    2.94    0.68
 -16   1   6    2.63    2.59
  16  -1  -6    1.93    0.65
 -16  -1   6   -0.19    2.66
  16   1  -5   -0.14    0.50
 -16   1   5    0.71    1.98
 -16  -1   5   -2.25    1.81
  16  -1  -5    0.32    0.42
 -16   1   4    3.56    2.00
 -16  -1   4   -1.60    1.91
 -16   1   3   -2.61    1.68
  16   1  -3    0.28    0.37
 -16  -1   3   -0.98    1.58
 -16   1   2   -0.34    1.49
 -16  -1   2    5.93    1.54
 -16   1   1    0.42    2.00
 -16  -1   1   -0.27    1.50
 -16  -1  -1    1.56    0.43
 -16  -1  -2    5.69    0.82
 -16   1  -3    3.04    1.51
 -16  -1  -3    0.10    0.53
 -16   1  -4    2.81    0.65
 -16   1  -4    4.23    1.61
 -16  -1  -4    4.73    0.84
 -16  -1  -4    5.11    1.99
  16   2  -6    1.37    0.77
 -16   2   6    3.81    2.46
 -16   2   5   -0.71    2.22
  16   2  -5    0.61    0.58
 -16  -2   5   -0.98    2.37
  16   2  -4    2.00    0.48
 -16   2   4    1.14    1.77
 -16  -2   4   -0.19    2.06
 -16   2   3    2.91    1.75
  16   2  -3    4.63    0.57
 -16  -2   3    3.12    1.74
 -16   2   2    1.33    1.74
 -16  -2   2    2.02    1.76
 -16   2   1   -0.75    1.42
 -16  -2   1    3.12    1.70
 -16   2   0    0.52    1.26
 -16   2  -1    2.14    1.41
 -16  -2  -2    1.85    0.59
 -16   2  -3    6.90    1.48
 -16  -2  -3    4.96    0.80
  16   3  -6    1.59    0.78
 -16   3   6    0.09    1.98
  16   3  -5    3.23    0.72
 -16   3   5    5.48    2.06
 -16  -3   5   -4.92    2.70
 -16   3   4    3.20    1.78
  16   3  -4    4.06    0.64
 -16  -3   4   -1.31    2.11
  16   3  -3    3.28    0.61
 -16  -3   3    2.68    1.87
  16   3  -2    1.44    0.49
 -16   3   2    1.01    1.28
 -16  -3   2    0.69    1.87
 -16   3   1    1.29    1.43
 -16  -3   0    0.64    0.50
 -16  -3  -1   -0.66    0.66
 -16  -3  -2    1.77    0.69
 -16  -3  -3    7.91    1.07
  16   4  -5    2.95    0.76
 -16   4   5    1.90    1.69
 -16   4   4    3.57    1.50
  16   4  -4    1.66    0.68
 -16  -4   4    0.77    2.30
 -16   4   3   14.72    2.09
  16   4  -3   15.69    1.34
 -16  -4   3   14.50    2.41
  16   4  -2    3.69    0.63
 -16   4   2    2.48    1.10
 -16  -4   2   -0.14    2.05
 -16  -4   0    4.42    0.82
 -16  -4  -1    3.32    0.80
 -16  -4  -2    3.85    0.88
  16   5  -4   -0.28    0.74
  16   5  -3    2.38    0.79
  16   5  -2   -0.21    0.56
 -16  -5   2   -1.47    1.97
 -16  -5   0   -0.29    0.80
 -16  -5  -1    1.19    0.89
  16   6  -2    0.52    0.66
 -17   0   6    7.96    2.91
  17   0  -6   11.28    1.21
 -17   0   5    2.80    2.61
 -17   0   4    1.58    2.25
 -17   0   3   -1.84    1.93
 -17   0   2    0.46    1.64
 -17   0   1    0.12    1.62
 -17   0   0   -0.97    1.65
 -17   1   6    1.52    2.92
  17   1  -6    0.10    0.69
  17  -1  -6   -0.24    0.63
 -17   1   5    0.83    2.26
  17   1  -5   -0.44    0.55
 -17  -1   5   -2.13    1.93
  17   1  -4    0.30    0.50
 -17   1   4    2.94    2.25
 -17  -1   4   -3.88    2.36
 -17   1   3   -0.72    2.00
  17   1  -3    0.41    0.38
 -17  -1   3   -0.97    1.86
 -17   1   2    2.13    1.80
 -17  -1   2    5.25    1.75
 -17   1   1    0.50    1.49
 -17  -1   1   -1.49    1.66
 -17   1   0    2.24    1.64
 -17  -1  -2    0.62    0.53
 -17   1  -3    3.14    1.79
 -17  -1  -3    3.39    0.69
  17   2  -5    0.37    0.64
 -17   2   5   -0.12    2.47
 -17  -2   5   -4.94    2.81
  17   2  -4   -0.16    0.56
 -17   2   4    2.00    1.99
 -17  -2   4   -2.57    2.42
  17   2  -3    3.05    0.56
 -17   2   3    1.69    1.95
 -17   2   2    2.07    1.84
 -17  -2   2    2.24    1.97
 -17   2   1   -0.85    1.96
 -17  -2   1   -2.42    1.79
 -17   2  -1    0.13    1.56
 -17  -2  -1    1.45    0.56
 -17  -2  -2    5.57    0.76
  17   3  -5    1.29    0.68
 -17   3   5    1.67    2.38
 -17   3   4    4.79    1.98
 -17  -3   4   -2.82    2.44
 -17   3   3    2.43    1.81
  17   3  -3    0.98    0.58
 -17  -3   3    0.33    2.10
 -17   3   2    1.00    1.70
 -17  -3   2    2.01    2.22
 -17   3   1   -0.88    1.64
 -17  -3  -1   -0.36    0.64
 -17  -3  -2    0.93    0.75
 -17   4   4    3.44    1.66
  17   4  -4    5.17    0.88
  17   4  -3    1.22    0.67
 -17   4   3    2.53    1.63
 -17  -4   2    1.98    2.53
 -17  -4  -1    4.98    0.96
  17   5  -3    0.32    0.73
 -18   0   5   -0.49    3.00
  18   0  -5    1.12    0.55
 -18   0   4    3.04    2.61
 -18   0   3   -0.77    2.32
 -18   0   2    0.81    2.00
 -18   0   1    2.33    1.91
 -18   0   0   -3.45    1.84
 -18   1   5   -2.51    2.71
  18   1  -5    1.36    0.62
 -18  -1   5   -2.30    2.57
  18   1  -4    1.61    0.54
 -18   1   4    4.16    2.61
 -18  -1   4   -2.64    2.71
 -18   1   3    0.51    2.31
 -18  -1   3   -3.70    2.34
 -18   1   2   -3.46    1.98
 -18  -1   2   -0.60    1.86
 -18   1   1    1.61    1.82
 -18  -1   1    1.45    2.06
 -18   1   0    2.74    1.87
 -18   1  -1   -2.11    1.92
 -18  -1  -2    5.29    0.72
  18   2  -5    2.60    0.71
 -18   2   5   -1.98    2.85
 -18   2   4    3.58    2.37
  18   2  -4    5.89    0.76
 -18  -2   4   -0.39    2.87
 -18   2   3   -1.16    2.22
 -18  -2   3   -1.00    2.43
 -18   2   2    2.35    2.20
 -18  -2   2    2.02    2.21
 -18   2   1    1.10    2.02
 -18  -2   1   -1.49    2.17
 -18   3   4    3.98    2.37
  18   3  -4    2.88    0.74
  18   3  -3    1.12    0.58
 -18   3   3    3.56    2.12
 -18  -3   3    0.93    2.98
 -18  -3   2    2.17    2.52
 -18   3   1   -0.18    1.93
 -18  -3   1   -1.38    2.47
 -18  -3  -1   -1.27    0.74
  18   4  -3    0.47    0.64
 -19   0   4    1.48    3.20
 -19   0   3   -2.56    2.73
 -19   0   1    0.97    2.18
 -19   0   0   -1.10    2.28
  19   1  -4    3.26    0.62
 -19   1   4    4.56    2.98
 -19  -1   4   -1.33    3.38
 -19   1   3    3.68    2.68
 -19  -1   3   -0.94    2.69
 -19   1   2   -1.81    2.51
 -19  -1   2    0.86    2.39
 -19   1   1   -2.47    2.16
 -19  -1   1    1.87    2.46
 -19   1   0    0.83    2.18
 -19  -1   0   -3.30    2.34
 -19   2   3    2.18    2.60
 -19  -2   3   -2.48    3.16
 -19   2   2   -1.14    2.38
 -19  -2   2   -0.07    2.58
 -19   2   1   -2.33    2.34
 -19  -2   1   -1.12    2.70
 -19   2   0   -2.81    2.16
   0   0   0    0.00    0.00
;
_shelx_hkl_checksum     26310
_shelx_res_file
;
    shelx.res created by SHELXL-2014/7
TITL RZ_DCM in P2(1)/c
CELL  0.71073  15.7375   8.5255   7.7607   90.000  100.453   90.000
ZERR    4.000   0.0077   0.0042   0.0044    0.000    0.020    0.000
LATT    1
SYMM   -X,1/2+Y,1/2-Z
SFAC C H N O F S CL
UNIT 32 24 8 4 12 4 4
L.S. 12
BOND $H
SIZE 0.39 0.08 0.05
TEMP -173
ACTA
FMAP 2
PLAN 10
WGHT    0.052500    1.789600
FVAR       0.11928
S1    6    0.098607    0.783403    0.447513    11.00000    0.01966    0.00913 =
         0.01465    0.00111   -0.00006    0.00113
CL1   7    0.123214    0.167952    0.390664    11.00000    0.03071    0.01102 =
         0.02145   -0.00115   -0.00373    0.00156
F1    5    0.462439    1.182155    0.883349    11.00000    0.03682    0.03043 =
         0.03920   -0.01171    0.00014   -0.01811
O1    4    0.371147    0.993037    0.868811    11.00000    0.02178    0.02060 =
         0.01108   -0.00534    0.00112   -0.00815
N2    3    0.168831    0.515645    0.529719    11.00000    0.01671    0.00747 =
         0.01284   -0.00013   -0.00022   -0.00118
AFIX  43
H2    2    0.176998    0.413584    0.537385    11.00000   -1.20000
AFIX   0
F2    5    0.363978    1.168701    0.655465    11.00000    0.06947    0.05334 =
         0.05707    0.03170   -0.01851   -0.03426
N1    3    0.042685    0.499729    0.321593    11.00000    0.02243    0.01189 =
         0.02482    0.00246   -0.00329   -0.00151
H1B   2   -0.004265    0.545619    0.254288    11.00000    0.02002
H1A   2    0.050931    0.396229    0.319245    11.00000    0.03992
F3    5    0.466036    1.002236    0.693211    11.00000    0.07557    0.05746 =
         0.09501   -0.04553    0.06662   -0.03948
C2    1    0.226566    0.623028    0.623581    11.00000    0.02330    0.00971 =
         0.00941    0.00022    0.00371    0.00021
C7    1    0.197452    0.777529    0.590218    11.00000    0.01190    0.01437 =
         0.01250    0.00381    0.00489    0.00050
C1    1    0.100499    0.579898    0.427786    11.00000    0.02002    0.00803 =
         0.01728    0.00065    0.00662   -0.00405
C6    1    0.244725    0.904487    0.669491    11.00000    0.02345    0.01103 =
         0.00873    0.00017    0.00671    0.00132
AFIX  43
H6    2    0.225303    1.009510    0.649168    11.00000   -1.20000
AFIX   0
C3    1    0.302923    0.591423    0.734236    11.00000    0.02610    0.01224 =
         0.01070    0.00123    0.00312    0.00270
AFIX  43
H3    2    0.322183    0.486556    0.756749    11.00000   -1.20000
AFIX   0
C5    1    0.321264    0.868905    0.779054    11.00000    0.02533    0.01468 =
         0.01082   -0.00309    0.01075   -0.00733
C4    1    0.351457    0.717475    0.812709    11.00000    0.01518    0.02416 =
         0.01511    0.00359    0.00182    0.00308
AFIX  43
H4    2    0.405006    0.699596    0.888938    11.00000   -1.20000
AFIX   0
C8    1    0.415140    1.083483    0.774777    11.00000    0.03423    0.02414 =
         0.02989   -0.00697    0.00644   -0.01272
HKLF 4
REM  RZ_DCM in P2(1)/c
REM R1 =  0.0623 for    1344 Fo > 4sig(Fo)  and  0.1174 for all    2037 data
REM    153 parameters refined using      0 restraints
END
WGHT      0.0525      1.7896
REM Highest difference peak  0.645,  deepest hole -0.598,  1-sigma level  0.141
Q1    1   0.0982  0.2066  0.4830  11.00000  0.05    0.65
Q2    1   0.1208  0.7912  0.3532  11.00000  0.05    0.62
Q3    1   0.1586  0.0954  0.4269  11.00000  0.05    0.56
Q4    1   0.1839  0.8139  0.4033  11.00000  0.05    0.54
Q5    1   0.0565  0.7832  0.2852  11.00000  0.05    0.54
Q6    1   0.0422  0.2360  0.5064  11.00000  0.05    0.53
Q7    1   0.1581  0.2388  0.4444  11.00000  0.05    0.49
Q8    1   0.1617  0.1516  0.5578  11.00000  0.05    0.48
Q9    1   0.0579  0.8613  0.4028  11.00000  0.05    0.47
Q10   1   0.0864  0.2410  0.3516  11.00000  0.05    0.47
;
_shelx_res_checksum     22041
data_RZ
_database_code_depnum_ccdc_archive 'CCDC 1820861'
_audit_creation_method     'SHELXL-2016/6'
_chemical_name_systematic
;
6-(Trifluoromethoxy)-1,3-benzothiazol-2-amine
;
_chemical_name_common     ?
_chemical_formula_moiety     'C8 H5 F3 N2 O S'
_chemical_formula_sum     'C8 H5 F3 N2 O S'
_chemical_formula_iupac     'C8 H5 F3 N2 O S'
_chemical_formula_weight     234.20
_chemical_melting_point     ?
_space_group_crystal_system     triclinic
_space_group_name_H-M_alt     'P -1'
_space_group_name_Hall     '-P 1'
loop_
    _space_group_symop_operation_xyz
    'x, y, z'
    '-x, -y, -z'
_cell_length_a     8.0824(19)
_cell_length_b     11.788(3)
_cell_length_c     19.745(5)
_cell_angle_alpha     78.449(9)
_cell_angle_beta     84.378(8)
_cell_angle_gamma     89.318(9)
_cell_volume     1834.2(8)
_cell_formula_units_Z     8
_cell_measurement_reflns_used     7465
_cell_measurement_theta_min     2.84
_cell_measurement_theta_max     28.26
_cell_measurement_temperature     100(2)
_exptl_crystal_description     Plates
_exptl_crystal_colour     colorless
_exptl_crystal_size_max     0.200
_exptl_crystal_size_mid     0.200
_exptl_crystal_size_min     0.030
_exptl_crystal_density_diffrn     1.696
_exptl_crystal_density_meas     ?
_exptl_crystal_density_method     ?
_exptl_crystal_F_000     944
_exptl_absorpt_coefficient_mu     0.372
_exptl_absorpt_correction_type     multi-scan
_exptl_absorpt_process_details
;
(SADABS; Krause <i>et al.</i>,  2015)
;
_exptl_absorpt_correction_T_min     0.5532
_exptl_absorpt_correction_T_max     0.7460
_diffrn_ambient_temperature     100(2)
_diffrn_source     ?
_diffrn_radiation_type     MoK\a
_diffrn_radiation_wavelength     0.71073
_diffrn_measurement_device_type     'Bruker APEXII CCD'
_diffrn_measurement_method     '\f and \w scans'
_diffrn_detector_area_resol_mean     ?
_diffrn_reflns_number     29801
_diffrn_reflns_av_R_equivalents     0.1173
_diffrn_reflns_av_unetI/netI     0.0973
_diffrn_reflns_theta_min     2.116
_diffrn_reflns_theta_max     25.500
_diffrn_reflns_theta_full     25.242
_diffrn_measured_fraction_theta_max     0.984
_diffrn_measured_fraction_theta_full     0.984
_diffrn_reflns_limit_h_min     -9
_diffrn_reflns_limit_h_max     8
_diffrn_reflns_limit_k_min     -14
_diffrn_reflns_limit_k_max     14
_diffrn_reflns_limit_l_min     -23
_diffrn_reflns_limit_l_max     23
_refine_special_details     ?
_reflns_number_total     6730
_reflns_number_gt     4593
_reflns_threshold_expression     'I > 2\s(I)'
_refine_ls_structure_factor_coef     Fsqd
_refine_ls_matrix_type     full
_refine_ls_R_factor_all     0.1022
_refine_ls_R_factor_gt     0.0564
_refine_ls_wR_factor_gt     0.1130
_refine_ls_wR_factor_ref     0.1299
_refine_ls_goodness_of_fit_ref     1.025
_refine_ls_restrained_S_all     1.025
_refine_ls_number_reflns     6730
_refine_ls_number_parameters     573
_refine_ls_number_restraints     0
_refine_ls_hydrogen_treatment     mixed
_refine_ls_weighting_scheme     calc
_refine_ls_weighting_details
              'w=1/[\s^2^(Fo^2^)+(0.0541P)^2^+0.7369P] where P=(Fo^2^+2Fc^2^)/3'
_atom_sites_solution_hydrogens     mixed
_atom_sites_solution_primary     ?
_atom_sites_solution_secondary     ?
_refine_ls_shift/su_max     0.001
_refine_ls_shift/su_mean     0.000
_refine_diff_density_max     0.509
_refine_diff_density_min     -0.474
_refine_ls_extinction_method     none
_refine_ls_extinction_coef     .
loop_
    _atom_type_symbol
    _atom_type_description
    _atom_type_scat_dispersion_real
    _atom_type_scat_dispersion_imag
    _atom_type_scat_source
    'C' 'C' 0.0033 0.0016
                         'International Tables Vol C Tables 4.2.6.8 and 6.1.1.4'
    'H' 'H' 0.0000 0.0000
                         'International Tables Vol C Tables 4.2.6.8 and 6.1.1.4'
    'N' 'N' 0.0061 0.0033
                         'International Tables Vol C Tables 4.2.6.8 and 6.1.1.4'
    'O' 'O' 0.0106 0.0060
                         'International Tables Vol C Tables 4.2.6.8 and 6.1.1.4'
    'F' 'F' 0.0171 0.0103
                         'International Tables Vol C Tables 4.2.6.8 and 6.1.1.4'
    'S' 'S' 0.1246 0.1234
                         'International Tables Vol C Tables 4.2.6.8 and 6.1.1.4'
_computing_data_collection
;
APEX2 (Bruker, 2009)
;
_computing_cell_refinement
;
SAINT (Bruker, 2009)
;
_computing_data_reduction
;
SAINT (Bruker, 2009)
;
_computing_structure_solution
;
<i>SHELXT2014/4</i> (Sheldrick, 2015a)
;
_computing_structure_refinement
;
<i>SHELXL2016/6</i> (Sheldrick, 2015b)
;
_computing_molecular_graphics
;
SHELXTL (Sheldrick, 2008) and Mercury (Macrae <i>et al.</i>,
2008)
;
_computing_publication_material
;
SHELXTL (Sheldrick, 2008) and WinGX (Farrugia, 2012)
;
loop_
    _atom_site_type_symbol
    _atom_site_label
    _atom_site_fract_x
    _atom_site_fract_y
    _atom_site_fract_z
    _atom_site_U_iso_or_equiv
    _atom_site_adp_type
    _atom_site_calc_flag
    _atom_site_occupancy
    _atom_site_disorder_assembly
    _atom_site_disorder_group
    S S1 0.56739(12) 0.27424(7) 0.80617(4) 0.0194(2) Uani d 1 . .
    S S2 0.83832(12) 0.45174(7) 0.89575(4) 0.0186(2) Uani d 1 . .
    S S3 -0.00146(12) 0.76611(7) 0.82003(4) 0.0193(2) Uani d 1 . .
    S S4 -0.30623(12) 0.95409(7) 0.89386(4) 0.0176(2) Uani d 1 . .
    F F1 0.2905(3) 0.5228(2) 0.48186(10) 0.0538(8) Uani d 1 . .
    F F2 0.2508(4) 0.3698(2) 0.56134(13) 0.0681(9) Uani d 1 . .
    F F3 0.0949(4) 0.5160(3) 0.56353(12) 0.0628(8) Uani d 1 . .
    F F4 0.9015(3) 0.7039(2) 0.62797(11) 0.0427(6) Uani d 1 . .
    F F5 0.7172(3) 0.7514(2) 0.55647(10) 0.0405(6) Uani d 1 . .
    F F6 0.7410(3) 0.84532(19) 0.63754(10) 0.0451(7) Uani d 1 . .
    F F7 0.3242(3) 0.9755(2) 0.48390(10) 0.0476(7) Uani d 1 . .
    F F8 0.3079(4) 0.8212(2) 0.56344(11) 0.0504(8) Uani d 1 . .
    F F9 0.0973(4) 0.9316(2) 0.54890(11) 0.0527(7) Uani d 1 . .
    F F10 -0.1373(3) 1.3300(2) 0.63105(11) 0.0463(7) Uani d 1 . .
    F F11 -0.0685(3) 1.2372(2) 0.54945(10) 0.0422(7) Uani d 1 . .
    F F12 -0.2758(3) 1.1814(2) 0.62482(11) 0.0538(8) Uani d 1 . .
    O O1 0.3591(3) 0.5281(2) 0.58387(11) 0.0280(6) Uani d 1 . .
    O O2 0.6333(3) 0.6668(2) 0.66125(11) 0.0231(6) Uani d 1 . .
    O O3 0.3167(4) 0.9962(2) 0.58944(12) 0.0331(7) Uani d 1 . .
    O O4 -0.0152(3) 1.1590(2) 0.65325(11) 0.0253(6) Uani d 1 . .
    N N1 0.4995(5) 0.2583(3) 0.94561(15) 0.0191(7) Uani d 1 . .
    H H1A 0.599(5) 0.237(3) 0.9497(16) 0.017(10) Uiso d 1 . .
    H H1B 0.463(5) 0.292(4) 0.980(2) 0.042(13) Uiso d 1 . .
    N N2 0.3463(4) 0.3895(2) 0.86966(13) 0.0167(6) Uani d 1 . .
    N N3 0.7894(4) 0.4741(3) 1.02897(15) 0.0215(7) Uani d 1 . .
    H H3A 0.847(5) 0.414(3) 1.0362(18) 0.030(12) Uiso d 1 . .
    H H3B 0.743(5) 0.504(3) 1.0596(19) 0.029(12) Uiso d 1 . .
    N N4 0.6520(4) 0.6036(2) 0.94687(13) 0.0179(7) Uani d 1 . .
    N N5 0.0104(5) 0.7614(3) 0.95743(15) 0.0185(7) Uani d 1 . .
    H H5A -0.090(6) 0.728(3) 0.9646(18) 0.033(12) Uiso d 1 . .
    H H5B 0.041(7) 0.795(4) 0.987(2) 0.068(18) Uiso d 1 . .
    N N6 0.1865(4) 0.8916(2) 0.87642(13) 0.0175(7) Uani d 1 . .
    N N7 -0.2997(4) 0.9781(3) 1.02592(15) 0.0218(7) Uani d 1 . .
    H H7A -0.362(5) 0.915(3) 1.0386(16) 0.016(9) Uiso d 1 . .
    H H7B -0.266(5) 1.009(3) 1.0575(18) 0.027(11) Uiso d 1 . .
    N N8 -0.1349(4) 1.1049(2) 0.93992(13) 0.0171(6) Uani d 1 . .
    C C1 0.4623(5) 0.3124(3) 0.88061(16) 0.0185(8) Uani d 1 . .
    C C2 0.3336(5) 0.4262(3) 0.79884(16) 0.0172(8) Uani d 1 . .
    C C12 0.5408(5) 0.7238(3) 0.76878(16) 0.0192(8) Uani d 1 . .
    H H12 0.475160 0.782215 0.744004 0.023 Uiso calc 1 . .
    C C23 0.1382(4) 0.8618(3) 0.76540(16) 0.0160(8) Uani d 1 . .
    C C20 0.3703(5) 1.0258(3) 0.69917(17) 0.0230(8) Uani d 1 . .
    H H20 0.450304 1.081977 0.675480 0.028 Uiso calc 1 . .
    C C14 0.7326(5) 0.5640(3) 0.76693(16) 0.0192(8) Uani d 1 . .
    H H14 0.796259 0.514646 0.742027 0.023 Uiso calc 1 . .
    C C19 0.3441(5) 1.0046(3) 0.77075(17) 0.0205(8) Uani d 1 . .
    H H19 0.405089 1.046423 0.796581 0.025 Uiso calc 1 . .
    C C9 0.7506(4) 0.5159(3) 0.96437(16) 0.0160(8) Uani d 1 . .
    C C30 -0.1529(5) 1.0603(3) 0.76231(16) 0.0175(8) Uani d 1 . .
    H H30 -0.207468 1.010101 0.739374 0.021 Uiso calc 1 . .
    C C31 -0.1760(4) 1.0495(3) 0.83368(16) 0.0153(7) Uani d 1 . .
    C C25 -0.2392(4) 1.0181(3) 0.96022(16) 0.0156(7) Uani d 1 . .
    C C26 -0.0953(4) 1.1236(3) 0.86839(15) 0.0146(7) Uani d 1 . .
    C C11 0.5392(5) 0.7088(3) 0.84009(16) 0.0196(8) Uani d 1 . .
    H H11 0.471794 0.756926 0.864594 0.023 Uiso calc 1 . .
    C C10 0.6358(4) 0.6237(3) 0.87584(16) 0.0160(8) Uani d 1 . .
    C C17 0.0717(5) 0.8133(3) 0.89124(16) 0.0173(8) Uani d 1 . .
    C C22 0.1616(5) 0.8820(3) 0.69313(16) 0.0209(8) Uani d 1 . .
    H H22 0.099841 0.841139 0.667017 0.025 Uiso calc 1 . .
    C C6 0.4514(5) 0.4040(3) 0.68358(17) 0.0206(8) Uani d 1 . .
    H H6 0.526557 0.368110 0.654413 0.025 Uiso calc 1 . .
    C C15 0.7294(4) 0.5499(3) 0.83875(16) 0.0164(8) Uani d 1 . .
    C C32 -0.1223(5) 1.2251(4) 0.61556(18) 0.0308(10) Uani d 1 . .
    C C7 0.4453(5) 0.3729(3) 0.75555(16) 0.0174(8) Uani d 1 . .
    C C28 0.0382(5) 1.2201(3) 0.75845(16) 0.0208(8) Uani d 1 . .
    H H28 0.112366 1.277598 0.731590 0.025 Uiso calc 1 . .
    C C18 0.2277(4) 0.9216(3) 0.80461(16) 0.0158(8) Uani d 1 . .
    C C16 0.7463(5) 0.7402(3) 0.62168(17) 0.0275(9) Uani d 1 . .
    C C5 0.3445(5) 0.4888(3) 0.65630(16) 0.0202(8) Uani d 1 . .
    C C13 0.6395(5) 0.6524(3) 0.73365(16) 0.0183(8) Uani d 1 . .
    C C3 0.2279(5) 0.5104(3) 0.76902(17) 0.0204(8) Uani d 1 . .
    H H3 0.151349 0.546462 0.797609 0.025 Uiso calc 1 . .
    C C29 -0.0478(5) 1.1467(3) 0.72619(16) 0.0195(8) Uani d 1 . .
    C C21 0.2789(5) 0.9644(3) 0.66162(16) 0.0216(8) Uani d 1 . .
    C C27 0.0141(5) 1.2081(3) 0.82977(16) 0.0199(8) Uani d 1 . .
    H H27 0.071741 1.257234 0.852371 0.024 Uiso calc 1 . .
    C C4 0.2335(5) 0.5424(3) 0.69743(17) 0.0239(9) Uani d 1 . .
    H H4 0.161571 0.600681 0.676698 0.029 Uiso calc 1 . .
    C C8 0.2511(6) 0.4824(4) 0.54838(19) 0.0387(11) Uani d 1 . .
    C C24 0.2624(6) 0.9305(4) 0.54759(18) 0.0347(11) Uani d 1 . .
loop_
    _atom_site_aniso_label
    _atom_site_aniso_U_11
    _atom_site_aniso_U_22
    _atom_site_aniso_U_33
    _atom_site_aniso_U_12
    _atom_site_aniso_U_13
    _atom_site_aniso_U_23
    S1 0.0208(6) 0.0135(5) 0.0253(4) 0.0032(4) -0.0030(4) -0.0070(3)
    S2 0.0197(6) 0.0137(5) 0.0232(4) 0.0015(4) -0.0018(4) -0.0061(3)
    S3 0.0192(6) 0.0156(5) 0.0245(4) -0.0047(4) -0.0002(4) -0.0084(3)
    S4 0.0187(6) 0.0141(4) 0.0211(4) -0.0028(4) -0.0018(3) -0.0062(3)
    F1 0.054(2) 0.084(2) 0.0219(12) 0.0105(15) -0.0067(11) -0.0060(12)
    F2 0.123(3) 0.0444(18) 0.0446(15) -0.0135(17) -0.0252(16) -0.0176(13)
    F3 0.0352(19) 0.114(3) 0.0434(15) 0.0000(17) -0.0094(12) -0.0228(15)
    F4 0.0258(16) 0.0544(16) 0.0435(13) -0.0024(13) 0.0007(11) -0.0014(11)
    F5 0.0532(19) 0.0484(15) 0.0201(11) -0.0052(13) -0.0036(10) -0.0066(10)
    F6 0.079(2) 0.0220(13) 0.0322(12) -0.0116(12) 0.0033(12) -0.0042(10)
    F7 0.066(2) 0.0562(17) 0.0188(11) -0.0080(14) 0.0006(11) -0.0043(10)
    F8 0.081(2) 0.0370(15) 0.0331(13) 0.0120(14) 0.0028(12) -0.0117(11)
    F9 0.042(2) 0.080(2) 0.0350(13) -0.0092(15) -0.0155(11) -0.0022(12)
    F10 0.067(2) 0.0360(15) 0.0338(13) 0.0146(13) -0.0077(12) -0.0008(11)
    F11 0.0503(18) 0.0570(16) 0.0177(11) -0.0113(13) -0.0014(10) -0.0041(10)
    F12 0.0317(18) 0.087(2) 0.0378(13) -0.0198(15) -0.0083(11) 0.0024(13)
    O1 0.0260(18) 0.0327(16) 0.0232(13) -0.0004(12) -0.0024(11) -0.0001(11)
    O2 0.0265(17) 0.0262(14) 0.0180(12) -0.0072(12) -0.0043(10) -0.0059(10)
    O3 0.043(2) 0.0345(16) 0.0208(13) -0.0110(14) 0.0025(12) -0.0043(11)
    O4 0.0307(18) 0.0277(15) 0.0175(12) 0.0016(12) -0.0001(11) -0.0053(10)
    N1 0.017(2) 0.0176(17) 0.0231(16) 0.0009(14) -0.0057(13) -0.0040(13)
    N2 0.0180(19) 0.0115(15) 0.0211(14) -0.0006(13) -0.0026(12) -0.0044(11)
    N3 0.025(2) 0.0198(18) 0.0203(17) 0.0073(15) -0.0038(14) -0.0047(14)
    N4 0.0171(19) 0.0159(16) 0.0211(14) -0.0022(13) -0.0013(12) -0.0049(11)
    N5 0.020(2) 0.0126(16) 0.0225(16) -0.0034(14) 0.0000(13) -0.0035(12)
    N6 0.0194(19) 0.0119(15) 0.0216(15) 0.0002(13) -0.0030(12) -0.0035(11)
    N7 0.025(2) 0.0221(18) 0.0192(16) -0.0118(15) -0.0006(13) -0.0063(14)
    N8 0.0158(18) 0.0155(15) 0.0206(14) -0.0016(13) -0.0003(12) -0.0058(11)
    C1 0.022(2) 0.0091(17) 0.0248(18) -0.0068(16) 0.0001(15) -0.0051(14)
    C2 0.020(2) 0.0097(17) 0.0231(17) -0.0044(15) -0.0002(14) -0.0057(13)
    C12 0.016(2) 0.0176(19) 0.0242(18) -0.0021(15) -0.0072(14) -0.0014(14)
    C23 0.013(2) 0.0126(17) 0.0223(17) -0.0006(14) -0.0010(14) -0.0045(14)
    C20 0.023(2) 0.0146(19) 0.031(2) -0.0085(16) 0.0002(16) -0.0028(15)
    C14 0.022(2) 0.0131(18) 0.0241(18) -0.0049(15) -0.0008(15) -0.0086(14)
    C19 0.019(2) 0.0169(19) 0.0269(18) -0.0057(16) -0.0052(15) -0.0067(15)
    C9 0.011(2) 0.0144(18) 0.0234(18) -0.0043(15) 0.0009(14) -0.0076(14)
    C30 0.017(2) 0.0162(18) 0.0224(18) 0.0032(15) -0.0052(14) -0.0096(14)
    C31 0.016(2) 0.0071(16) 0.0226(17) 0.0007(14) -0.0020(14) -0.0029(13)
    C25 0.011(2) 0.0148(18) 0.0234(18) 0.0001(15) -0.0042(14) -0.0087(14)
    C26 0.013(2) 0.0110(17) 0.0211(17) 0.0046(14) -0.0037(14) -0.0048(13)
    C11 0.018(2) 0.0162(19) 0.0263(18) -0.0031(16) -0.0001(15) -0.0090(14)
    C10 0.017(2) 0.0096(17) 0.0207(17) -0.0047(15) 0.0005(14) -0.0032(13)
    C17 0.018(2) 0.0110(18) 0.0242(18) 0.0026(15) -0.0032(14) -0.0055(14)
    C22 0.021(2) 0.021(2) 0.0221(18) 0.0004(16) -0.0032(15) -0.0083(15)
    C6 0.020(2) 0.0185(19) 0.0258(18) -0.0041(16) -0.0014(15) -0.0100(15)
    C15 0.014(2) 0.0098(17) 0.0252(18) -0.0031(14) -0.0018(14) -0.0033(13)
    C32 0.031(3) 0.038(3) 0.022(2) -0.006(2) -0.0008(17) -0.0034(17)
    C7 0.014(2) 0.0132(18) 0.0260(18) -0.0011(15) -0.0028(14) -0.0069(14)
    C28 0.016(2) 0.020(2) 0.0247(18) -0.0007(16) 0.0038(14) -0.0022(15)
    C18 0.015(2) 0.0106(17) 0.0230(17) 0.0040(15) -0.0040(14) -0.0054(13)
    C16 0.035(3) 0.025(2) 0.0230(19) 0.0025(19) -0.0042(16) -0.0054(16)
    C5 0.018(2) 0.021(2) 0.0207(17) -0.0041(16) -0.0023(14) -0.0020(14)
    C13 0.018(2) 0.0164(18) 0.0205(17) -0.0068(15) -0.0032(14) -0.0029(14)
    C3 0.018(2) 0.0160(19) 0.0272(18) -0.0005(16) 0.0005(15) -0.0062(15)
    C29 0.022(2) 0.0186(19) 0.0182(17) 0.0042(16) 0.0004(14) -0.0060(14)
    C21 0.020(2) 0.022(2) 0.0218(18) -0.0005(16) 0.0002(15) -0.0027(14)
    C27 0.023(2) 0.0149(18) 0.0236(18) 0.0006(16) -0.0042(15) -0.0062(14)
    C4 0.022(2) 0.0169(19) 0.033(2) 0.0006(16) -0.0065(16) -0.0024(15)
    C8 0.042(3) 0.052(3) 0.022(2) 0.001(2) -0.0040(18) -0.0069(19)
    C24 0.044(3) 0.038(3) 0.021(2) 0.000(2) -0.0057(18) -0.0024(17)
_geom_special_details
;
 All esds (except the esd in the dihedral angle between two l.s. planes)
 are estimated using the full covariance matrix.  The cell esds are taken
 into account individually in the estimation of esds in distances, angles
 and torsion angles; correlations between esds in cell parameters are only
 used when they are defined by crystal symmetry.  An approximate (isotropic)
 treatment of cell esds is used for estimating esds involving l.s. planes.
;
loop_
    _geom_bond_atom_site_label_1
    _geom_bond_atom_site_label_2
    _geom_bond_site_symmetry_2
    _geom_bond_distance
    _geom_bond_publ_flag
    S1 C7 . 1.739(4) ?
    S1 C1 . 1.759(3) ?
    S2 C15 . 1.740(3) ?
    S2 C9 . 1.766(3) ?
    S3 C23 . 1.736(3) ?
    S3 C17 . 1.766(3) ?
    S4 C31 . 1.742(3) ?
    S4 C25 . 1.768(3) ?
    F1 C8 . 1.313(4) ?
    F2 C8 . 1.300(5) ?
    F3 C8 . 1.342(5) ?
    F4 C16 . 1.330(5) ?
    F5 C16 . 1.312(4) ?
    F6 C16 . 1.337(4) ?
    F7 C24 . 1.315(4) ?
    F8 C24 . 1.320(5) ?
    F9 C24 . 1.332(5) ?
    F10 C32 . 1.334(4) ?
    F11 C32 . 1.315(4) ?
    F12 C32 . 1.331(5) ?
    O1 C8 . 1.351(5) ?
    O1 C5 . 1.406(4) ?
    O2 C16 . 1.342(5) ?
    O2 C13 . 1.411(4) ?
    O3 C24 . 1.345(5) ?
    O3 C21 . 1.403(4) ?
    O4 C32 . 1.337(5) ?
    O4 C29 . 1.417(4) ?
    N1 C1 . 1.374(4) ?
    N1 H1A . 0.84(4) ?
    N1 H1B . 0.88(4) ?
    N2 C1 . 1.301(4) ?
    N2 C2 . 1.392(4) ?
    N3 C9 . 1.338(4) ?
    N3 H3A . 0.84(4) ?
    N3 H3B . 0.82(4) ?
    N4 C9 . 1.309(4) ?
    N4 C10 . 1.394(4) ?
    N5 C17 . 1.374(4) ?
    N5 H5A . 0.89(5) ?
    N5 H5B . 0.82(5) ?
    N6 C17 . 1.288(4) ?
    N6 C18 . 1.399(4) ?
    N7 C25 . 1.335(4) ?
    N7 H7A . 0.88(4) ?
    N7 H7B . 0.85(4) ?
    N8 C25 . 1.307(4) ?
    N8 C26 . 1.391(4) ?
    C2 C3 . 1.381(5) ?
    C2 C7 . 1.411(4) ?
    C12 C11 . 1.383(4) ?
    C12 C13 . 1.391(5) ?
    C12 H12 . 0.9500 ?
    C23 C22 . 1.393(4) ?
    C23 C18 . 1.400(5) ?
    C20 C19 . 1.381(4) ?
    C20 C21 . 1.398(5) ?
    C20 H20 . 0.9500 ?
    C14 C13 . 1.374(5) ?
    C14 C15 . 1.392(4) ?
    C14 H14 . 0.9500 ?
    C19 C18 . 1.387(5) ?
    C19 H19 . 0.9500 ?
    C30 C29 . 1.371(5) ?
    C30 C31 . 1.383(4) ?
    C30 H30 . 0.9500 ?
    C31 C26 . 1.413(5) ?
    C26 C27 . 1.393(5) ?
    C11 C10 . 1.386(5) ?
    C11 H11 . 0.9500 ?
    C10 C15 . 1.414(4) ?
    C22 C21 . 1.376(5) ?
    C22 H22 . 0.9500 ?
    C6 C5 . 1.375(5) ?
    C6 C7 . 1.391(5) ?
    C6 H6 . 0.9500 ?
    C28 C27 . 1.381(4) ?
    C28 C29 . 1.400(5) ?
    C28 H28 . 0.9500 ?
    C5 C4 . 1.383(5) ?
    C3 C4 . 1.384(5) ?
    C3 H3 . 0.9500 ?
    C27 H27 . 0.9500 ?
    C4 H4 . 0.9500 ?
loop_
    _geom_angle_atom_site_label_1
    _geom_angle_atom_site_label_2
    _geom_angle_atom_site_label_3
    _geom_angle_site_symmetry_1
    _geom_angle_site_symmetry_3
    _geom_angle
    _geom_angle_publ_flag
    C7 S1 C1 . . 88.72(16) ?
    C15 S2 C9 . . 88.86(16) ?
    C23 S3 C17 . . 88.43(16) ?
    C31 S4 C25 . . 88.76(16) ?
    C8 O1 C5 . . 116.5(3) ?
    C16 O2 C13 . . 115.7(3) ?
    C24 O3 C21 . . 120.0(3) ?
    C32 O4 C29 . . 115.5(3) ?
    C1 N1 H1A . . 117(2) ?
    C1 N1 H1B . . 116(3) ?
    H1A N1 H1B . . 110(4) ?
    C1 N2 C2 . . 110.8(3) ?
    C9 N3 H3A . . 119(2) ?
    C9 N3 H3B . . 116(3) ?
    H3A N3 H3B . . 124(4) ?
    C9 N4 C10 . . 110.5(3) ?
    C17 N5 H5A . . 120(2) ?
    C17 N5 H5B . . 112(4) ?
    H5A N5 H5B . . 119(4) ?
    C17 N6 C18 . . 110.7(3) ?
    C25 N7 H7A . . 123(2) ?
    C25 N7 H7B . . 118(3) ?
    H7A N7 H7B . . 118(3) ?
    C25 N8 C26 . . 110.3(3) ?
    N2 C1 N1 . . 123.7(3) ?
    N2 C1 S1 . . 116.0(2) ?
    N1 C1 S1 . . 120.2(3) ?
    C3 C2 N2 . . 126.0(3) ?
    C3 C2 C7 . . 119.2(3) ?
    N2 C2 C7 . . 114.7(3) ?
    C11 C12 C13 . . 119.4(3) ?
    C11 C12 H12 . . 120.3 ?
    C13 C12 H12 . . 120.3 ?
    C22 C23 C18 . . 122.5(3) ?
    C22 C23 S3 . . 127.6(3) ?
    C18 C23 S3 . . 109.9(2) ?
    C19 C20 C21 . . 119.9(3) ?
    C19 C20 H20 . . 120.1 ?
    C21 C20 H20 . . 120.1 ?
    C13 C14 C15 . . 117.0(3) ?
    C13 C14 H14 . . 121.5 ?
    C15 C14 H14 . . 121.5 ?
    C20 C19 C18 . . 119.4(3) ?
    C20 C19 H19 . . 120.3 ?
    C18 C19 H19 . . 120.3 ?
    N4 C9 N3 . . 124.9(3) ?
    N4 C9 S2 . . 115.9(2) ?
    N3 C9 S2 . . 119.2(3) ?
    C29 C30 C31 . . 117.0(3) ?
    C29 C30 H30 . . 121.5 ?
    C31 C30 H30 . . 121.5 ?
    C30 C31 C26 . . 122.0(3) ?
    C30 C31 S4 . . 128.6(3) ?
    C26 C31 S4 . . 109.3(2) ?
    N8 C25 N7 . . 124.8(3) ?
    N8 C25 S4 . . 116.0(2) ?
    N7 C25 S4 . . 119.2(3) ?
    N8 C26 C27 . . 125.4(3) ?
    N8 C26 C31 . . 115.6(3) ?
    C27 C26 C31 . . 119.0(3) ?
    C12 C11 C10 . . 120.0(3) ?
    C12 C11 H11 . . 120.0 ?
    C10 C11 H11 . . 120.0 ?
    C11 C10 N4 . . 125.7(3) ?
    C11 C10 C15 . . 119.0(3) ?
    N4 C10 C15 . . 115.2(3) ?
    N6 C17 N5 . . 124.8(3) ?
    N6 C17 S3 . . 116.1(2) ?
    N5 C17 S3 . . 119.0(3) ?
    C21 C22 C23 . . 116.4(3) ?
    C21 C22 H22 . . 121.8 ?
    C23 C22 H22 . . 121.8 ?
    C5 C6 C7 . . 117.4(3) ?
    C5 C6 H6 . . 121.3 ?
    C7 C6 H6 . . 121.3 ?
    C14 C15 C10 . . 121.6(3) ?
    C14 C15 S2 . . 128.8(3) ?
    C10 C15 S2 . . 109.6(2) ?
    F11 C32 F12 . . 108.3(3) ?
    F11 C32 F10 . . 108.5(3) ?
    F12 C32 F10 . . 105.5(3) ?
    F11 C32 O4 . . 108.7(3) ?
    F12 C32 O4 . . 113.5(3) ?
    F10 C32 O4 . . 112.2(3) ?
    C6 C7 C2 . . 121.2(3) ?
    C6 C7 S1 . . 129.0(3) ?
    C2 C7 S1 . . 109.7(2) ?
    C27 C28 C29 . . 119.2(3) ?
    C27 C28 H28 . . 120.4 ?
    C29 C28 H28 . . 120.4 ?
    C19 C18 N6 . . 125.9(3) ?
    C19 C18 C23 . . 119.3(3) ?
    N6 C18 C23 . . 114.8(3) ?
    F5 C16 F4 . . 108.6(3) ?
    F5 C16 F6 . . 108.1(3) ?
    F4 C16 F6 . . 105.8(3) ?
    F5 C16 O2 . . 108.7(3) ?
    F4 C16 O2 . . 112.8(3) ?
    F6 C16 O2 . . 112.7(3) ?
    C6 C5 C4 . . 122.6(3) ?
    C6 C5 O1 . . 118.0(3) ?
    C4 C5 O1 . . 119.2(3) ?
    C14 C13 C12 . . 122.9(3) ?
    C14 C13 O2 . . 119.0(3) ?
    C12 C13 O2 . . 117.9(3) ?
    C2 C3 C4 . . 119.9(3) ?
    C2 C3 H3 . . 120.0 ?
    C4 C3 H3 . . 120.0 ?
    C30 C29 C28 . . 123.0(3) ?
    C30 C29 O4 . . 119.3(3) ?
    C28 C29 O4 . . 117.6(3) ?
    C22 C21 C20 . . 122.6(3) ?
    C22 C21 O3 . . 123.8(3) ?
    C20 C21 O3 . . 113.6(3) ?
    C28 C27 C26 . . 119.7(3) ?
    C28 C27 H27 . . 120.2 ?
    C26 C27 H27 . . 120.2 ?
    C5 C4 C3 . . 119.6(3) ?
    C5 C4 H4 . . 120.2 ?
    C3 C4 H4 . . 120.2 ?
    F2 C8 F1 . . 110.3(3) ?
    F2 C8 F3 . . 107.3(4) ?
    F1 C8 F3 . . 107.0(3) ?
    F2 C8 O1 . . 113.1(4) ?
    F1 C8 O1 . . 107.9(4) ?
    F3 C8 O1 . . 111.2(3) ?
    F7 C24 F8 . . 109.2(3) ?
    F7 C24 F9 . . 107.8(3) ?
    F8 C24 F9 . . 107.4(4) ?
    F7 C24 O3 . . 107.2(4) ?
    F8 C24 O3 . . 113.3(3) ?
    F9 C24 O3 . . 111.9(3) ?
loop_
    _geom_torsion_atom_site_label_1
    _geom_torsion_atom_site_label_2
    _geom_torsion_atom_site_label_3
    _geom_torsion_atom_site_label_4
    _geom_torsion_site_symmetry_1
    _geom_torsion_site_symmetry_2
    _geom_torsion_site_symmetry_3
    _geom_torsion_site_symmetry_4
    _geom_torsion
    _geom_torsion_publ_flag
    C2 N2 C1 N1 . . . . -178.1(3) ?
    C2 N2 C1 S1 . . . . -0.9(4) ?
    C7 S1 C1 N2 . . . . 0.8(3) ?
    C7 S1 C1 N1 . . . . 178.1(3) ?
    C1 N2 C2 C3 . . . . -177.3(4) ?
    C1 N2 C2 C7 . . . . 0.4(4) ?
    C17 S3 C23 C22 . . . . -179.0(3) ?
    C17 S3 C23 C18 . . . . -0.2(3) ?
    C21 C20 C19 C18 . . . . 0.5(5) ?
    C10 N4 C9 N3 . . . . -179.1(3) ?
    C10 N4 C9 S2 . . . . 1.7(4) ?
    C15 S2 C9 N4 . . . . -1.2(3) ?
    C15 S2 C9 N3 . . . . 179.6(3) ?
    C29 C30 C31 C26 . . . . -0.1(5) ?
    C29 C30 C31 S4 . . . . 177.0(3) ?
    C25 S4 C31 C30 . . . . -178.7(3) ?
    C25 S4 C31 C26 . . . . -1.3(3) ?
    C26 N8 C25 N7 . . . . 179.3(3) ?
    C26 N8 C25 S4 . . . . -2.5(4) ?
    C31 S4 C25 N8 . . . . 2.3(3) ?
    C31 S4 C25 N7 . . . . -179.4(3) ?
    C25 N8 C26 C27 . . . . -179.1(3) ?
    C25 N8 C26 C31 . . . . 1.4(4) ?
    C30 C31 C26 N8 . . . . 177.9(3) ?
    S4 C31 C26 N8 . . . . 0.2(4) ?
    C30 C31 C26 C27 . . . . -1.7(5) ?
    S4 C31 C26 C27 . . . . -179.3(3) ?
    C13 C12 C11 C10 . . . . 0.3(5) ?
    C12 C11 C10 N4 . . . . 176.5(3) ?
    C12 C11 C10 C15 . . . . -2.7(5) ?
    C9 N4 C10 C11 . . . . 179.1(3) ?
    C9 N4 C10 C15 . . . . -1.6(4) ?
    C18 N6 C17 N5 . . . . 176.4(3) ?
    C18 N6 C17 S3 . . . . -0.1(4) ?
    C23 S3 C17 N6 . . . . 0.2(3) ?
    C23 S3 C17 N5 . . . . -176.5(3) ?
    C18 C23 C22 C21 . . . . 0.3(5) ?
    S3 C23 C22 C21 . . . . 178.8(3) ?
    C13 C14 C15 C10 . . . . -0.5(5) ?
    C13 C14 C15 S2 . . . . -177.1(3) ?
    C11 C10 C15 C14 . . . . 2.9(5) ?
    N4 C10 C15 C14 . . . . -176.5(3) ?
    C11 C10 C15 S2 . . . . -179.9(3) ?
    N4 C10 C15 S2 . . . . 0.7(4) ?
    C9 S2 C15 C14 . . . . 177.1(3) ?
    C9 S2 C15 C10 . . . . 0.2(3) ?
    C29 O4 C32 F11 . . . . 174.4(3) ?
    C29 O4 C32 F12 . . . . -65.1(4) ?
    C29 O4 C32 F10 . . . . 54.4(4) ?
    C5 C6 C7 C2 . . . . 0.1(5) ?
    C5 C6 C7 S1 . . . . -177.3(3) ?
    C3 C2 C7 C6 . . . . 0.3(5) ?
    N2 C2 C7 C6 . . . . -177.6(3) ?
    C3 C2 C7 S1 . . . . 178.1(3) ?
    N2 C2 C7 S1 . . . . 0.2(4) ?
    C1 S1 C7 C6 . . . . 177.0(3) ?
    C1 S1 C7 C2 . . . . -0.6(3) ?
    C20 C19 C18 N6 . . . . -179.3(3) ?
    C20 C19 C18 C23 . . . . -0.6(5) ?
    C17 N6 C18 C19 . . . . 178.7(3) ?
    C17 N6 C18 C23 . . . . -0.1(4) ?
    C22 C23 C18 C19 . . . . 0.2(5) ?
    S3 C23 C18 C19 . . . . -178.6(3) ?
    C22 C23 C18 N6 . . . . 179.0(3) ?
    S3 C23 C18 N6 . . . . 0.2(4) ?
    C13 O2 C16 F5 . . . . -175.2(3) ?
    C13 O2 C16 F4 . . . . 64.3(4) ?
    C13 O2 C16 F6 . . . . -55.4(4) ?
    C7 C6 C5 C4 . . . . -0.2(6) ?
    C7 C6 C5 O1 . . . . 174.7(3) ?
    C8 O1 C5 C6 . . . . 98.8(4) ?
    C8 O1 C5 C4 . . . . -86.2(4) ?
    C15 C14 C13 C12 . . . . -2.1(5) ?
    C15 C14 C13 O2 . . . . -177.3(3) ?
    C11 C12 C13 C14 . . . . 2.3(5) ?
    C11 C12 C13 O2 . . . . 177.5(3) ?
    C16 O2 C13 C14 . . . . -92.6(4) ?
    C16 O2 C13 C12 . . . . 92.0(4) ?
    N2 C2 C3 C4 . . . . 177.0(3) ?
    C7 C2 C3 C4 . . . . -0.6(5) ?
    C31 C30 C29 C28 . . . . 1.8(5) ?
    C31 C30 C29 O4 . . . . 177.8(3) ?
    C27 C28 C29 C30 . . . . -1.8(5) ?
    C27 C28 C29 O4 . . . . -177.8(3) ?
    C32 O4 C29 C30 . . . . 87.5(4) ?
    C32 O4 C29 C28 . . . . -96.3(4) ?
    C23 C22 C21 C20 . . . . -0.3(5) ?
    C23 C22 C21 O3 . . . . -179.3(3) ?
    C19 C20 C21 C22 . . . . 0.0(6) ?
    C19 C20 C21 O3 . . . . 179.0(3) ?
    C24 O3 C21 C22 . . . . -13.4(6) ?
    C24 O3 C21 C20 . . . . 167.6(4) ?
    C29 C28 C27 C26 . . . . -0.1(5) ?
    N8 C26 C27 C28 . . . . -177.7(3) ?
    C31 C26 C27 C28 . . . . 1.7(5) ?
    C6 C5 C4 C3 . . . . -0.1(6) ?
    O1 C5 C4 C3 . . . . -174.9(3) ?
    C2 C3 C4 C5 . . . . 0.5(5) ?
    C5 O1 C8 F2 . . . . -53.5(5) ?
    C5 O1 C8 F1 . . . . -175.7(3) ?
    C5 O1 C8 F3 . . . . 67.2(4) ?
    C21 O3 C24 F7 . . . . -175.9(3) ?
    C21 O3 C24 F8 . . . . -55.4(5) ?
    C21 O3 C24 F9 . . . . 66.1(4) ?
_shelx_space_group_comment
;
The symmetry employed for this shelxl refinement is uniquely defined
by the following loop, which should always be used as a source of
symmetry information in preference to the above space-group names.
They are only intended as comments.
;
_shelx_estimated_absorpt_T_min     0.929
_shelx_estimated_absorpt_T_max     0.989
_shelx_hkl_file
;
  -4   0   0   96.49   10.30
  -5   0   0  325.27   26.40
  -6   0   0   93.29   13.00
  -6   0   0   96.69   45.10
  -7   0   0   45.10   57.89
  -8   0   0  114.09   99.39
  -9   0   0   52.49   16.20
  -9   0   0  120.59  122.79
 -10   0   0   42.40   19.40
 -10   1   0    7.90   17.80
  -9   1   0   14.70   12.50
  -8   1   0  248.88   93.69
  -8   1   0  287.27   28.10
  -7   1   0  121.59   63.99
  -7   1   0  110.69   14.90
  -6   1   0   67.49   10.80
  -5   1   0   64.39    9.00
  -4   1   0  155.98   13.40
  -3   1   0    5.10    2.60
  -2   1   0 2590.94  182.58
   1  -1   0  467.75   38.20
  -1   1   0  554.74   38.30
  -1   1   0  562.44   38.30
  -1  -1   0 1071.39   76.09
  -1  -1   0 1046.00   75.89
   1   1   0 1094.59   75.89
   1   1   0 1012.30   75.89
  -2  -1   0 2338.37  167.68
  -2  -1   0 2437.36  167.58
  -2  -1   0 2354.46  173.98
  -3  -1   0  765.42   68.79
  -6  -1   0    3.90    7.40
  -7  -1   0    9.00   53.79
  -8  -1   0    6.10   11.40
  -9  -1   0   86.59  129.19
 -10  -1   0  245.08   37.10
 -10   2   0   17.50   23.60
  -9   2   0  233.38   28.40
  -8   2   0  226.98   82.19
  -7   2   0   66.09   10.90
  -7   2   0   58.39   64.09
  -6   2   0   35.60    7.30
  -5   2   0  119.69   12.00
  -4   2   0  675.63   49.00
   3  -2   0  124.69   10.60
  -3   2   0  120.99   10.40
  -2   2   0 8280.17  574.14
  -2   2   0 8058.99  574.24
   1  -2   0 6065.89  388.46
   1  -2   0 5447.56  388.86
   1  -2   0 5354.16  388.96
  -1   2   0 5141.29  388.96
  -1   2   0 5842.82  389.36
  -1   2   0 5319.57  388.86
   0  -2   0  499.95   39.90
   0  -2   0  504.45   39.70
   0   2   0  564.04   40.10
   0   2   0  600.14   39.90
  -1  -2   0 1325.87   97.79
  -1  -2   0 1504.25   98.29
   1   2   0 1331.77   97.69
   1   2   0 1324.97   97.99
  -2  -2   0 9593.54  681.03
  -2  -2   0 9843.92  681.43
   2   2   0 9999.00  680.73
   2   2   0 9298.77  680.83
  -3  -2   0  359.66   27.60
  -3  -2   0  352.36   27.00
  -4  -2   0   93.29    9.00
  -4  -2   0   69.49   10.10
  -5  -2   0   73.19   12.10
  -5  -2   0  105.59   10.40
  -6  -2   0   27.00    6.00
  -6  -2   0   28.90    8.20
  -6  -2   0   46.50   45.50
  -7  -2   0  150.48   19.40
  -7  -2   0  108.59   14.60
  -7  -2   0  137.09   17.90
  -7  -2   0  179.28   62.29
  -8  -2   0  138.49   21.80
  -8  -2   0  169.68   17.80
  -8  -2   0  126.79   23.90
  -9  -2   0  124.49  143.29
 -10  -2   0   75.09   21.60
 -10   3   0   25.70   23.30
  -9   3   0  -11.00   15.80
  -8   3   0   96.49   16.60
  -8   3   0   73.09   25.40
  -7   3   0   13.70   10.00
  -7   3   0  -13.20   18.70
  -6   3   0   23.70    8.80
  -5   3   0   18.80    6.80
   3  -3   0   90.79    8.00
  -3   3   0   87.59    8.50
  -3   3   0   74.89    8.00
   2  -3   0 2323.87  171.78
   2  -3   0 2609.24  171.98
  -2   3   0 2590.84  172.08
  -2   3   0 2176.38  172.68
  -2   3   0 2476.25  172.58
   1  -3   0 5138.99  382.76
   1  -3   0 5985.80  384.06
   1  -3   0 5267.47  383.56
  -1   3   0 5001.20  384.06
  -1   3   0 5825.22  383.96
   0  -3   0  103.39   10.40
   0  -3   0  109.09   10.00
   0   3   0  105.09    9.80
   0   3   0   99.09   10.60
  -1  -3   0 1941.91  141.69
  -1  -3   0 2069.59  142.29
   1   3   0 1919.71  141.59
   1   3   0 2015.60  142.09
  -2  -3   0 3837.12  268.67
  -2  -3   0 3869.51  269.27
   2   3   0 3631.04  268.57
   2   3   0 3837.32  268.27
  -3  -3   0    7.20    3.60
  -3  -3   0    7.80    5.10
   3   3   0    3.90    2.80
   3   3   0    2.90    4.20
  -4  -3   0 1047.70   79.99
  -4  -3   0 1157.08   81.09
  -5  -3   0  192.08   17.10
  -5  -3   0  180.98   19.00
  -6  -3   0   34.80    7.20
  -6  -3   0   33.50    9.40
  -6  -3   0   44.80   46.50
  -7  -3   0   -1.70    7.20
  -7  -3   0   19.10   10.60
  -7  -3   0  -34.00   59.59
  -8  -3   0  105.59   93.29
  -8  -3   0    4.00    9.60
  -8  -3   0  -11.10   11.90
  -8  -3   0   21.10   15.10
  -9  -3   0   85.69   20.60
  -9  -3   0   75.09   15.00
  -9  -3   0   64.19   19.80
 -10  -3   0   43.80   16.90
 -10  -3   0   27.80   24.40
 -10  -3   0   -7.60   22.10
  -9   4   0  -43.00   27.70
  -8   4   0    4.30   23.50
  -7   4   0  221.08   23.50
  -7   4   0  197.58   38.30
  -5   4   0   83.39   10.40
  -5   4   0   80.89   10.70
  -4   4   0 1072.79   77.09
  -4   4   0 1054.29   77.29
   3  -4   0  608.64   48.10
  -3   4   0  632.54   49.30
  -3   4   0  735.53   50.19
  -3   4   0  709.23   48.90
   2  -4   0   37.20    6.40
   2  -4   0   48.00    6.10
   2  -4   0   58.29    6.70
  -2   4   0   47.80    7.10
  -2   4   0   48.60    7.90
   1  -4   0   37.40    6.20
   1  -4   0   35.90    6.40
   1  -4   0   39.00    5.60
  -1   4   0   41.30    6.40
  -1   4   0   24.80    6.00
   0  -4   0 3005.60  212.28
   0  -4   0 3226.98  212.18
   0   4   0 2976.30  211.88
   0   4   0 2708.73  212.18
  -1  -4   0   79.79    9.60
  -1  -4   0   87.99   10.60
   1   4   0   85.19   10.30
   1   4   0   74.49    9.20
  -2  -4   0   27.70    6.40
  -2  -4   0   23.20    5.40
   2   4   0   39.90    7.10
   2   4   0   33.00    6.00
  -3  -4   0  105.49   11.80
  -3  -4   0  123.89   14.00
   3   4   0  108.49   11.10
   3   4   0  100.29   12.30
  -4  -4   0  181.18   19.20
  -4  -4   0  180.68   17.00
   4   4   0  174.28   16.70
  -6  -4   0   38.50   49.90
  -7  -4   0   -8.40   11.30
  -7  -4   0    1.40   74.49
  -7  -4   0    3.80    8.20
  -8  -4   0    2.80    9.90
  -8  -4   0  108.49   97.29
  -8  -4   0   -8.60   15.20
  -8  -4   0  -10.40   15.30
  -9  -4   0   45.10   14.60
  -9  -4   0   58.09   22.20
 -10  -4   0  111.89   21.50
 -10  -4   0  130.69   30.80
 -10  -4   0  108.39   30.60
 -10   5   0   45.80   42.60
  -9   5   0   12.90   34.30
  -8   5   0   13.30   15.30
  -7   5   0   -7.70    9.60
  -7   5   0    1.10    8.50
  -7   5   0    3.70   23.30
  -6   5   0   -0.40    7.60
  -6   5   0   13.60    7.40
  -6   5   0    4.20   18.40
  -5   5   0   18.60    6.30
  -5   5   0   16.00    7.20
  -4   5   0  948.91   66.09
  -4   5   0  833.52   66.39
   3  -5   0 1191.88   86.29
   3  -5   0 1244.08   86.29
  -3   5   0 1168.88   88.59
  -3   5   0 1214.28   87.99
  -3   5   0 1214.88   86.89
   2  -5   0    9.20    4.70
   2  -5   0    8.30    3.80
   2  -5   0   14.60    4.70
  -2   5   0    4.80    5.00
  -2   5   0   11.90    4.70
   1  -5   0  251.37   22.80
   1  -5   0  293.07   22.50
   1  -5   0  265.57   21.30
  -1   5   0  255.27   22.30
  -1   5   0  256.47   23.40
   0  -5   0    4.10    4.60
   0  -5   0    2.40    3.80
   0   5   0    0.90    3.70
   0   5   0    2.90    4.60
  -1  -5   0   81.19   12.80
  -1  -5   0   93.69   11.10
   1   5   0   82.49   10.50
   1   5   0   88.99   12.10
  -2  -5   0    7.20    5.80
  -2  -5   0    6.00    4.60
   2   5   0    9.80    5.20
   2   5   0    4.00    4.60
  -3  -5   0 2939.01  202.58
  -3  -5   0 2734.73  201.18
   3   5   0 2801.52  200.58
   3   5   0 2765.82  201.18
  -4  -5   0  136.19   17.30
  -4  -5   0  130.39   15.40
   4   5   0  102.29   15.20
   4   5   0  140.69   13.70
  -5  -5   0   31.20   11.50
  -5  -5   0   42.90    8.80
  -6  -5   0  448.56   38.30
  -6  -5   0  475.25   41.30
  -7  -5   0   -3.50    8.70
  -7  -5   0   67.69   83.69
  -7  -5   0   -5.30   12.20
  -8  -5   0   24.00   17.70
  -8  -5   0   73.99  114.89
  -8  -5   0   20.90   12.90
  -9  -5   0   18.30   23.10
  -9  -5   0    1.30   15.50
  -9  -5   0   21.00   22.60
 -10  -5   0  -17.00   29.10
 -10  -5   0   -8.10   30.70
 -10  -5   0   11.80   20.80
 -10   6   0   65.49   58.49
  -9   6   0  -30.60   39.60
  -8   6   0  -10.80   15.60
  -8   6   0   14.20   13.10
  -8   6   0   12.20   32.40
  -7   6   0   -2.70   10.00
  -7   6   0  -16.00   10.60
  -6   6   0   54.09   21.90
  -6   6   0   15.50    8.40
  -6   6   0   18.10    9.90
  -5   6   0  297.47   27.50
  -5   6   0  284.07   26.30
  -4   6   0  141.79   17.20
  -4   6   0  136.79   15.60
   3  -6   0  445.76   34.00
   3  -6   0  419.96   34.10
  -3   6   0  501.85   36.50
  -3   6   0  442.86   37.40
   2  -6   0  778.42   53.39
   2  -6   0  715.43   52.09
   2  -6   0  606.84   53.29
  -2   6   0  742.03   55.49
  -2   6   0  708.63   54.09
   1  -6   0  178.98   15.60
   1  -6   0  163.18   15.90
   1  -6   0  142.09   17.30
  -1   6   0  154.58   17.80
  -1   6   0  133.59   15.70
   0  -6   0    9.70    6.60
   0  -6   0   17.90    5.40
   0   6   0    6.30    6.10
   0   6   0   11.10    5.40
  -1  -6   0  762.52   58.89
  -1  -6   0  764.42   59.79
   1   6   0  787.02   60.09
   1   6   0  772.42   58.59
  -2  -6   0  242.38   24.10
  -2  -6   0  267.87   25.90
   2   6   0  282.77   25.40
   2   6   0  282.27   24.10
  -3  -6   0   21.50    8.10
  -3  -6   0   15.70    9.80
   3   6   0   25.40    7.20
   3   6   0   27.60    8.50
  -4  -6   0   18.30   39.80
  -4  -6   0    4.90    6.60
  -4  -6   0   -4.90    7.80
   4   6   0   -1.30    7.90
   4   6   0    4.30    6.10
  -5  -6   0   53.69   12.60
  -5  -6   0   58.29   12.10
  -5  -6   0   32.50   50.69
   5   6   0   44.50   11.50
  -6  -6   0   86.99   14.60
  -6  -6   0  120.29   19.50
  -6  -6   0   25.30   65.49
  -7  -6   0  408.06   38.10
  -7  -6   0  433.06   43.00
  -8  -6   0   24.00  113.39
  -8  -6   0   39.50   21.40
  -8  -6   0   36.90   14.70
  -9  -6   0  -28.20   23.40
  -9  -6   0   13.60   18.20
  -9  -6   0   21.80   28.10
 -10  -6   0  106.59   36.30
 -10  -6   0   48.70   39.90
 -10  -6   0   39.70   24.40
  -9   7   0   17.60   24.10
  -9   7   0   -6.50   26.10
  -9   7   0   22.40   41.60
  -8   7   0   20.90   20.90
  -8   7   0   21.10   38.50
  -8   7   0   27.60   15.50
  -7   7   0    0.70   14.90
  -7   7   0   -2.40   12.80
  -7   7   0  -20.60   27.00
  -6   7   0   42.20   25.00
  -6   7   0   43.70   14.40
  -6   7   0   52.19   12.20
  -5   7   0   12.30    8.90
  -4   7   0   18.70   10.00
  -4   7   0   11.80    7.40
   3  -7   0   18.90    5.20
   3  -7   0   14.80    5.90
  -3   7   0   18.50    9.50
  -3   7   0   13.10    7.20
   2  -7   0    3.30    5.50
   2  -7   0   -2.40    7.00
   2  -7   0   -7.40    6.80
  -2   7   0    5.30    7.90
  -2   7   0   -1.20    6.20
   1  -7   0  915.21   63.39
   1  -7   0  926.31   65.09
   1  -7   0  894.01   65.69
  -1   7   0  768.22   64.39
  -1   7   0  744.53   65.69
   0  -7   0    4.20    7.50
   0  -7   0   -1.50    5.80
   0   7   0    4.50    6.00
   0   7   0   -1.20    7.50
   0   7   0  -10.90    9.00
  -1  -7   0   11.20    6.30
  -1  -7   0   19.00    8.00
   1   7   0    2.50    5.50
   1   7   0    7.90    7.50
  -2  -7   0    4.80    7.50
  -2  -7   0    6.40    7.10
   2   7   0    3.30    6.50
   2   7   0    9.90    7.40
  -3  -7   0  269.67   28.10
  -3  -7   0  333.47   31.50
   3   7   0  328.37   28.10
   3   7   0  301.07   29.30
  -5  -7   0   91.69   17.70
  -5  -7   0   55.79   75.79
  -5  -7   0   81.09   14.90
   5   7   0   73.29   14.30
  -6  -7   0   13.20   15.00
  -6  -7   0   10.50   10.00
   6   7   0   12.30    8.90
  -7  -7   0   59.69   21.50
  -7  -7   0   75.59  107.99
  -8  -7   0   60.49   19.00
  -8  -7   0   66.09   25.90
  -9  -7   0    5.60   27.40
  -9  -7   0   -7.00   30.20
  -9  -7   0   37.50   28.30
  -9   8   0  103.89   26.30
  -9   8   0   19.00   46.50
  -9   8   0   98.89   32.40
  -8   8   0   -1.80   23.50
  -8   8   0   -6.20   36.40
  -8   8   0  -12.00   18.40
  -7   8   0   -4.60   28.70
  -7   8   0   -9.20   18.90
  -7   8   0   14.60   14.50
  -6   8   0   42.80   15.70
  -6   8   0    1.50   26.10
  -5   8   0   31.00   22.80
  -5   8   0   23.10   11.00
  -5   8   0   14.60   14.60
   4  -8   0   24.30    6.10
   4  -8   0   25.40    6.00
  -4   8   0   20.70   12.20
  -4   8   0   32.60   10.50
  -4   8   0   24.60   17.20
   3  -8   0   34.90    7.30
   3  -8   0    8.30    6.60
  -3   8   0   20.00    9.40
  -3   8   0   22.30   12.90
   2  -8   0  233.28   22.20
   2  -8   0  254.77   23.00
   2  -8   0  227.18   24.10
  -2   8   0  232.08   23.90
  -2   8   0  234.18   26.60
   1  -8   0  210.28   20.70
   1  -8   0  168.48   20.60
   1  -8   0  207.68   23.40
  -1   8   0  212.08   21.10
  -1   8   0  192.38   26.10
   0  -8   0  183.98   22.40
   0  -8   0  182.98   19.80
   0   8   0  140.79   18.70
   0   8   0  163.28   22.50
  -1  -8   0  452.95   38.80
  -1  -8   0  436.16   36.60
   1   8   0  428.06   39.10
   1   8   0  373.76   35.60
  -2  -8   0    3.30    7.60
  -2  -8   0   14.10   10.60
   2   8   0    5.10    9.60
   2   8   0    7.10    7.40
  -3  -8   0  125.09   18.60
  -3  -8   0  160.58   23.90
   3   8   0  156.58   21.80
   3   8   0  109.39   18.60
  -4  -8   0    0.50    9.10
  -4  -8   0   37.10   55.39
  -4  -8   0   18.00   14.00
   4   8   0   11.60   11.60
   4   8   0   10.10    8.90
  -5  -8   0  243.08   26.50
  -5  -8   0  237.08   34.90
   5   8   0  168.58   27.10
  -6  -8   0   49.00   15.40
  -6  -8   0   32.00   20.30
   6   8   0   39.20   14.00
   6   8   0   48.00    8.50
  -7  -8   0   50.19   23.80
  -7  -8   0   40.50   16.80
  -8  -8   0  173.78   35.80
  -8  -8   0  126.69   29.30
  -9  -8   0   93.19   39.60
  -9  -8   0   53.89   25.00
  -8   9   0  108.49   33.80
  -8   9   0  131.09   26.60
  -8   9   0   56.79   43.20
  -7   9   0    0.50   33.30
  -7   9   0  -20.00   23.50
  -7   9   0  -12.40   17.20
  -6   9   0   77.49   31.10
  -6   9   0   88.99   19.70
  -6   9   0  107.49   23.80
  -5   9   0   55.19   19.10
  -5   9   0   39.60   15.20
   4  -9   0    7.20    6.60
   4  -9   0    6.40    6.30
  -4   9   0   20.10   19.70
  -4   9   0   -2.70   10.30
  -4   9   0   -4.00   13.60
   3  -9   0  188.38   19.50
   3  -9   0  148.29   19.90
  -3   9   0  221.48   27.30
  -3   9   0  200.38   23.60
  -3   9   0  150.18   27.10
   2  -9   0   42.90   11.20
   2  -9   0   37.30   10.00
   2  -9   0   26.30   10.80
  -2   9   0   36.80   18.30
  -2   9   0   46.80   14.00
  -2   9   0   39.50   10.80
   1  -9   0  608.64   47.30
   1  -9   0  537.05   45.00
   1  -9   0  513.75   43.40
  -1   9   0  584.44   45.60
  -1   9   0  442.76   47.80
  -1   9   0  546.25   48.50
   0  -9   0   22.70   11.00
   0   9   0   24.40    9.90
   0   9   0   24.10   12.80
  -1  -9   0  406.46   36.40
  -1  -9   0  417.46   39.50
   1   9   0  366.76   35.20
   1   9   0  388.96   39.20
  -2  -9   0  105.29   19.20
  -2  -9   0  164.58   26.20
   2   9   0  135.99   18.40
   2   9   0  102.29   18.00
  -3  -9   0   98.09   19.00
  -3  -9   0  119.79   21.20
   3   9   0  135.09   21.50
   3   9   0  110.69   19.60
  -4  -9   0  111.39   19.00
  -4  -9   0   96.09   20.90
  -4  -9   0   10.40   63.89
   4   9   0  124.59   20.50
  -5  -9   0   62.19   20.00
  -5  -9   0   25.50   13.10
   5   9   0   -5.60   16.80
  -6  -9   0  135.39   27.10
  -6  -9   0  130.99   21.30
   6   9   0   81.49   20.10
   6   9   0  103.69   16.90
  -7  -9   0   22.30   27.40
  -7  -9   0   35.60   18.70
  -8  -9   0   67.69   34.00
  -8  -9   0   38.20   21.50
  -8  10   0  -43.80   54.19
  -8  10   0  -18.30   25.70
  -8  10   0   49.60   36.50
  -7  10   0  126.89   39.70
  -7  10   0   57.29   25.40
  -7  10   0   68.29   31.70
  -6  10   0    6.50   29.70
  -6  10   0   11.40   18.70
  -6  10   0   31.70   23.60
  -5  10   0   15.00   18.90
  -5  10   0   11.10   15.20
  -5  10   0   -0.40   26.50
   4 -10   0   15.70    8.00
   4 -10   0   11.10    9.20
  -4  10   0   25.00   14.00
  -4  10   0   22.80   18.50
   3 -10   0   -1.60    9.20
   3 -10   0    3.90    8.20
  -3  10   0  -11.20   11.40
  -3  10   0    8.50   14.50
   2 -10   0    2.60   11.10
   2 -10   0   15.30    9.80
   2 -10   0   23.30   15.20
  -2  10   0   38.60   16.10
  -2  10   0    7.30   10.20
  -2  10   0  -11.80   18.10
   1 -10   0   11.60   11.10
   1 -10   0    6.50   10.00
   1 -10   0   27.00   14.00
  -1  10   0   16.10   15.60
  -1  10   0   13.80   11.20
  -1  10   0   -0.60   16.10
   0 -10   0  219.58   30.70
   0 -10   0  217.78   26.20
   0  10   0  187.98   25.40
   0  10   0  210.88   30.30
  -1 -10   0  170.18   27.50
  -1 -10   0  127.69   21.70
   1  10   0  139.69   22.60
   1  10   0  122.69   19.00
  -2 -10   0  225.78   33.10
  -2 -10   0  168.08   25.10
   2  10   0  185.98   30.50
   2  10   0  207.08   26.80
  -3 -10   0   -1.40   11.80
  -3 -10   0   54.99   17.70
   3  10   0   19.40   14.90
   3  10   0   16.30   13.60
  -4 -10   0   47.20   16.60
  -4 -10   0   56.19   21.40
   4  10   0   37.70   18.70
   4  10   0   51.69   15.30
  -5 -10   0   12.60   16.00
  -5 -10   0  185.88  102.79
  -5 -10   0   48.20   22.70
   5  10   0    4.30   19.40
   5  10   0   40.30   16.20
  -6 -10   0   78.09   26.00
  -6 -10   0   49.10   17.40
   6  10   0   22.70   20.60
   6  10   0   63.59   14.70
  -7 -10   0  229.98   40.00
  -7 -10   0  150.98   27.70
  -8 -10   0   32.80   26.80
  -7  11   0   -0.60   27.70
  -7  11   0   51.29   35.40
  -7  11   0   -7.70   38.70
  -6  11   0   46.90   24.10
  -6  11   0   99.89   34.20
  -6  11   0   75.69   34.70
  -5  11   0    0.60   18.50
  -5  11   0   18.00   30.70
   4 -11   0   10.30    9.90
   4 -11   0   -1.40   10.60
  -4  11   0   13.20   16.20
  -4  11   0    5.10   24.90
  -4  11   0   22.60   21.00
   3 -11   0   34.30   10.70
   3 -11   0   18.30   13.40
  -3  11   0    2.70   13.90
  -3  11   0   40.70   21.20
   2 -11   0   12.10   14.60
   2 -11   0   31.90   12.10
   2 -11   0    6.60   13.00
  -2  11   0    8.80   14.70
  -2  11   0    6.80   21.20
  -2  11   0   11.10   18.60
   1 -11   0  223.28   29.70
   1 -11   0  209.58   27.00
   1 -11   0  199.48   28.10
  -1  11   0  158.38   28.10
  -1  11   0  228.08   36.20
  -1  11   0  188.88   26.70
   0 -11   0   15.40   15.70
   0 -11   0    2.10   11.60
   0  11   0    6.40   11.50
   0  11   0   15.40   17.20
  -1 -11   0   50.29   16.30
  -1 -11   0  103.59   22.70
   1  11   0   78.09   20.20
   1  11   0   42.10   15.60
   2  11   0   29.80   18.10
   2  11   0   51.49   15.40
  -3 -11   0  429.36   54.29
  -3 -11   0  484.25   45.70
   3  11   0  405.46   43.40
   3  11   0  542.25   56.29
  -4 -11   0   16.50   23.00
  -4 -11   0   22.10   14.00
   4  11   0  -19.30   23.00
   4  11   0    7.40   14.50
  -5 -11   0   70.09   28.90
  -5 -11   0   -9.60   15.40
   5  11   0   27.50   17.60
   5  11   0  -34.60   21.90
  -6 -11   0  105.29   26.70
  -6 -11   0  136.39   41.90
   6  11   0   22.60   26.50
   6  11   0   88.49   17.10
  -7 -11   0   43.10   24.20
   7  11   0   24.60   22.20
  -7  12   0   77.19   48.80
  -7  12   0   33.10   46.20
  -6  12   0  -13.00   34.50
  -6  12   0  -33.80   39.10
  -6  12   0  -53.49   27.20
  -5  12   0    5.30   29.90
  -5  12   0    2.30   33.20
  -5  12   0  -21.30   22.10
   4 -12   0  118.19   19.80
   4 -12   0   72.19   16.50
  -4  12   0   56.49   31.30
  -4  12   0   77.39   29.80
  -4  12   0   92.59   23.50
   3 -12   0   10.30   13.00
   3 -12   0    8.00   13.90
  -3  12   0    7.40   18.30
  -3  12   0   36.40   24.90
  -3  12   0  -12.40   26.00
   2 -12   0   46.90   22.20
   2 -12   0   40.80   17.80
   2 -12   0   59.49   15.40
  -2  12   0   53.79   24.90
  -2  12   0   45.60   19.10
   1 -12   0   -2.90   18.50
   1 -12   0   21.70   17.40
  -1  12   0  -11.00   22.30
  -1  12   0   34.80   16.60
  -1  12   0   15.00   20.00
   0 -12   0   87.09   24.50
   0 -12   0   67.69   21.00
   0 -12   0   59.09   17.90
   0  12   0   74.29   24.00
   0  12   0   73.79   18.60
  -1 -12   0   29.30   21.50
  -1 -12   0   -6.10   14.10
   1  12   0    8.60   16.40
   1  12   0   25.60   22.90
  -2 -12   0   17.10   15.80
  -2 -12   0   14.90   21.50
   2  12   0    6.50   20.60
   2  12   0    3.70   16.80
  -3 -12   0   82.99   19.50
  -3 -12   0  108.89   31.20
   3  12   0  101.09   22.90
   3  12   0  110.69   27.40
  -4 -12   0   -4.00   30.70
  -4 -12   0    0.80   17.80
   4  12   0  -30.10   23.20
   4  12   0   -7.40   18.40
  -5 -12   0   58.49   24.90
   5  12   0   11.10   27.10
   5  12   0   49.10   23.20
  -6 -12   0   16.80   23.80
   6  12   0   10.50   32.70
   6  12   0   50.89   19.20
  -6  13   0   11.00   45.30
  -6  13   0   49.80   45.40
  -5  13   0   -4.20   36.00
  -5  13   0  -27.90   38.20
   4 -13   0  -10.20   13.30
   4 -13   0    6.40   17.40
  -4  13   0    3.50   33.10
  -4  13   0    6.20   31.10
   3 -13   0   38.50   17.10
   3 -13   0   29.80   18.50
  -3  13   0  -15.80   22.60
  -3  13   0   70.09   33.20
  -3  13   0   11.90   33.10
   2 -13   0   57.59   17.80
   2 -13   0   13.80   19.50
   2 -13   0   41.30   21.80
  -2  13   0   61.29   28.20
  -2  13   0   -5.40   28.00
  -2  13   0   25.40   21.60
   1 -13   0   71.69   25.30
  -1  13   0   63.09   22.30
  -1  13   0  112.49   31.50
  -1  13   0   62.29   32.20
   0 -13   0  -18.80   20.40
   0 -13   0   10.40   17.10
   0 -13   0  -24.70   23.10
   0  13   0    9.90   20.10
   0  13   0   66.49   26.20
  -1 -13   0  118.69   28.70
  -1 -13   0  111.59   23.00
   1  13   0  107.29   28.10
   1  13   0   68.59   22.40
  -2 -13   0  -17.40   18.90
  -2 -13   0   18.80   27.80
   2  13   0   26.00   26.00
   2  13   0   -3.90   19.90
  -3 -13   0  -10.70   18.10
   3  13   0    4.50   20.90
   3  13   0   -3.10   26.00
  -4 -13   0  110.49   28.00
   4  13   0   34.00   30.10
   4  13   0  125.59   29.00
  -5 -13   0  164.08   29.40
   5  13   0   75.19   36.70
   4 -14   0  -32.40   17.40
   4 -14   0  -17.70   22.00
  -4  14   0   -4.10   39.50
  -4  14   0   -3.50   45.90
   3 -14   0   16.70   21.50
   3 -14   0   36.70   17.50
  -3  14   0   25.00   38.70
  -3  14   0  -28.90   36.20
   2 -14   0   22.80   23.90
   2 -14   0   15.90   18.40
   2 -14   0   27.80   26.60
  -2  14   0    3.90   32.50
  -2  14   0   35.80   47.40
   1 -14   0  -35.50   26.40
   1 -14   0   -5.10   28.30
   1 -14   0    3.00   20.60
  -1  14   0   48.70   31.20
  -1  14   0   39.90   33.40
   0 -14   0   21.80   22.50
   0 -14   0   33.30   30.80
   0 -14   0   26.60   25.90
   0  14   0   40.50   30.50
  -1 -14   0   31.10   24.80
  -1 -14   0   18.00   30.90
   1  14   0    5.10   30.20
  -2 -14   0   16.00   22.80
   2  14   0   39.70   31.10
  -3 -14   0   26.00   24.50
   3  14   0   29.40   32.10
  -4 -14   0   24.50   24.10
   4  14   0  -32.70   31.10
   3 -15   0   41.90   28.50
   3 -15   0   28.50   21.40
  -3  15   0   72.59   58.69
  -3  15   0   56.99   46.80
   2 -15   0   65.99   24.80
   2 -15   0   29.60   29.90
   2 -15   0   50.49   36.50
  -2  15   0   72.89   41.50
  -2  15   0  110.89   58.29
   1 -15   0   -4.00   33.20
   1 -15   0   72.19   24.20
  -1  15   0   28.60   43.00
  -1  15   0   68.29   39.90
   0 -15   0  -10.70   34.60
   0 -15   0   20.50   22.40
   0  15   0  -24.40   40.50
  -1 -15   0   58.89   37.00
  -1 -15   0   74.29   28.90
   1  15   0    9.50   36.80
  -2 -15   0   95.59   30.30
   2  15   0   94.49   43.30
   2  15  -1   91.39   46.10
  -2 -15   1  136.09   34.80
   1  15  -1   22.50   38.60
  -1 -15   1  -32.60   26.70
  -1 -15   1   28.60   38.30
   0  15  -1  -48.40   41.50
   0 -15   1   47.00   25.30
   0 -15   1  -35.80   32.70
  -1  15  -1   66.79   42.10
  -1  15  -1   36.80   40.40
   1 -15   1   44.80   24.10
  -2  15  -1   71.09   44.90
  -2  15  -1  118.39   45.80
   2 -15   1   59.49   39.80
   2 -15   1  136.99   26.50
   4  14  -1   27.60   36.10
  -4 -14   1    5.20   28.00
   3  14  -1   25.20   32.70
  -3 -14   1    0.90   21.90
   2  14  -1  141.29   34.10
  -2 -14   1   84.59   26.20
   1  14  -1   -3.20   30.60
  -1 -14   1   12.90   21.60
   0  14  -1   38.50   31.60
   0  14  -1   -2.00   33.70
   0 -14   1  -63.99   36.50
   0 -14   1   -1.90   20.50
   0 -14   1   11.50   26.00
  -1  14  -1   28.00   30.30
  -1  14  -1   31.00   34.50
   1 -14   1   55.79   21.70
   1 -14   1  -37.00   27.10
  -2  14  -1   77.89   41.40
  -2  14  -1   59.39   34.90
   2 -14   1   40.70   27.20
   2 -14   1   -7.60   25.80
   2 -14   1   21.70   19.40
  -3  14  -1   28.50   37.10
  -3  14  -1   76.09   41.50
   3 -14   1   -7.90   23.70
   3 -14   1  -18.30   17.10
  -4  14  -1   89.99   54.29
  -4  14  -1   -3.10   42.70
   4 -14   1   96.09   28.80
   4 -14   1   38.10   27.70
   5  13  -1  145.49   33.90
  -5 -13   1  167.88   35.10
   4  13  -1   23.10   30.50
   4  13  -1  -31.80   23.60
  -4 -13   1   23.70   20.70
   3  13  -1   23.00   21.40
   3  13  -1    7.00   27.90
  -3 -13   1   46.40   23.20
   2  13  -1  120.39   28.80
  -2 -13   1  128.79   31.80
  -2 -13   1   93.09   24.40
   1  13  -1  -25.80   25.10
   1  13  -1   -0.80   20.50
  -1 -13   1   15.30   26.40
  -1 -13   1   -7.50   18.30
   0  13  -1   10.10   18.70
   0  13  -1   36.20   25.90
   0  13  -1   -8.10   24.10
   0 -13   1   16.40   21.90
   0 -13   1   48.20   28.50
   0 -13   1   13.10   20.50
  -1  13  -1  101.29   24.30
  -1  13  -1   80.19   28.30
  -1  13  -1   93.89   33.00
   1 -13   1  121.19   22.40
   1 -13   1   86.49   27.70
   1 -13   1   72.79   23.50
  -2  13  -1   -6.00   28.90
  -2  13  -1   10.20   27.70
  -2  13  -1    7.10   21.20
   2 -13   1   33.10   20.60
   2 -13   1   31.60   16.60
   2 -13   1  -20.20   19.60
  -3  13  -1   -8.40   32.40
  -3  13  -1   33.00   31.60
  -3  13  -1   26.40   30.80
   3 -13   1  -10.60   18.70
   3 -13   1   -8.50   23.60
  -4  13  -1    2.30   38.20
  -4  13  -1   20.30   34.00
   4 -13   1   -2.10   17.40
   4 -13   1   10.80   13.60
  -5  13  -1  138.29   43.30
  -5  13  -1   81.29   43.90
   6  12  -1   -1.80   31.40
  -6 -12   1  -44.80   24.10
   5  12  -1   -8.70   22.40
  -5 -12   1  -13.10   21.60
   4  12  -1   -2.60   22.70
   4  12  -1  -17.30   18.20
  -4 -12   1  -27.00   28.90
  -4 -12   1    5.60   19.50
   3  12  -1   29.80   23.40
   3  12  -1    1.30   19.60
  -3 -12   1  -19.80   16.10
  -3 -12   1  -11.70   25.10
   2  12  -1   50.19   19.90
   2  12  -1   87.29   28.00
  -2 -12   1   51.69   17.60
  -2 -12   1   86.29   25.00
   1  12  -1   -3.50   15.60
   1  12  -1  -18.20   21.30
  -1 -12   1   58.29   23.60
  -1 -12   1    0.50   15.70
   0  12  -1  250.87   35.30
   0 -12   1  285.77   35.60
   0 -12   1  303.17   44.80
  -1  12  -1   17.40   21.70
  -1  12  -1   -8.50   14.20
  -1  12  -1    1.10   22.00
   1 -12   1  -27.70   19.60
   1 -12   1  -14.90   15.30
   1 -12   1    9.10   25.50
  -2  12  -1   -8.20   32.00
  -2  12  -1  -12.40   15.10
  -2  12  -1    3.60   23.00
   2 -12   1   -4.50   17.30
   2 -12   1    8.60   12.40
   2 -12   1   -9.70   16.30
  -3  12  -1   63.69   21.30
  -3  12  -1   43.80   26.80
  -3  12  -1  103.89   30.50
   3 -12   1   59.49   14.40
   3 -12   1   51.29   17.60
  -4  12  -1   11.60   26.50
  -4  12  -1   14.60   30.70
  -4  12  -1   -1.40   19.60
   4 -12   1    7.70   14.60
   4 -12   1    5.10   11.20
  -5  12  -1   55.39   32.00
  -5  12  -1  -27.10   23.50
  -5  12  -1   12.60   35.00
  -6  12  -1   21.20   39.80
  -6  12  -1   37.70   38.50
  -6  12  -1   48.90   29.60
   7  11  -1   85.59   22.40
  -7 -11   1   13.20   23.50
   6  11  -1  -23.00   25.20
  -6 -11   1   -5.70   19.80
   5  11  -1  -38.90   34.00
   5  11  -1   54.79   19.60
  -5 -11   1   32.30   20.20
  -5 -11   1   78.99   30.70
   4  11  -1  454.95   45.50
  -4 -11   1  431.46   46.50
  -4 -11   1  505.95   60.09
   3  11  -1  170.28   28.20
  -3 -11   1  140.79   23.20
   2  11  -1  154.28   44.00
   2  11  -1   59.09   17.90
  -2 -11   1   92.59   18.90
  -2 -11   1  109.89   24.30
   1  11  -1   23.80   19.80
   1  11  -1   24.30   14.00
  -1 -11   1   -7.10   15.70
   0  11  -1   25.50   18.40
   0  11  -1    5.50   11.60
   0 -11   1   31.00   20.30
   0 -11   1    9.10   12.30
  -1  11  -1   41.20   20.20
  -1  11  -1   41.00   19.10
  -1  11  -1   23.10   13.40
   1 -11   1   45.60   14.60
   1 -11   1   40.00   14.20
   1 -11   1   70.79   18.80
  -2  11  -1    4.00   13.50
  -2  11  -1   43.30   21.80
  -2  11  -1    7.40   20.40
   2 -11   1   -5.80   13.20
   2 -11   1    6.50   14.00
   2 -11   1   36.60   11.50
  -3  11  -1  637.74   59.49
  -3  11  -1  696.63   64.99
   3 -11   1  532.45   56.59
   3 -11   1  800.82   54.89
  -4  11  -1   -6.00   24.40
  -4  11  -1  -10.70   16.00
  -4  11  -1    3.60   23.30
   4 -11   1   -8.40   11.10
   4 -11   1    2.80    9.20
  -5  11  -1   28.60   18.70
  -5  11  -1    5.80   27.10
  -6  11  -1    7.20   33.20
  -6  11  -1    8.60   29.90
  -6  11  -1  -16.20   23.00
  -7  11  -1   41.60   38.60
  -7  11  -1   19.50   39.10
  -7  11  -1    1.80   28.60
  -8 -10   1   -7.10   23.30
   7  10  -1   34.40   16.70
  -7 -10   1   -2.10   19.60
  -7 -10   1  -27.30   35.30
  -6 -10   1   15.40   17.00
  -6 -10   1   13.80   26.60
   5  10  -1   13.70   20.90
   5  10  -1   47.50   17.10
  -5 -10   1   34.30   21.50
  -5 -10   1  126.69  118.39
  -5 -10   1   43.30   17.80
   4  10  -1    4.40   13.70
   4  10  -1  -11.90   16.10
  -4 -10   1   46.50   92.39
  -4 -10   1   -3.20   17.40
   3  10  -1   37.80   14.70
   3  10  -1   63.29   17.90
  -3 -10   1   37.20   14.50
  -3 -10   1   34.20   17.10
   2  10  -1   14.60   15.50
   2  10  -1   12.90   13.10
  -2 -10   1   48.40   16.10
  -2 -10   1   22.80   12.80
   1  10  -1  345.77   35.60
   1  10  -1  378.46   40.10
  -1 -10   1  379.56   36.50
  -1 -10   1  396.56   41.70
   0  10  -1  -11.50   13.40
   0  10  -1   -3.90    9.90
   0 -10   1   -9.80    8.30
   0 -10   1   16.30   14.50
  -1  10  -1  222.18   30.90
  -1  10  -1  195.38   24.50
  -1  10  -1  142.89   30.10
   1 -10   1  227.88   25.10
   1 -10   1  191.28   24.40
   1 -10   1  192.78   28.50
  -2  10  -1   42.50   17.70
  -2  10  -1   27.00   17.50
  -2  10  -1   40.80   13.60
   2 -10   1   39.40   11.00
   2 -10   1   33.40   12.00
  -3  10  -1  -18.30   16.70
  -3  10  -1  -19.10   16.90
  -3  10  -1    9.10   12.70
   3 -10   1  -14.20    9.70
   3 -10   1   10.20    8.20
  -4  10  -1    9.30   13.10
  -4  10  -1   26.10   19.60
   4 -10   1    0.30    8.70
   4 -10   1    1.70    7.60
  -5  10  -1   59.39   17.90
  -5  10  -1   59.09   27.50
  -5  10  -1   53.49   22.40
  -6  10  -1    9.40   28.50
  -6  10  -1   40.60   20.10
  -6  10  -1   35.40   25.10
  -7  10  -1  348.27   55.49
  -7  10  -1  218.18   45.50
  -7  10  -1  237.18   34.50
  -8  10  -1   44.70   40.90
  -8  10  -1   34.30   48.60
  -8  10  -1  -14.90   27.10
  -8  -9   1   17.50   22.20
  -8  -9   1   33.30   35.60
  -7  -9   1  -13.20   26.60
  -7  -9   1   16.80   18.90
   6   9  -1   45.50   18.50
  -6  -9   1   84.89   26.50
   5   9  -1   14.90   12.80
   5   9  -1   -7.60   16.70
  -5  -9   1    8.80   21.20
  -5  -9   1   19.80   90.59
  -5  -9   1    2.60   13.40
   4   9  -1   17.60   11.80
   4   9  -1   34.40   15.70
  -4  -9   1   24.90   11.30
  -4  -9   1   40.10   17.40
  -4  -9   1  142.19   74.89
   3   9  -1   23.90   11.30
   3   9  -1   30.20   14.00
  -3  -9   1   16.70   11.40
  -3  -9   1   16.70   15.20
   2   9  -1   13.40   11.80
   2   9  -1   15.30   10.00
  -2  -9   1   19.90   12.70
  -2  -9   1   22.20   11.70
   1   9  -1  163.48   22.10
   1   9  -1  175.78   26.20
  -1  -9   1  185.58   23.20
  -1  -9   1  201.68   27.40
   0   9  -1   86.39   14.90
   0   9  -1   79.69   17.90
   0  -9   1   76.09   18.00
   0  -9   1   89.09   15.50
  -1   9  -1  166.58   26.70
  -1   9  -1  147.39   20.30
  -1   9  -1  140.79   25.70
   1  -9   1  166.08   20.70
   1  -9   1  184.18   25.20
   1  -9   1  204.88   21.80
  -2   9  -1  132.89   20.40
  -2   9  -1  156.48   25.80
  -2   9  -1  104.69   21.40
   2  -9   1  152.98   18.10
   2  -9   1  136.69   21.70
  -3   9  -1   83.99   21.40
  -3   9  -1  122.09   20.30
  -3   9  -1   85.69   16.00
   3  -9   1  113.19   15.00
   3  -9   1   80.79   14.00
  -4   9  -1  164.48   28.80
  -4   9  -1  276.17   32.00
  -4   9  -1  207.48   27.10
   4  -9   1  217.78   20.00
   4  -9   1  221.38   20.60
  -5   9  -1   96.39   20.80
  -5   9  -1   60.89   25.00
  -5   9  -1   57.39   15.90
  -6   9  -1   22.40   15.70
  -6   9  -1   36.60   27.10
  -6   9  -1    5.70   20.30
  -7   9  -1  274.47   37.50
  -7   9  -1  292.17   47.30
  -7   9  -1  200.28   41.30
  -8   9  -1   68.99   25.10
  -8   9  -1  101.09   42.70
  -8   9  -1  172.98   37.00
  -9  -8   1  -21.70   23.10
  -9  -8   1    1.80   33.60
  -9  -8   1   -6.90   40.40
  -8  -8   1  -37.70   28.50
  -8  -8   1  -15.00   18.20
  -7  -8   1  138.19   24.40
  -7  -8   1  138.29   29.20
   6   8  -1   18.60    8.20
   6   8  -1    2.60   12.40
  -6  -8   1   20.10   19.00
  -6  -8   1   18.20   11.90
   5   8  -1   63.79   13.30
   5   8  -1   63.59   15.90
  -5  -8   1   51.19   14.30
  -5  -8   1   76.19   18.60
  -5  -8   1   35.30   88.89
   4   8  -1   11.80    9.90
   4   8  -1   -4.80   11.40
  -4  -8   1    2.20    8.80
  -4  -8   1   23.60   13.10
   3   8  -1   11.90   10.30
   3   8  -1   10.10    8.40
  -3  -8   1   10.80   11.70
  -3  -8   1    3.30    7.60
   2   8  -1   19.80    8.60
   2   8  -1   16.60   10.30
  -2  -8   1   15.90    8.40
   1   8  -1  162.68   23.50
   1   8  -1  171.38   20.20
  -1  -8   1  161.08   19.80
  -1  -8   1  193.08   23.20
   0   8  -1   81.69   14.50
   0   8  -1  113.99   19.00
   0  -8   1   87.19   15.00
   0  -8   1  111.29   17.00
  -1   8  -1  591.54   49.70
  -1   8  -1  553.24   51.69
   1  -8   1  681.53   49.10
   1  -8   1  647.64   49.90
   1  -8   1  648.74   51.59
  -2   8  -1   21.80   11.70
  -2   8  -1   -7.80   12.20
  -2   8  -1   -1.30    7.10
   2  -8   1    2.90    5.70
   2  -8   1   -8.90    8.80
  -3   8  -1  138.79   19.70
  -3   8  -1  141.99   24.10
  -3   8  -1  180.78   23.60
   3  -8   1  136.29   17.90
   3  -8   1  196.68   16.80
  -4   8  -1   -6.40    9.00
  -4   8  -1   -0.40   16.60
  -4   8  -1   23.30   12.40
   4  -8   1    6.70    5.50
   4  -8   1   15.90    5.30
  -5   8  -1  772.12   61.89
  -5   8  -1  687.43   70.19
  -5   8  -1  861.91   65.79
  -6   8  -1    4.00   16.50
  -6   8  -1  -25.60   21.50
  -7   8  -1  148.59   21.90
  -7   8  -1  166.28   27.80
  -7   8  -1  117.59   38.20
  -8   8  -1  151.98   24.30
  -8   8  -1  111.69   44.60
  -8   8  -1  181.88   31.50
  -9   8  -1   14.90   46.50
  -9   8  -1    8.50   23.90
  -9  -7   1  -24.90   22.60
  -9  -7   1   26.10   28.80
  -9  -7   1   45.30   33.50
  -8  -7   1   85.79   20.10
  -8  -7   1   49.70   26.20
  -7  -7   1  242.28  130.39
   6   7  -1   14.50    5.80
  -6  -7   1   14.00   10.60
  -6  -7   1   26.30   73.29
  -6  -7   1   24.10   17.10
   5   7  -1   12.00    8.40
   5   7  -1   22.80   12.20
  -5  -7   1   18.60   13.20
  -5  -7   1    4.90    9.20
  -5  -7   1   26.90   71.19
   4   7  -1  478.95   38.30
   4   7  -1  434.36   39.80
  -4  -7   1  463.25   39.50
   3   7  -1   30.00    9.10
   3   7  -1   33.90   11.20
  -3  -7   1   32.50    8.90
  -3  -7   1   36.40   11.20
   2   7  -1   71.99   12.60
   2   7  -1   50.99    9.80
  -2  -7   1   41.60   10.40
  -2  -7   1   73.79   12.80
   1   7  -1  823.82   65.29
   1   7  -1  845.12   67.09
  -1  -7   1  902.81   67.29
   0   7  -1   80.29   13.10
   0   7  -1   75.39   13.40
   0  -7   1  110.79   16.20
   0  -7   1   80.99   13.60
  -1   7  -1   71.39   14.50
  -1   7  -1   91.89   13.50
  -1   7  -1   98.99   17.30
   1  -7   1  120.09   16.60
   1  -7   1   96.39   13.20
  -2   7  -1  293.27   27.30
  -2   7  -1  249.97   24.70
   2  -7   1  287.37   23.80
   2  -7   1  244.08   25.20
  -3   7  -1  260.77   25.70
  -3   7  -1  226.48   22.50
  -3   7  -1  217.58   29.60
   3  -7   1  212.58   20.80
   3  -7   1  236.28   19.80
  -4   7  -1   69.59   11.80
  -4   7  -1   53.29   18.20
  -4   7  -1   67.59   14.50
  -5   7  -1  932.21   68.29
  -5   7  -1  908.61   65.89
  -5   7  -1  704.13   72.69
  -6   7  -1  921.41   65.99
  -6   7  -1  879.71   68.59
  -6   7  -1  718.43   75.09
  -7   7  -1   34.30   27.00
  -7   7  -1   22.80   12.90
  -7   7  -1   -4.00   16.70
  -8   7  -1   -0.80   14.80
  -8   7  -1  -14.30   32.10
  -8   7  -1    1.10   20.90
  -9   7  -1    0.70   23.70
  -9   7  -1   -5.90   39.70
  -9   7  -1    5.20   27.10
  -9  -6   1   35.70   25.90
  -9  -6   1   63.89   28.30
  -9  -6   1   12.40   18.30
  -8  -6   1   80.89   17.90
  -8  -6   1   97.19   22.50
  -7  -6   1   18.40   11.50
  -7  -6   1   10.40   16.90
  -7  -6   1  -61.59   99.49
  -6  -6   1    5.60    9.70
   5   6  -1   36.00   10.60
  -5  -6   1   49.50   13.70
  -5  -6   1   19.00   54.19
  -5  -6   1   40.30   10.20
   4   6  -1   25.00    7.50
   4   6  -1    5.10    9.30
  -4  -6   1   -8.00    9.10
  -4  -6   1    5.20    6.80
   3   6  -1   24.60    9.30
   3   6  -1   21.10    7.00
  -3  -6   1   24.60    7.40
  -3  -6   1   25.10    9.10
   2   6  -1   93.79   13.00
   2   6  -1   95.79   14.70
  -2  -6   1  103.59   13.60
  -2  -6   1   96.09   14.60
   1   6  -1  480.75   39.40
   1   6  -1  486.25   37.60
  -1  -6   1  434.76   37.60
  -1  -6   1  477.95   39.40
   0   6  -1  888.11   78.69
   0   6  -1 1089.49   80.59
   0   6  -1 1035.10   78.89
   0  -6   1 1215.68   80.59
   0  -6   1 1115.09   79.29
  -1   6  -1  673.13   53.29
  -1   6  -1  579.14   54.29
  -1   6  -1  747.63   55.29
   1  -6   1  707.43   53.09
   1  -6   1  815.02   54.99
  -2   6  -1   15.30    7.00
  -2   6  -1   32.50   11.10
  -2   6  -1   23.90    6.50
   2  -6   1   15.50    7.10
   2  -6   1   31.40    6.20
  -3   6  -1    5.50    8.20
  -3   6  -1   -4.40   11.10
  -3   6  -1    5.40    5.60
   3  -6   1    6.80    4.70
   3  -6   1   11.60    4.10
  -4   6  -1   34.20   14.30
  -4   6  -1   24.10    9.20
  -4   6  -1   35.80    8.00
  -5   6  -1  120.49   16.00
  -5   6  -1   92.89   15.40
  -5   6  -1  119.29   22.90
  -6   6  -1  432.26   35.90
  -6   6  -1  487.05   38.30
  -6   6  -1  327.67   47.50
  -7   6  -1   23.10   25.20
  -7   6  -1   26.50   10.90
  -7   6  -1   42.00   13.70
  -8   6  -1  -16.30   12.80
  -8   6  -1  -20.70   29.10
  -8   6  -1    3.80   17.00
  -9   6  -1   53.89   49.30
 -10   6  -1  102.19   60.39
 -10  -5   1   -0.20   31.00
 -10  -5   1   37.40   20.70
 -10  -5   1   33.30   33.10
  -9  -5   1  129.49   22.20
  -9  -5   1  164.18   29.60
  -9  -5   1  100.49   25.70
  -8  -5   1  137.79   25.00
  -8  -5   1  144.99   23.90
  -8  -5   1  146.69   24.50
  -8  -5   1  200.18  113.19
  -7  -5   1   21.10   14.60
  -7  -5   1    5.10    9.80
  -7  -5   1   24.60   80.69
  -6  -5   1    7.40   58.39
  -6  -5   1   56.99   14.80
  -6  -5   1   39.60   10.50
   5   5  -1  150.78   14.90
  -5  -5   1   90.59   51.29
  -5  -5   1  149.69   20.70
  -5  -5   1  141.79   16.80
   4   5  -1   -1.00    6.70
   4   5  -1    8.20    5.00
  -4  -5   1    3.80    7.50
  -4  -5   1   -0.40    6.20
   3   5  -1  106.69   12.90
   3   5  -1  109.99   14.00
  -3  -5   1   93.99   12.90
  -3  -5   1  121.29   15.40
   2   5  -1  469.55   37.40
   2   5  -1  512.85   38.70
  -2  -5   1  466.25   39.00
  -2  -5   1  460.25   37.60
   1   5  -1   35.40    6.70
   1   5  -1   37.10    7.90
  -1  -5   1   45.50    9.40
  -1  -5   1   33.20    6.90
   0   5  -1   55.99    9.60
   0   5  -1   42.00    9.00
   0   5  -1   60.79    8.90
   0  -5   1   60.69   10.50
   0  -5   1   70.09    9.20
  -1   5  -1  956.80   68.49
  -1   5  -1  901.31   67.29
  -1   5  -1  809.02   68.09
   1  -5   1  866.31   66.89
   1  -5   1 1027.00   68.19
  -2   5  -1  206.38   17.10
  -2   5  -1  165.58   18.20
   2  -5   1  177.78   15.80
   2  -5   1  193.48   17.50
  -3   5  -1 2487.35  168.08
  -3   5  -1 2333.57  166.98
   3  -5   1 2341.17  165.18
   3  -5   1 2183.78  165.38
  -4   5  -1 1541.85  114.19
  -4   5  -1 1543.65  118.79
  -4   5  -1 1662.83  115.29
  -5   5  -1    4.20    5.50
  -5   5  -1   -5.90    6.80
  -5   5  -1    0.70   14.80
  -6   5  -1  137.29   18.40
  -6   5  -1  186.98   17.60
  -6   5  -1  120.19   24.50
  -7   5  -1   -8.30   21.00
  -9   5  -1  -18.20   30.30
 -10   5  -1   91.19   45.50
 -10  -4   1   -1.00   27.40
 -10  -4   1   39.60   25.40
 -10  -4   1   47.30   17.70
  -9  -4   1    5.00   14.00
  -9  -4   1  -38.00   20.20
  -9  -4   1  -15.60   20.20
  -8  -4   1  -13.60   89.79
  -8  -4   1   -6.20   16.20
  -8  -4   1   -4.40   10.90
  -8  -4   1    2.70   16.10
  -7  -4   1    3.20   11.60
  -7  -4   1   65.79   75.69
  -7  -4   1   10.30    8.50
  -5  -4   1  207.88   20.20
  -5  -4   1  223.98   22.70
   4   4  -1   25.50    7.10
   4   4  -1   29.20    5.70
  -4  -4   1   26.20    8.20
  -4  -4   1   26.60    6.90
   3   4  -1    5.30    5.10
   3   4  -1   12.30    4.30
  -3  -4   1   40.30   35.70
  -3  -4   1   10.30    4.30
  -3  -4   1   16.40    6.40
   2   4  -1  159.68   14.60
   2   4  -1  127.99   13.30
  -2  -4   1  123.89   14.40
  -2  -4   1  128.99   13.40
   1   4  -1   14.80    5.30
   1   4  -1    5.60    3.80
  -1  -4   1    7.30    4.20
  -1  -4   1    9.20    4.80
   0   4  -1    9.50    3.50
   0   4  -1    6.80    4.30
   0  -4   1   18.90    4.90
   0  -4   1   16.50    4.80
  -1   4  -1   16.70    7.30
  -1   4  -1   14.40    4.80
  -1   4  -1   20.70    4.40
   1  -4   1   16.20    4.10
   1  -4   1   19.20    5.20
  -2   4  -1  297.27   21.80
  -2   4  -1  267.17   22.60
   2  -4   1  258.07   20.60
   2  -4   1  253.57   21.40
  -3   4  -1    3.30    4.30
  -3   4  -1   11.70    3.80
  -4   4  -1 1556.04   99.69
  -4   4  -1 1199.78   98.49
  -5   4  -1   -1.50    5.40
  -5   4  -1    1.10   12.20
  -5   4  -1    2.80    4.40
  -6   4  -1  155.08   29.60
  -7   4  -1   52.69   22.40
  -8   4  -1  -24.60   23.70
  -9   4  -1   -6.00   28.50
 -10   4  -1   44.00   38.10
 -10  -3   1  -10.30   25.80
 -10  -3   1   34.10   16.30
 -10  -3   1    8.40   22.30
  -9  -3   1    3.20   17.50
  -9  -3   1  -11.90   11.70
  -9  -3   1   -8.80   17.80
  -8  -3   1  -56.89   99.69
  -7  -3   1    1.00   10.70
  -7  -3   1  -17.40   62.89
  -7  -3   1    1.40    7.50
  -7  -3   1    2.00   11.50
  -5  -3   1  459.35   36.00
  -5  -3   1  468.15   37.60
  -4  -3   1  294.77   24.70
  -4  -3   1  317.87   26.30
   3   3  -1 1033.80   73.99
   3   3  -1 1041.30   74.29
  -3  -3   1  998.30   74.69
  -3  -3   1 1027.40   75.49
   2   3  -1  174.98   14.20
   2   3  -1  164.08   14.50
  -2  -3   1  154.48   14.90
  -2  -3   1  147.79   14.10
   1   3  -1  932.11   66.59
   1   3  -1  951.20   67.29
  -1  -3   1  884.31   66.59
  -1  -3   1  895.41   67.19
   0   3  -1  123.29   11.10
   0   3  -1  120.79   12.20
   0  -3   1  119.19   11.80
   0  -3   1  119.39   11.10
  -1   3  -1  445.36   36.70
  -1   3  -1  554.34   36.30
   1  -3   1  444.46   35.80
   1  -3   1  505.15   36.60
  -2   3  -1 3440.06  231.88
  -2   3  -1 3154.68  231.18
   2  -3   1 3132.39  230.88
   2  -3   1 3367.16  230.58
  -3   3  -1    1.70    2.30
  -3   3  -1   -0.20    3.00
  -5   3  -1   10.30    6.10
  -5   3  -1   -0.90   10.90
  -6   3  -1  279.87   33.10
  -6   3  -1  269.17   23.40
  -7   3  -1    0.20   17.60
  -7   3  -1    6.30    9.90
  -8   3  -1   37.60   76.09
  -8   3  -1    7.40   22.00
  -8   3  -1   42.90   13.50
  -9   3  -1    9.00   25.60
  -9   3  -1   20.00   15.40
 -10   3  -1    1.50   20.40
 -10  -2   1   70.19   21.60
  -9  -2   1  234.78  149.88
  -8  -2   1   22.00   13.90
  -8  -2   1  -30.80   83.69
  -8  -2   1   36.90    9.20
  -8  -2   1   44.60   13.00
  -7  -2   1  151.08   21.40
  -7  -2   1  174.68   22.60
  -7  -2   1  187.28   17.70
  -6  -2   1   14.00    8.30
  -6  -2   1   14.90    5.50
  -6  -2   1   -2.50   48.30
  -6  -2   1   16.60    9.00
  -5  -2   1  263.47   21.90
  -5  -2   1  274.77   23.60
  -3  -2   1 1008.80   74.39
  -3  -2   1 1039.20   73.89
   2   2  -1  726.63   53.49
   2   2  -1  756.92   53.69
  -2  -2   1  736.43   53.79
  -2  -2   1  737.43   54.19
   1   2  -1 1187.98   80.29
   1   2  -1 1051.19   79.79
  -1  -2   1 1065.29   79.79
  -1  -2   1 1145.49   80.39
   0   2  -1  202.38   16.00
   0   2  -1  199.18   16.30
   0   2  -1  211.28   16.70
   0  -2   1  223.48   16.10
   0  -2   1  198.38   16.50
  -1   2  -1 1520.35  116.19
  -1   2  -1 1602.04  115.79
  -1   2  -1 1655.83  115.29
   1  -2   1 1733.13  115.19
   1  -2   1 1622.64  115.59
  -2   2  -1 5302.07  372.76
  -5   2  -1   54.69    8.50
  -6   2  -1   19.00    7.00
  -7   2  -1   36.10    9.00
  -8   2  -1  317.47  102.69
  -8   2  -1  208.88   22.50
  -9   2  -1   62.89   14.70
 -10   2  -1   32.70   21.50
 -10  -1   1  228.88   37.30
  -9  -1   1   17.40   14.10
  -9  -1   1   53.89  134.69
  -8  -1   1   -6.40   84.29
  -8  -1   1   18.30   11.60
  -7  -1   1   77.79   66.29
  -6  -1   1    2.30    7.30
  -5  -1   1   23.00    7.40
  -5  -1   1   24.20   41.00
  -3  -1   1    4.00    2.20
  -3  -1   1    8.60    3.40
  -2  -1   1   87.79    9.90
  -2  -1   1  101.89    8.80
   1   1  -1    6.60    1.80
  -1  -1   1    5.00    2.20
   0   1  -1   14.10    3.00
  -1   1  -1  143.99   11.40
  -1   1  -1  160.78   11.20
   1  -1   1  131.19   11.20
   1  -1   1  171.48   11.10
  -3   1  -1  413.46   30.30
  -4   1  -1  205.38   16.60
  -5   1  -1  270.37   21.80
  -6   1  -1   32.80   47.80
  -7   1  -1   75.19   57.99
  -8   1  -1  155.38   84.09
  -8   1  -1  188.08   21.20
  -9   1  -1   22.20  113.89
 -10   1  -1    4.90   16.70
 -10   0   1   33.20   17.50
  -8   0   1  -74.59   76.59
  -7   0   1   31.70   59.69
  -6   0   1   56.69   11.40
  -6   0   1  154.98   54.69
  -5   0   1  675.83   50.59
  -4   0   1   29.10    5.90
  -3   0   1  247.38   19.50
  -2   0   1 1024.70   73.09
   1   0  -1   19.70    3.40
  -1   0   1   29.60    2.40
  -1   0   1   22.40    2.60
  -1   0   1   26.90    3.90
  -5   0  -1  326.27   26.30
  -6   0  -1  954.60   70.39
  -6   0  -1  944.41  104.39
  -7   0  -1  143.09   62.59
  -8   0  -1   46.50   79.89
  -9   0  -1   20.10   13.80
 -10   0  -1   36.00   20.30
 -10   1   1   28.90   19.80
  -9   1   1  132.69  128.69
  -8   1   1    9.00   83.99
  -7   1   1   41.40   61.29
  -6   1   1  186.48   17.80
  -4   1   1  115.79   10.90
  -3   1   1   51.39    6.10
   2  -1  -1  168.58   13.70
  -2   1   1  185.88   13.70
   1  -1  -1    2.70    0.70
   1  -1  -1    1.00    0.90
  -1   1   1    1.80    0.80
  -1   1   1    0.00    1.00
  -1  -1  -1   32.30    3.70
   1   1   1   31.00    3.70
   1   1   1   35.30    2.90
  -2  -1  -1  796.12   57.59
   2   1   1  834.12   65.29
  -5  -1  -1   85.59   37.20
  -6  -1  -1    9.40   49.90
  -6  -1  -1   27.00    8.90
  -7  -1  -1  109.49   56.69
  -8  -1  -1   57.59   81.29
  -9  -1  -1   24.10   16.60
 -10  -1  -1   85.19   20.60
 -10   2   1   45.00   22.10
  -9   2   1  222.18   29.60
  -8   2   1  370.56   33.20
  -7   2   1   35.60    8.90
  -6   2   1  111.49   13.40
  -5   2   1   20.30    5.80
  -4   2   1   48.70    7.50
   3  -2  -1  192.08   15.60
  -3   2   1  199.38   15.60
   2  -2  -1   89.89    8.30
  -2   2   1  108.09    9.00
   1  -2  -1   -2.30    1.60
   1  -2  -1   -1.20    1.50
  -1   2   1   -0.90    1.60
  -1   2   1    3.40    2.00
   0  -2  -1    2.10    2.30
   0  -2  -1    1.70    1.90
   0   2   1    2.60    1.90
   0   2   1    1.00    2.10
  -1  -2  -1 2796.72  192.68
  -1  -2  -1 2712.03  192.38
   1   2   1 2678.03  192.58
   1   2   1 2695.63  192.28
  -2  -2  -1 3521.85  230.38
  -2  -2  -1 3399.56  229.78
   2   2   1 3172.88  235.38
   2   2   1 3405.56  229.78
   2   2   1 2773.02  228.88
  -3  -2  -1  707.83   52.99
  -3  -2  -1  739.33   52.49
  -4  -2  -1  100.89   11.30
  -4  -2  -1  125.49   10.60
  -4  -2  -1   82.39   29.70
  -5  -2  -1   77.09   35.30
  -6  -2  -1    8.00   49.30
  -6  -2  -1   -3.90    6.40
  -7  -2  -1  151.48   19.70
  -7  -2  -1  145.79   18.30
  -8  -2  -1  179.88   86.89
  -8  -2  -1  171.08   25.10
  -9  -2  -1   15.70   16.40
 -10  -2  -1   -6.90   19.60
 -10   3   1    9.30   24.90
 -10   3   1   36.30  168.58
  -9   3   1  -13.30   15.90
  -8   3   1   76.19   15.80
  -7   3   1   31.10   11.60
  -5   3   1  173.78   16.80
   4  -3  -1  453.75   35.20
  -4   3   1  486.95   35.30
   3  -3  -1  619.04   42.70
  -3   3   1  511.25   42.80
  -3   3   1  631.44   42.80
   2  -3  -1  178.98   14.20
   2  -3  -1  165.18   14.40
   2  -3  -1  201.18   14.60
  -2   3   1  182.58   15.40
  -2   3   1  190.18   15.30
  -2   3   1  199.18   15.30
   1  -3  -1  113.89    9.60
   1  -3  -1   88.69    9.50
   1  -3  -1   91.99    9.60
  -1   3   1   99.29   10.10
  -1   3   1  123.59   10.40
  -1   3   1   89.69    9.40
   0  -3  -1   86.59    9.30
   0  -3  -1   90.79    8.90
   0   3   1   80.29    9.10
   0   3   1   83.69    8.60
  -1  -3  -1 1803.72  128.59
  -1  -3  -1 1755.92  128.19
   1   3   1 1782.32  128.49
   1   3   1 1834.82  128.09
  -2  -3  -1 1829.32  130.59
  -2  -3  -1 1826.72  131.09
   2   3   1 1930.01  130.29
   2   3   1 1723.13  130.59
  -3  -3  -1   54.19    7.70
  -3  -3  -1   68.89    9.20
   3   3   1   53.49    7.70
   3   3   1   45.80    5.20
  -6  -3  -1  114.19   16.90
  -6  -3  -1  137.69   14.50
  -6  -3  -1   82.69   50.39
  -7  -3  -1   57.59   67.09
  -7  -3  -1   13.50    7.50
  -7  -3  -1   20.10   10.80
  -8  -3  -1   37.80   10.30
  -8  -3  -1   49.30   15.00
  -8  -3  -1   89.89   93.09
  -8  -3  -1   32.70   14.90
  -9  -3  -1   80.39   19.40
  -9  -3  -1   59.69   13.90
  -9  -3  -1   68.79   20.20
 -10  -3  -1   16.50   22.00
 -10  -3  -1   34.20   24.30
 -10  -3  -1    3.40   15.90
 -10   4   1  -41.90   35.10
  -9   4   1   30.60   30.00
  -8   4   1   41.40   27.00
  -8   4   1   95.69   17.10
  -7   4   1  305.57   28.60
  -6   4   1  446.66   35.70
  -5   4   1  467.55   39.00
  -5   4   1  572.54   39.20
   4  -4  -1    8.00    4.50
  -4   4   1   -7.90    4.10
  -4   4   1   -4.40    4.50
  -4   4   1    9.50    6.00
   3  -4  -1  390.06   29.20
  -3   4   1  410.16   30.00
  -3   4   1  403.76   30.60
  -3   4   1  369.16   30.10
   2  -4  -1  492.45   38.30
   2  -4  -1  552.84   38.40
  -2   4   1  542.15   38.50
  -2   4   1  533.45   39.50
  -2   4   1  473.15   38.90
   1  -4  -1   -0.20    3.50
   1  -4  -1    4.60    3.30
   1  -4  -1    7.90    3.90
  -1   4   1    2.10    3.00
  -1   4   1   -0.20    3.50
   0  -4  -1   64.49    8.00
   0  -4  -1   59.89    8.80
   0   4   1   52.89    8.90
   0   4   1   62.99    8.10
  -1  -4  -1    7.00    4.00
  -1  -4  -1    8.50    4.10
   1   4   1    6.60    3.70
   1   4   1    5.10    3.30
  -2  -4  -1   40.70    6.80
  -2  -4  -1   31.50    6.20
   2   4   1   23.00    5.20
   2   4   1   38.60    7.40
  -3  -4  -1  506.95   42.90
  -3  -4  -1  562.44   42.30
   3   4   1  597.04   41.50
   3   4   1  538.05   42.00
  -4  -4  -1 2504.55  172.88
  -4  -4  -1 2613.84  174.08
   4   4   1 2156.48  170.38
   4   4   1 2396.06  171.48
  -5  -4  -1  147.49   17.90
  -5  -4  -1  138.39   15.30
  -6  -4  -1  312.97   30.90
  -6  -4  -1  341.37   28.50
  -7  -4  -1   57.89   72.59
  -7  -4  -1   -6.60   10.80
  -7  -4  -1    9.80    8.40
  -8  -4  -1   -5.20   10.70
  -8  -4  -1    7.10   14.70
  -8  -4  -1   54.19  112.79
  -9  -4  -1  116.79   23.50
  -9  -4  -1   94.39   23.40
  -9  -4  -1   96.59   17.60
 -10  -4  -1   34.70   25.50
 -10  -4  -1   45.00   27.90
 -10   5   1   54.59   42.00
 -10   5   1   -2.00   29.40
  -9   5   1   51.89   22.50
  -9   5   1   45.90   40.00
  -8   5   1   11.90   16.60
  -7   5   1  274.17   24.30
  -7   5   1  210.98   23.30
  -6   5   1   58.19    9.50
  -6   5   1   44.90    9.00
   5  -5  -1   21.70    7.10
  -5   5   1   25.40    6.60
  -5   5   1   34.00    7.80
  -5   5   1   30.10    9.40
   4  -5  -1  203.48   16.30
  -4   5   1  208.78   18.00
  -4   5   1  156.68   17.30
   3  -5  -1  449.26   33.60
   3  -5  -1  430.16   33.40
   3  -5  -1  505.95   33.90
  -3   5   1  503.45   35.10
  -3   5   1  423.66   35.30
  -3   5   1  399.06   35.80
   2  -5  -1   27.00    5.40
   2  -5  -1   26.20    5.50
  -2   5   1   18.20    5.10
  -2   5   1   16.60    5.90
   1  -5  -1   15.90    5.30
   1  -5  -1   12.50    4.80
   1  -5  -1    3.60    4.40
  -1   5   1   19.20    5.00
  -1   5   1   10.40    5.40
   0  -5  -1   30.30    6.80
   0  -5  -1   27.10    6.00
   0   5   1   29.50    6.40
   0   5   1   24.30    6.80
  -1  -5  -1   60.69    9.40
  -1  -5  -1   75.89   11.40
   1   5   1   68.49    9.60
   1   5   1   68.99   11.30
  -2  -5  -1   -0.60    3.90
  -2  -5  -1    6.70    5.80
   2   5   1   -1.50    4.20
   2   5   1   -1.10    5.40
  -3  -5  -1  380.36   34.40
  -3  -5  -1  416.16   33.30
   3   5   1  423.06   32.50
   3   5   1  407.36   33.30
  -4  -5  -1 2910.31  204.58
  -4  -5  -1 3078.79  206.08
   4   5   1 2582.24  203.28
  -5  -5  -1   15.80    9.10
  -5  -5  -1   33.30    8.30
  -7  -5  -1   -4.10    8.70
  -7  -5  -1   -5.20   12.90
  -7  -5  -1   64.89   75.99
  -8  -5  -1  -11.20   10.40
  -9  -5  -1  -23.70   21.40
  -9  -5  -1    7.10   14.60
  -9  -5  -1  -12.10   23.00
 -10  -5  -1   29.00   20.60
 -10  -5  -1   54.79   29.90
 -10  -5  -1   -1.20   33.00
 -10   6   1   18.20   43.00
  -9   6   1   13.30   36.80
  -8   6   1   10.80   14.60
  -8   6   1   16.00   12.40
  -8   6   1  -22.80   30.90
  -7   6   1   -9.70   10.70
  -7   6   1  -13.20   24.30
  -7   6   1   -0.90   10.00
  -6   6   1  208.28   22.70
  -6   6   1  230.58   23.80
   5  -6  -1  103.49   13.80
  -5   6   1  138.69   16.60
  -5   6   1  120.99   15.80
  -5   6   1   85.89   14.40
   4  -6  -1  224.58   17.50
  -4   6   1  159.38   20.10
  -4   6   1  204.38   19.30
   3  -6  -1  427.56   32.70
   3  -6  -1  454.45   32.70
   3  -6  -1  436.36   32.70
  -3   6   1  406.36   35.50
  -3   6   1  429.36   34.60
  -3   6   1  416.46   34.40
   2  -6  -1    4.30    5.70
   2  -6  -1    4.50    4.90
   2  -6  -1    3.10    4.60
  -2   6   1  -11.10    5.60
  -2   6   1    5.90    4.90
   1  -6  -1  462.65   36.00
   1  -6  -1  486.65   37.30
   1  -6  -1  466.55   37.80
  -1   6   1  480.75   38.70
  -1   6   1  448.36   37.20
   0  -6  -1  445.26   34.90
   0  -6  -1  417.16   34.00
   0   6   1  390.66   33.70
   0   6   1  414.26   35.00
  -1  -6  -1  158.18   18.00
  -1  -6  -1  170.38   16.60
   1   6   1  144.79   16.00
   1   6   1  144.39   17.80
  -2  -6  -1  201.58   19.20
  -2  -6  -1  184.58   20.20
   2   6   1  173.98   18.30
   2   6   1  200.98   20.30
  -3  -6  -1  517.55   41.10
  -3  -6  -1  498.05   42.70
   3   6   1  511.35   40.10
   3   6   1  499.25   41.20
  -4  -6  -1   12.80    7.60
  -4  -6  -1   32.30   10.20
  -4  -6  -1   60.39   40.60
   4   6   1   22.50    7.30
   4   6   1   17.90    8.50
  -5  -6  -1   90.89   47.70
  -5  -6  -1   53.99   13.50
  -5  -6  -1   52.89   11.30
   5   6   1   50.19    8.30
   5   6   1   58.99   11.60
  -6  -6  -1  314.27   33.90
  -6  -6  -1  304.37   29.70
  -7  -6  -1  131.99   20.20
  -7  -6  -1  191.78   31.10
  -8  -6  -1  -14.40   19.90
  -8  -6  -1    4.20   13.40
  -9  -6  -1    6.00   26.50
  -9  -6  -1   -9.50   24.80
  -9  -6  -1   17.40   18.20
 -10  -6  -1  161.78   40.30
 -10  -6  -1  142.79   36.50
  -9   7   1   25.00   41.40
  -9   7   1   16.30   24.30
  -8   7   1    3.40   18.50
  -8   7   1   52.99   16.40
  -8   7   1   26.60   33.90
  -7   7   1   12.90   12.70
  -7   7   1   42.40   29.30
  -7   7   1  -10.60   13.20
  -6   7   1   16.40   10.00
  -6   7   1  -15.60   11.20
  -5   7   1 1119.49   80.89
  -5   7   1 1085.69   83.09
  -5   7   1 1069.99   82.09
  -4   7   1    4.00    6.90
  -4   7   1  -14.20    8.10
   3  -7  -1  393.76   30.70
   3  -7  -1  356.36   30.30
  -3   7   1  383.86   34.10
  -3   7   1  404.46   32.70
   2  -7  -1   49.30    8.90
   2  -7  -1   39.60    8.90
   2  -7  -1   35.60    8.20
  -2   7   1   49.90    9.30
  -2   7   1   28.90   10.50
   1  -7  -1  865.21   67.29
   1  -7  -1  909.31   67.99
   1  -7  -1  937.91   65.89
  -1   7   1  856.11   68.79
  -1   7   1  863.81   67.29
   0  -7  -1   22.40    8.40
   0  -7  -1   10.60    6.30
   0   7   1   19.00    6.90
   0   7   1   11.50    7.90
  -1  -7  -1   97.59   16.80
  -1  -7  -1   76.29   12.90
   1   7   1   76.39   12.60
   1   7   1   81.49   14.40
  -2  -7  -1  146.39   18.10
  -2  -7  -1  128.99   16.20
   2   7   1  115.09   17.60
   2   7   1  101.89   15.30
  -3  -7  -1   63.89   12.00
  -3  -7  -1   83.99   14.70
   3   7   1   77.29   14.10
   3   7   1   54.89   10.90
  -4  -7  -1   76.39   12.70
  -4  -7  -1   68.59   13.70
  -4  -7  -1   23.20   43.20
   4   7   1   58.09   11.40
   4   7   1   60.59   13.20
  -5  -7  -1  388.66   45.80
  -5  -7  -1  441.56   35.40
   5   7   1  357.66   30.40
   5   7   1  358.76   34.20
  -6  -7  -1  476.95   43.40
  -6  -7  -1  536.95   49.40
  -7  -7  -1   30.40   18.40
  -7  -7  -1    3.40   12.00
  -8  -7  -1   -7.10   22.60
  -8  -7  -1  -10.60   15.60
  -9  -7  -1    7.50   20.10
  -9  -7  -1   20.20   30.90
  -9   8   1   22.40   30.10
  -9   8   1    5.10   50.19
  -9   8   1   89.49   25.30
  -8   8   1  -32.70   21.60
  -8   8   1   15.00   18.20
  -8   8   1   -7.40   36.70
  -7   8   1   -7.10   17.60
  -7   8   1  -28.50   13.30
  -7   8   1  -43.60   30.20
  -6   8   1  -23.00   12.20
  -6   8   1    1.20   26.20
  -5   8   1  321.37   34.80
  -5   8   1  340.77   32.70
   4  -8  -1   86.79   10.40
   4  -8  -1   86.19   10.80
  -4   8   1   73.89   15.20
  -4   8   1   62.59   13.30
   3  -8  -1   36.90    8.40
   3  -8  -1   61.69   10.20
   3  -8  -1   40.00    8.10
  -3   8   1   32.30   12.10
  -3   8   1   41.30   10.60
   2  -8  -1   29.50    8.80
   2  -8  -1   46.10    9.80
   2  -8  -1   43.10   10.20
  -2   8   1   40.40   10.10
  -2   8   1   33.30   12.70
   1  -8  -1   86.59   13.40
   1  -8  -1   55.99   12.80
   1  -8  -1   98.49   12.90
  -1   8   1   81.99   14.10
  -1   8   1   54.39   12.40
   0  -8  -1   90.29   15.70
   0  -8  -1   52.19   11.20
   0   8   1   75.99   14.00
   0   8   1   89.09   13.90
  -1  -8  -1    2.20    6.20
  -1  -8  -1    7.90    8.80
   1   8   1    3.90    7.30
   1   8   1   -2.60    9.20
  -2  -8  -1  559.04   46.20
  -2  -8  -1  609.94   48.60
   2   8   1  516.75   45.00
   2   8   1  535.35   47.20
  -3  -8  -1   71.79   13.30
  -3  -8  -1  109.29   17.90
   3   8   1   87.09   14.10
   3   8   1   73.89   14.90
  -4  -8  -1    0.60    8.40
  -4  -8  -1  -12.80   11.80
   4   8   1    9.00   10.10
   4   8   1    4.30   10.90
  -5  -8  -1  332.17   36.10
  -5  -8  -1  271.07   28.90
   5   8   1  203.98   28.90
  -6  -8  -1   21.30   17.80
  -6  -8  -1   -7.10   91.29
  -6  -8  -1   24.80   13.30
   6   8   1   -0.50   13.00
   6   8   1   20.60    6.90
  -7  -8  -1   70.49   17.80
  -7  -8  -1   80.09   24.90
  -8  -8  -1  254.27   38.30
  -8  -8  -1  227.58   49.80
  -9  -8  -1  191.88   40.70
  -9  -8  -1  130.89   29.20
  -8   9   1   14.80   22.60
  -8   9   1   10.10   42.20
  -8   9   1  -35.50   29.30
  -7   9   1   63.59   23.90
  -7   9   1  -36.90   34.50
  -7   9   1   53.09   19.00
  -6   9   1   15.50   18.40
  -6   9   1   23.60   29.60
  -6   9   1    9.80   15.80
  -5   9   1   22.00   13.60
  -5   9   1   12.40   15.70
   4  -9  -1  150.88   15.40
   4  -9  -1  140.79   15.90
  -4   9   1  133.19   22.60
  -4   9   1  124.29   21.70
   3  -9  -1  101.09   16.00
   3  -9  -1   73.79   12.20
   3  -9  -1   93.69   14.80
  -3   9   1   57.29   15.90
  -3   9   1   64.89   13.60
   2  -9  -1   60.19   12.20
   2  -9  -1   52.79   12.10
   2  -9  -1   71.19   13.50
  -2   9   1   44.70   11.30
  -2   9   1   51.59   15.40
   1  -9  -1   68.59   12.50
   1  -9  -1   70.99   12.70
   1  -9  -1   48.10   13.60
  -1   9   1   59.39   12.10
  -1   9   1   51.59   13.10
   0  -9  -1   -8.60    8.20
   0  -9  -1  -10.60   13.70
   0   9   1   20.30    9.10
   0   9   1   -6.40    9.60
  -1  -9  -1  281.77   31.80
  -1  -9  -1  286.67   28.50
   1   9   1  245.08   27.60
   1   9   1  294.97   31.70
  -2  -9  -1  -14.00    8.50
  -2  -9  -1   12.00   11.90
   2   9   1   -2.80   11.50
   2   9   1   -3.40    8.30
  -3  -9  -1  210.08   29.30
  -3  -9  -1  148.49   21.90
   3   9   1  151.38   25.50
   3   9   1  180.68   26.20
  -4  -9  -1   71.29   15.70
  -4  -9  -1   84.79   69.89
  -4  -9  -1   97.79   19.70
   4   9   1   80.29   17.60
   4   9   1   68.69   16.30
  -5  -9  -1  216.08   33.90
  -5  -9  -1   -1.30   71.99
  -5  -9  -1  118.89   20.30
   5   9   1  131.09   21.90
  -6  -9  -1   39.30   21.40
  -6  -9  -1   34.70   16.50
   6   9   1   20.00    8.80
   6   9   1    4.30   16.50
  -7  -9  -1  101.99   26.80
  -7  -9  -1   18.60   17.60
  -8  -9  -1   89.09   34.60
  -8  -9  -1   23.80   21.10
  -8  10   1  -23.50   45.20
  -8  10   1   28.50   34.60
  -8  10   1    2.70   26.10
  -7  10   1  470.35   49.40
  -7  10   1  306.57   54.39
  -7  10   1  388.66   56.49
  -6  10   1  135.29   24.40
  -6  10   1   90.99   38.00
  -6  10   1  178.18   30.80
  -5  10   1   -9.10   26.90
  -5  10   1    6.10   15.30
  -5  10   1    2.70   17.40
   4 -10  -1   57.39   10.40
   4 -10  -1   37.90   10.20
  -4  10   1   51.89   15.50
  -4  10   1   48.90   19.30
   3 -10  -1   20.00    9.20
   3 -10  -1    4.30    8.80
   3 -10  -1    8.70   11.00
  -3  10   1   -4.60   21.50
  -3  10   1   18.50   15.20
  -3  10   1    2.40   11.20
   2 -10  -1    5.50   11.30
   2 -10  -1   14.70   11.30
   2 -10  -1   -0.30    9.00
  -2  10   1    4.70   12.90
  -2  10   1    1.80   10.70
  -2  10   1   -0.20   19.30
   1 -10  -1  165.88   22.40
   1 -10  -1  156.88   22.90
   1 -10  -1  137.59   24.60
  -1  10   1  140.99   29.70
  -1  10   1  185.58   29.30
  -1  10   1  162.48   22.80
   0 -10  -1    3.20   10.10
   0 -10  -1   20.10   12.90
   0  10   1   16.10   15.50
   0  10   1  -10.10   10.00
  -1 -10  -1  249.48   28.00
  -1 -10  -1  271.37   32.30
   1  10   1  243.38   32.50
   1  10   1  196.88   27.50
  -2 -10  -1  109.19   20.50
  -2 -10  -1   44.50   13.50
   2  10   1   88.49   19.00
   2  10   1   71.49   14.80
  -3 -10  -1   25.90   16.60
  -3 -10  -1    0.50   11.50
   3  10   1    5.90   15.60
   3  10   1  -12.50   11.00
  -4 -10  -1   23.20   19.20
   4  10   1   -5.20   12.00
   4  10   1   35.30   15.50
  -5 -10  -1   88.89   23.80
  -5 -10  -1   64.09   21.40
   5  10   1   34.30   19.90
  -6 -10  -1   27.50   17.90
   6  10   1    7.00   20.50
   6  10   1   28.40   11.60
  -7 -10  -1  224.38   40.20
  -7 -10  -1  366.26   62.39
  -8 -10  -1   25.30   24.30
  -7  11   1   11.00   39.80
  -7  11   1   -0.70   27.10
  -7  11   1   22.50   33.10
  -6  11   1   52.79   38.20
  -6  11   1  102.19   45.40
  -6  11   1   79.69   25.70
  -5  11   1   -2.10   29.90
  -5  11   1   38.40   24.50
  -5  11   1   25.00   19.60
   4 -11  -1   71.09   14.00
   4 -11  -1   85.49   13.70
  -4  11   1   84.49   23.10
  -4  11   1   36.00   29.70
  -4  11   1   91.49   20.90
   3 -11  -1   19.20   10.40
   3 -11  -1   13.40   12.80
  -3  11   1    8.40   14.60
  -3  11   1   26.10   18.30
   2 -11  -1  101.99   17.30
   2 -11  -1   77.79   16.40
   2 -11  -1   98.29   17.90
  -2  11   1   87.79   19.20
  -2  11   1  135.99   26.50
  -2  11   1   39.40   23.80
   1 -11  -1  -18.50   10.80
   1 -11  -1   -0.80   14.00
   1 -11  -1  -13.80   14.80
  -1  11   1  -13.60   16.00
  -1  11   1    0.50   11.80
  -1  11   1   -9.40   18.30
   0 -11  -1   25.40   16.90
   0 -11  -1    5.50   12.70
   0 -11  -1   14.70   14.10
   0  11   1   30.20   15.80
   0  11   1    5.50   12.10
  -1 -11  -1   17.90   11.80
  -1 -11  -1   25.10   16.40
   1  11   1   23.30   13.60
   1  11   1   23.30   16.90
  -2 -11  -1  248.98   36.10
  -2 -11  -1  152.98   29.70
   2  11   1  227.88   35.10
   2  11   1  184.58   25.70
  -3 -11  -1   38.90   15.50
  -3 -11  -1   78.99   22.80
   3  11   1   52.19   16.00
   3  11   1   62.49   21.00
  -4 -11  -1   14.80   15.70
  -4 -11  -1   11.20   22.40
   4  11   1   24.80   19.50
   4  11   1   -7.90   15.20
  -5 -11  -1   30.20   27.00
  -5 -11  -1   -9.10   14.90
   5  11   1   -1.40   21.40
  -6 -11  -1   41.00   33.60
  -6 -11  -1   13.70   17.80
   6  11   1   -8.20   13.30
   6  11   1   -3.50   24.90
  -7 -11  -1   -9.50   21.30
   7  11   1  -13.90   21.70
  -7  12   1   56.09   44.10
  -6  12   1   12.80   44.90
  -5  12   1   54.89   25.20
  -5  12   1   62.59   35.70
   4 -12  -1   38.80   12.10
   4 -12  -1   11.50   13.50
  -4  12   1  -23.10   29.90
  -4  12   1   -7.00   19.60
  -4  12   1   28.40   26.00
   3 -12  -1   24.50   13.10
   3 -12  -1   25.60   13.40
  -3  12   1   -3.70   17.70
  -3  12   1  -24.90   25.50
  -3  12   1   47.50   22.00
   2 -12  -1   64.29   16.70
   2 -12  -1   69.99   20.70
   2 -12  -1   30.40   15.90
  -2  12   1   36.20   18.20
  -2  12   1   44.30   24.20
   1 -12  -1  116.59   21.40
   1 -12  -1  124.89   22.70
   1 -12  -1  109.49   23.40
  -1  12   1  112.89   26.90
  -1  12   1   87.89   25.60
  -1  12   1  114.59   22.50
   0 -12  -1   20.30   20.40
   0 -12  -1   52.59   17.60
   0 -12  -1   60.49   18.90
   0  12   1   33.00   21.90
   0  12   1   46.50   17.60
  -1 -12  -1  117.79   25.00
  -1 -12  -1   89.59   19.50
   1  12   1   85.59   26.20
   1  12   1   95.49   19.60
  -2 -12  -1   91.19   23.80
  -2 -12  -1   64.99   18.90
   2  12   1   65.59   19.00
   2  12   1   56.59   23.10
  -3 -12  -1   48.20   16.10
  -3 -12  -1   97.69   27.40
   3  12   1   43.40   23.90
   3  12   1   67.99   20.80
  -4 -12  -1   45.60   28.60
  -4 -12  -1   21.50   17.30
   4  12   1    7.90   22.50
   4  12   1   29.00   19.10
  -5 -12  -1    9.30   20.90
   5  12   1   13.80   26.70
  -6 -12  -1   41.90   21.90
   6  12   1  -32.90   32.00
   6  12   1   28.00   17.00
  -7 -12  -1   24.40   29.10
   7  12   1   10.80   29.20
  -6  13   1   33.70   41.50
  -6  13   1   34.10   49.00
  -5  13   1  111.29   40.30
  -5  13   1   73.19   41.00
   4 -13  -1   18.50   14.40
   4 -13  -1  -11.60   15.90
  -4  13   1    6.70   33.00
  -4  13   1  -42.90   29.00
   3 -13  -1   32.70   15.40
   3 -13  -1   11.90   16.00
   3 -13  -1   -0.10   18.80
  -3  13   1    6.20   34.50
  -3  13   1  -15.90   31.10
   2 -13  -1   12.00   20.30
   2 -13  -1   92.99   22.20
   2 -13  -1   57.29   18.70
  -2  13   1   55.09   30.60
  -2  13   1  101.79   29.40
  -2  13   1   85.69   22.70
   1 -13  -1   38.00   18.90
   1 -13  -1   47.10   21.40
   1 -13  -1   36.80   22.10
  -1  13   1   45.20   20.60
  -1  13   1   -4.60   24.00
   0 -13  -1   14.40   17.20
   0 -13  -1   13.80   23.20
   0 -13  -1   -1.70   19.70
   0  13   1   44.30   25.50
   0  13   1  -12.20   17.20
  -1 -13  -1   54.29   26.30
  -1 -13  -1   13.10   17.80
   1  13   1   -4.30   18.00
   1  13   1   40.90   26.60
  -2 -13  -1   83.59   21.00
  -2 -13  -1  113.29   31.90
   2  13   1   83.09   30.50
   2  13   1   98.89   23.80
  -3 -13  -1    1.30   18.70
   3  13   1   12.30   19.40
   3  13   1   43.40   26.60
  -4 -13  -1    3.20   20.90
   4  13   1   -0.30   23.90
   4  13   1   17.70   30.40
  -5 -13  -1   42.70   27.20
   5  13   1  -23.50   33.80
  -6 -13  -1   35.60   29.50
   6  13   1  -60.19   36.50
   4 -14  -1   38.00   21.80
   4 -14  -1   36.30   17.80
  -4  14   1   66.19   38.40
  -4  14   1   12.80   45.90
   3 -14  -1   27.80   18.00
   3 -14  -1   65.79   22.70
   3 -14  -1   42.00   24.30
  -3  14   1   83.49   35.50
  -3  14   1  -21.60   42.40
   2 -14  -1   61.59   21.00
   2 -14  -1   53.19   24.80
   2 -14  -1   62.59   27.50
  -2  14   1   33.20   34.60
  -2  14   1   96.69   36.10
   1 -14  -1   42.20   27.00
   1 -14  -1   36.10   27.50
   1 -14  -1   55.79   23.50
  -1  14   1   21.10   29.90
  -1  14   1   21.60   31.50
   0 -14  -1   -3.10   30.60
   0 -14  -1   22.20   26.90
   0 -14  -1  119.79   24.80
   0  14   1  104.79   32.60
  -1 -14  -1  -16.00   19.40
  -1 -14  -1   31.30   29.20
   1  14   1   57.79   31.20
  -2 -14  -1  -43.00   19.30
   2  14   1    4.20   29.80
  -3 -14  -1   77.79   26.50
   3  14   1   99.69   34.00
  -4 -14  -1  -17.50   24.60
   4  14   1   -8.20   31.60
   3 -15  -1  121.89   33.10
   3 -15  -1  171.48   27.70
  -3  15   1   82.89   56.49
  -3  15   1  160.88   53.59
   2 -15  -1    4.80   33.00
   2 -15  -1  -36.10   26.70
   2 -15  -1   62.29   23.30
  -2  15   1    2.10   43.50
  -2  15   1   29.40   43.00
   1 -15  -1  -55.29   32.30
   1 -15  -1   21.10   23.10
  -1  15   1   12.90   38.20
  -1  15   1   10.20   43.20
   0 -15  -1   21.00   39.00
   0 -15  -1   -8.80   23.80
   0  15   1  114.29   41.90
  -1 -15  -1   12.60   39.80
  -1 -15  -1    3.80   25.40
   1  15   1   22.70   36.90
  -2 -15  -1   24.50   26.40
   2  15   1   42.40   44.30
  -3 -15  -1  -29.90   29.20
   3  15   1   34.40   41.50
   2  15  -2  -11.60   42.20
  -2 -15   2   23.00   28.50
   1  15  -2   38.20   39.00
  -1 -15   2   43.80   41.20
  -1 -15   2   49.00   31.10
   0  15  -2   10.90   42.40
   0  15  -2   72.39   46.00
   0 -15   2  -37.60   32.20
   0 -15   2   -6.80   24.70
  -1  15  -2   10.90   40.60
  -1  15  -2  -21.40   44.00
   1 -15   2   36.90   25.50
  -2  15  -2   93.09   58.79
  -2  15  -2  -24.20   46.70
   2 -15   2   -0.60   21.20
   4  14  -2  -18.10   38.70
  -4 -14   2   23.30   30.20
   3  14  -2  -12.60   33.90
  -3 -14   2   47.90   25.20
   2  14  -2   59.19   33.10
  -2 -14   2   79.99   25.80
   1  14  -2  101.29   37.90
   0  14  -2   69.09   31.90
   0 -14   2   49.60   28.50
  -1  14  -2   33.10   37.70
  -1  14  -2   12.50   35.60
   1 -14   2   -3.90   30.20
   1 -14   2   20.30   26.80
   1 -14   2   38.70   20.70
  -2  14  -2   65.19   38.10
  -2  14  -2   27.10   35.50
   2 -14   2   35.30   29.40
   2 -14   2   57.89   21.10
  -3  14  -2   44.90   38.10
  -3  14  -2   15.30   47.00
   3 -14   2   -2.70   17.70
   3 -14   2  -13.10   24.50
  -4  14  -2   93.89   56.49
  -4  14  -2  128.99   43.50
   5  13  -2  -30.30   37.00
   5  13  -2   -1.50   30.40
  -5 -13   2   17.00   24.80
   4  13  -2   90.99   29.50
   4  13  -2   88.19   35.70
  -4 -13   2  104.19   29.20
   3  13  -2  -24.10   26.70
   3  13  -2   60.09   26.50
  -3 -13   2   41.90   19.50
   2  13  -2   43.30   24.00
   2  13  -2   54.19   29.00
  -2 -13   2   25.90   19.70
   1  13  -2  -12.50   26.50
   1  13  -2   19.20   20.70
  -1 -13   2   20.60   30.00
  -1 -13   2    7.60   19.50
   0  13  -2   59.09   22.90
   0  13  -2   58.19   27.90
   0  13  -2   43.30   25.70
   0 -13   2   45.90   24.00
   0 -13   2   31.90   19.10
   0 -13   2    4.30   26.10
  -1  13  -2   38.50   28.00
  -1  13  -2   -1.90   20.70
  -1  13  -2   34.50   26.70
   1 -13   2  -33.00   23.20
   1 -13   2    9.90   14.80
   1 -13   2   -4.10   20.60
  -2  13  -2   59.29   31.10
  -2  13  -2   22.30   28.70
  -2  13  -2  -34.60   23.70
   2 -13   2  -12.70   23.60
   2 -13   2   16.60   16.00
  -3  13  -2   40.30   34.30
  -3  13  -2  138.69   42.90
   3 -13   2   78.69   22.30
   3 -13   2   51.09   22.30
  -4  13  -2   -1.10   38.20
  -4  13  -2   67.59   35.80
   4 -13   2   18.30   18.90
   4 -13   2   20.00   14.50
  -5  13  -2  244.58   50.89
  -5  13  -2  213.78   48.70
  -6 -12   2   -2.30   25.40
   5  12  -2   73.89   25.00
   5  12  -2    5.30   30.50
  -5 -12   2   34.50   23.90
   4  12  -2   -2.60   19.70
   4  12  -2    4.40   26.30
  -4 -12   2   -4.80   18.40
   3  12  -2   61.09   27.20
   3  12  -2   45.10   19.60
  -3 -12   2   76.29   19.00
  -3 -12   2   72.59   27.40
   2  12  -2   15.80   21.90
  -2 -12   2   32.20   26.10
  -2 -12   2  -13.40   14.10
   1  12  -2  117.29   29.50
   1  12  -2  137.39   23.20
  -1 -12   2  143.89   25.80
  -1 -12   2  151.68   28.00
   0  12  -2   76.69   23.60
   0  12  -2   21.10   22.70
   0  12  -2   25.80   17.30
   0 -12   2   87.99   28.60
   0 -12   2   70.89   18.30
  -1  12  -2   26.70   17.50
  -1  12  -2   71.59   23.20
  -1  12  -2   56.49   23.00
   1 -12   2   32.90   17.90
   1 -12   2   62.39   15.60
   1 -12   2   31.50   22.20
  -2  12  -2   27.00   24.20
  -2  12  -2  -26.90   15.40
  -2  12  -2   26.20   24.30
   2 -12   2  -17.60   18.60
   2 -12   2    6.10   13.50
  -3  12  -2   23.80   28.20
  -3  12  -2  -10.50   18.60
  -3  12  -2  -15.70   25.10
   3 -12   2   -4.30   11.40
   3 -12   2   -1.90   16.50
  -4  12  -2   53.19   29.30
  -4  12  -2  -18.70   29.20
  -4  12  -2    5.50   20.70
   4 -12   2   12.70   11.60
  -5  12  -2    9.20   23.40
  -5  12  -2   18.00   40.80
  -5  12  -2   40.00   32.80
  -6  12  -2  148.09   42.20
  -6  12  -2  104.89   36.70
  -6  12  -2   97.39   43.70
   7  11  -2   -7.50   21.90
  -7 -11   2   -1.50   23.90
   6  11  -2   -6.40   25.50
  -6 -11   2   33.20   20.40
   5  11  -2  -38.80   33.80
   5  11  -2  -15.30   17.80
  -5 -11   2    1.10   17.80
  -5 -11   2    9.30   28.30
   4  11  -2  156.68   24.50
   4  11  -2   78.99   26.00
  -4 -11   2  173.78   31.10
  -4 -11   2  110.39   22.10
   3  11  -2   -1.30   21.40
   3  11  -2   51.59   17.90
  -3 -11   2   48.00   16.20
  -3 -11   2   68.89   22.20
   2  11  -2   16.40   15.10
   2  11  -2   17.10   22.00
  -2 -11   2   41.90   20.90
  -2 -11   2    3.60   14.00
   1  11  -2   18.10   13.70
  -1 -11   2   25.70   19.10
   0  11  -2   -2.40   12.60
   0 -11   2    9.60   13.10
   0 -11   2   24.40   19.00
  -1  11  -2   28.40   18.50
  -1  11  -2   -9.70   11.50
  -1  11  -2  -30.30   19.30
   1 -11   2   16.90   18.30
   1 -11   2   -8.60   13.10
   1 -11   2   16.80   11.10
  -2  11  -2  155.38   24.30
  -2  11  -2  117.89   26.40
  -2  11  -2  104.59   28.20
   2 -11   2  178.98   25.50
   2 -11   2  166.58   22.70
  -3  11  -2  183.58   29.10
  -3  11  -2  168.38   30.60
  -3  11  -2  173.68   40.00
   3 -11   2  122.29   21.50
   3 -11   2  151.68   21.70
  -4  11  -2  106.59   20.90
  -4  11  -2   98.09   30.30
   4 -11   2   91.89   14.50
   4 -11   2  126.29   20.60
  -5  11  -2   23.30   30.90
  -5  11  -2   29.50   29.60
  -5  11  -2   -3.70   18.40
  -6  11  -2   25.80   34.40
  -6  11  -2   49.80   25.00
  -6  11  -2  102.49   32.70
  -7  11  -2  169.18   58.79
  -7  11  -2  170.78   40.90
  -8 -10   2   -2.60   25.60
   7  10  -2   -0.50   12.20
   7  10  -2  -10.10   16.30
  -7 -10   2   -1.20   20.40
   6  10  -2   80.19   23.40
  -6 -10   2   76.49   34.50
  -6 -10   2   64.49   22.90
   5  10  -2   63.39   23.80
   5  10  -2  130.29   20.80
  -5 -10   2  126.09   21.60
  -5 -10   2  159.88   32.20
  -5 -10   2   -4.80  102.79
   4  10  -2   10.90   18.80
   4  10  -2    0.70   13.50
  -4 -10   2    0.00   86.39
  -4 -10   2   -4.10   17.80
  -4 -10   2   -0.90   14.10
   3  10  -2   28.20   17.10
   3  10  -2   15.10   13.70
  -3 -10   2   -0.70   15.90
  -3 -10   2   18.00   13.40
   2  10  -2   28.20   13.10
   2  10  -2   42.10   17.30
  -2 -10   2   34.10   13.50
  -2 -10   2   51.89   16.40
   1  10  -2   -0.20   11.30
   1  10  -2  -16.20   12.50
  -1 -10   2   28.00   15.90
  -1 -10   2    3.10   10.50
   0  10  -2   76.79   18.00
   0  10  -2   63.39   15.00
   0 -10   2   59.49   14.10
   0 -10   2   87.49   19.50
  -1  10  -2   80.39   15.20
  -1  10  -2   47.70   17.60
  -1  10  -2   81.29   19.40
   1 -10   2   66.19   13.70
   1 -10   2   77.49   14.60
   1 -10   2   94.59   17.70
  -2  10  -2   89.59   17.10
  -2  10  -2   82.49   20.90
  -2  10  -2   80.39   20.90
   2 -10   2   94.69   20.70
   2 -10   2  117.59   17.90
  -3  10  -2   -0.90   19.40
  -3  10  -2    2.10   11.80
  -3  10  -2   17.10   16.70
   3 -10   2    5.70    8.20
   3 -10   2    7.20   11.70
  -4  10  -2   -4.40   19.00
  -4  10  -2   -8.20   13.30
  -4  10  -2  -10.20   23.60
   4 -10   2    2.30    8.80
   4 -10   2   -3.40    7.20
  -5  10  -2   10.30   23.60
  -5  10  -2   23.10   16.50
  -5  10  -2    9.30   26.20
  -6  10  -2   35.00   27.00
  -6  10  -2   29.40   30.20
  -6  10  -2   63.79   20.20
  -7  10  -2  234.68   41.70
  -7  10  -2  322.67   67.29
  -7  10  -2  251.67   35.30
  -8  10  -2  165.48   55.39
  -8  10  -2   62.49   29.20
  -8  10  -2   91.19   47.90
  -8  -9   2   22.70   21.90
  -7  -9   2   36.00   31.40
  -7  -9   2  -11.10   16.70
   6   9  -2   67.29   18.20
  -6  -9   2  126.89   30.50
  -6  -9   2   72.49   19.90
  -5  -9   2   24.50   20.90
  -5  -9   2  227.78  107.79
   4   9  -2   17.90   11.70
   4   9  -2   -2.30   15.10
  -4  -9   2   44.60   18.10
  -4  -9   2   -4.30   80.59
  -4  -9   2   11.20   11.30
   3   9  -2   21.00   12.10
   3   9  -2   36.10   15.10
  -3  -9   2    8.20   14.20
  -3  -9   2   37.70   12.10
   2   9  -2  415.26   39.30
   2   9  -2  332.77   35.60
  -2  -9   2  380.46   36.40
  -2  -9   2  419.86   41.10
   1   9  -2   31.30   14.40
   1   9  -2   43.00   12.40
  -1  -9   2   37.40   11.50
  -1  -9   2   37.20   13.50
   0   9  -2    8.50   12.00
   0   9  -2    4.80    7.80
   0  -9   2    4.80    8.20
   0  -9   2    5.40   11.10
  -1   9  -2   47.20   15.70
  -1   9  -2   44.20   11.70
  -1   9  -2   39.00   15.10
   1  -9   2   62.69   15.10
   1  -9   2   35.90   11.30
  -2   9  -2   -0.50   13.80
  -2   9  -2   20.40   14.10
  -2   9  -2   -1.90    9.20
   2  -9   2    8.90   11.10
   2  -9   2    2.50    7.20
  -3   9  -2    8.70   15.60
  -3   9  -2   10.50   14.50
  -3   9  -2  -16.00    9.90
   3  -9   2    3.00    6.70
   3  -9   2   -7.30    8.90
  -4   9  -2   -2.10   10.70
  -4   9  -2   24.80   19.40
  -4   9  -2   36.20   18.30
   4  -9   2   16.70    7.60
  -5   9  -2   65.59   25.50
  -5   9  -2  105.99   19.30
  -5   9  -2  115.59   23.20
  -6   9  -2   43.00   17.00
  -6   9  -2   43.70   22.30
  -6   9  -2   27.60   26.90
  -7   9  -2  145.79   23.70
  -7   9  -2  171.18   39.50
  -7   9  -2  126.39   31.90
  -8   9  -2  -18.10   23.00
  -8   9  -2    4.30   32.60
  -8   9  -2   17.60   42.20
  -9  -8   2   44.00   34.00
  -9  -8   2   15.70   25.30
  -9  -8   2   44.60   54.89
  -8  -8   2  190.18   35.80
  -8  -8   2  123.09   25.60
  -7  -8   2  141.29   27.90
  -7  -8   2  191.88   31.10
   6   8  -2   45.40   13.50
  -6  -8   2   55.69   15.50
  -6  -8   2  -12.70  105.19
  -6  -8   2   39.80   18.90
   5   8  -2    4.40   14.10
   5   8  -2    7.20    9.90
  -5  -8   2   -8.50   15.70
  -5  -8   2   -4.40   11.30
  -5  -8   2   10.40   73.29
   4   8  -2   15.00   12.90
   4   8  -2   16.70    9.60
  -4  -8   2   32.20   11.20
  -4  -8   2   24.80   14.10
   3   8  -2   10.40    9.60
   3   8  -2    5.00   11.70
  -3  -8   2   12.30    9.40
  -3  -8   2   12.70   12.80
   2   8  -2  162.98   22.60
   2   8  -2  130.39   19.60
  -2  -8   2  169.58   20.60
  -2  -8   2  153.68   24.70
   1   8  -2  172.48   23.50
   1   8  -2  132.19   18.40
  -1  -8   2  159.98   19.30
  -1  -8   2  161.28   22.30
   0   8  -2   -2.10    7.30
   0   8  -2   -3.70    9.50
   0  -8   2   13.30    9.90
   0  -8   2   -6.30    5.90
  -1   8  -2   45.80   12.70
  -1   8  -2   29.30    8.70
  -1   8  -2   35.00   13.00
   1  -8   2   61.59   13.20
   1  -8   2   52.79   10.40
  -2   8  -2    0.30   12.90
  -2   8  -2   -5.30    6.50
  -2   8  -2   10.00   11.40
   2  -8   2    9.50    8.90
   2  -8   2   11.50    6.60
  -3   8  -2    2.10   10.30
  -3   8  -2   12.50   15.20
  -3   8  -2   19.10    8.90
   3  -8   2    1.40    5.60
   3  -8   2    7.20    8.50
  -4   8  -2   -3.00    9.40
  -4   8  -2   10.60   11.90
  -4   8  -2   -0.10   16.30
   4  -8   2    0.00    4.90
   4  -8   2   -7.30    5.60
  -5   8  -2  167.98   34.20
  -5   8  -2  106.29   20.40
  -6   8  -2   -1.60   13.10
  -6   8  -2   16.80   17.70
  -6   8  -2   -0.70   22.70
  -7   8  -2    2.10   20.70
  -7   8  -2   27.60   15.90
  -7   8  -2   48.40   30.40
  -8   8  -2  238.38   58.39
  -8   8  -2  283.27   48.90
  -8   8  -2  214.38   38.20
  -9   8  -2  122.99   49.40
  -9   8  -2   92.49   26.10
  -9   8  -2  110.79   33.50
  -9  -7   2   41.40   29.30
  -9  -7   2    6.10   33.90
  -9  -7   2   -1.00   20.10
  -8  -7   2   12.60   22.90
  -8  -7   2   -4.90   15.70
  -8  -7   2   19.80   22.80
  -7  -7   2  -19.50   11.90
  -7  -7   2    0.40   17.70
   6   7  -2   -2.00    8.80
  -6  -7   2   14.40   11.40
  -6  -7   2   23.60   71.49
  -6  -7   2   -0.20   14.90
   5   7  -2  112.49   16.90
   5   7  -2  110.09   17.50
  -5  -7   2  126.19   19.20
  -5  -7   2   13.60   67.59
  -5  -7   2  113.59   19.00
   4   7  -2   36.00    9.30
   4   7  -2   19.10   11.70
  -4  -7   2   29.10   14.70
  -4  -7   2   33.70   10.40
   3   7  -2  137.79   17.70
   3   7  -2  107.59   19.70
  -3  -7   2  150.88   17.80
  -3  -7   2  131.39   19.90
   2   7  -2  130.99   18.80
   2   7  -2  139.89   16.80
  -2  -7   2  116.99   16.90
  -2  -7   2  137.59   19.60
   1   7  -2   44.10    9.50
   1   7  -2   54.19   11.00
  -1  -7   2   49.90    9.90
  -1  -7   2   44.50   11.60
   0   7  -2  225.88   23.40
   0   7  -2  245.18   26.40
   0  -7   2  282.17   25.80
   0  -7   2  251.07   23.60
  -1   7  -2  143.29   20.60
  -1   7  -2  123.19   19.40
  -1   7  -2  161.48   16.50
   1  -7   2  120.39   15.60
   1  -7   2  128.89   18.50
  -2   7  -2   23.60    9.80
  -2   7  -2   17.30   12.60
  -2   7  -2   21.20    7.60
   2  -7   2   28.20    6.60
   2  -7   2   19.60    8.20
  -3   7  -2    4.50   12.30
  -3   7  -2   -0.70    6.10
  -3   7  -2    2.40    8.80
   3  -7   2    2.40    4.40
   3  -7   2   -2.20    5.60
  -4   7  -2  121.39   17.60
  -4   7  -2   84.79   19.10
  -4   7  -2  137.79   20.10
   4  -7   2  110.79   11.00
  -5   7  -2   20.00   12.60
  -5   7  -2   21.00    9.90
  -7   7  -2   14.00   17.30
  -7   7  -2    1.30   25.90
  -7   7  -2  -17.00   12.80
  -8   7  -2   21.90   38.00
  -8   7  -2   -1.70   15.00
  -9   7  -2   57.69   39.30
  -9   7  -2   -6.70   27.70
  -9  -6   2   19.70   27.00
  -9  -6   2   52.59   28.60
  -9  -6   2   45.40   19.60
  -8  -6   2   70.29   16.90
  -8  -6   2   50.49   21.80
  -8  -6   2   61.89   23.10
  -7  -6   2   32.40  104.69
  -7  -6   2   76.69   16.00
  -7  -6   2   80.69   21.10
  -6  -6   2   89.69   18.70
  -6  -6   2   40.40   67.69
  -6  -6   2   79.19   14.10
   5   6  -2   12.00    7.40
   5   6  -2    6.80    8.80
  -5  -6   2   -2.40    7.40
  -5  -6   2    9.80   12.30
  -5  -6   2   38.80   59.49
   4   6  -2   16.60   10.10
   4   6  -2   21.40    7.60
  -4  -6   2   32.30   10.80
  -4  -6   2   26.30    8.90
   3   6  -2   24.40    7.80
   3   6  -2   18.60    8.30
  -3  -6   2   25.00   10.30
  -3  -6   2   27.70    7.80
   2   6  -2   90.49   14.90
   2   6  -2  100.29   13.20
  -2  -6   2   88.29   14.60
  -2  -6   2   88.69   13.50
   1   6  -2   63.79   12.10
   1   6  -2   62.99   11.10
  -1  -6   2   70.49   11.50
  -1  -6   2   86.59   13.70
   0   6  -2 1144.49   82.09
   0  -6   2 1052.69   81.69
   0  -6   2 1116.59   83.09
  -1   6  -2   11.60    5.30
  -1   6  -2    7.30    7.30
  -1   6  -2    6.90    8.90
   1  -6   2    5.50    5.10
  -2   6  -2   -2.60    7.10
  -2   6  -2    1.20    5.00
  -2   6  -2   -3.80    8.90
   2  -6   2    3.90    3.80
   2  -6   2    3.50    6.30
  -3   6  -2    9.90    7.60
  -3   6  -2  -13.90   10.00
  -3   6  -2    2.80    6.10
   3  -6   2    5.30    5.10
   3  -6   2    5.70    3.50
  -4   6  -2   30.30    7.90
  -4   6  -2    4.20   12.70
  -4   6  -2   28.30    9.60
  -5   6  -2   90.69   15.40
  -5   6  -2   91.19   14.50
  -5   6  -2   56.09   17.30
  -6   6  -2  137.19   26.80
  -6   6  -2   90.89   16.80
  -6   6  -2  141.79   18.80
  -7   6  -2  201.58   35.80
  -7   6  -2  181.38   28.20
  -7   6  -2  178.18   23.50
  -8   6  -2  -12.70   27.60
  -8   6  -2   -1.60   12.60
  -8   6  -2   37.50   18.30
  -9   6  -2   58.09   36.30
 -10   6  -2   48.40   58.69
 -10  -5   2   11.70   31.80
 -10  -5   2   59.89   21.70
 -10  -5   2    7.70   29.30
  -9  -5   2  102.79   27.40
  -9  -5   2  104.49   20.90
  -9  -5   2   94.79   26.10
  -8  -5   2   13.00   12.70
  -8  -5   2    8.10   19.00
  -8  -5   2  163.08  126.99
  -8  -5   2   30.70   18.70
  -7  -5   2   48.50   89.29
  -6  -5   2   39.70   61.79
  -6  -5   2   36.90   13.80
  -6  -5   2   33.70   10.40
   5   5  -2   68.29    9.30
   5   5  -2   72.89   10.60
  -5  -5   2   55.29   10.60
  -5  -5   2    7.80   53.09
  -5  -5   2   55.79   12.90
   4   5  -2   63.39   12.20
   4   5  -2   81.29   11.40
  -4  -5   2   79.49   13.30
  -4  -5   2   79.89   12.60
  -4  -5   2   17.00   44.80
   3   5  -2  194.88   20.40
   3   5  -2  214.28   19.40
  -3  -5   2  205.18   19.60
  -3  -5   2  209.28   21.80
   2   5  -2   30.00    7.70
   2   5  -2   31.80    6.90
  -2  -5   2   20.80    6.10
  -2  -5   2   28.20    7.90
   1   5  -2   36.10    7.90
   1   5  -2   30.60    6.80
  -1  -5   2   33.50    7.20
  -1  -5   2   43.00    8.10
   0   5  -2   25.40    6.00
   0   5  -2   40.00    8.40
   0   5  -2   21.40    6.60
   0  -5   2   29.80    6.10
   0  -5   2   41.70    8.40
  -1   5  -2  321.77   29.80
  -1   5  -2  299.27   28.90
  -1   5  -2  343.67   27.90
   1  -5   2  380.16   27.70
   1  -5   2  373.06   28.90
  -2   5  -2  201.08   19.80
  -2   5  -2  180.78   21.80
  -2   5  -2  209.28   18.00
   2  -5   2  178.18   18.40
   2  -5   2  230.98   17.10
  -3   5  -2  451.15   37.50
  -3   5  -2  428.16   34.40
  -3   5  -2  458.05   32.90
   3  -5   2  365.96   31.20
   3  -5   2  389.76   30.70
  -4   5  -2   36.40   12.40
  -4   5  -2    4.10    5.30
  -4   5  -2   -4.20    6.60
  -5   5  -2   -5.80    7.20
  -5   5  -2   -6.20   13.50
  -5   5  -2    9.10    5.70
  -6   5  -2   48.70   11.80
  -6   5  -2   48.00    8.90
  -6   5  -2   61.39   19.70
  -7   5  -2    1.00    8.40
  -7   5  -2   -3.90   20.30
  -9   5  -2   69.99   35.90
 -10   5  -2  152.88   49.70
 -10  -4   2   20.40   26.30
 -10  -4   2   12.60   28.70
 -10  -4   2   57.39   19.50
  -9  -4   2   12.00   21.90
  -9  -4   2   16.60   15.10
  -9  -4   2   21.70   21.50
  -8  -4   2   18.20  118.69
  -8  -4   2  133.49   23.20
  -8  -4   2  140.39   21.50
  -8  -4   2  130.69   22.50
  -7  -4   2    3.30    8.40
  -7  -4   2   -3.40   70.99
  -7  -4   2    4.70   12.30
  -7  -4   2    5.80   12.80
  -5  -4   2  247.68   25.80
  -5  -4   2  263.17   23.30
   4   4  -2   61.29    8.60
   4   4  -2   46.20    7.00
  -4  -4   2   50.69    9.90
  -4  -4   2   28.50    7.50
   3   4  -2   -1.20    4.10
   3   4  -2    1.80    6.10
  -3  -4   2   -5.80    3.90
  -3  -4   2    8.70    6.00
   2   4  -2 1854.41  140.49
   2   4  -2 1853.81  139.79
  -2  -4   2 2143.09  141.59
  -2  -4   2 1953.80  140.19
   1   4  -2    6.10    4.60
   1   4  -2    3.40    3.70
  -1  -4   2    1.50    3.50
  -1  -4   2    2.30    4.20
   0   4  -2  165.58   16.30
   0  -4   2  197.38   17.80
   0  -4   2  212.08   16.80
  -1   4  -2   16.50    4.00
  -1   4  -2   14.60    5.90
  -1   4  -2   17.00    6.70
   1  -4   2   13.60    3.60
   1  -4   2   11.90    4.50
  -2   4  -2  200.98   17.90
  -2   4  -2  196.38   16.50
  -2   4  -2  167.18   20.20
   2  -4   2  194.88   17.10
   2  -4   2  206.68   15.70
  -3   4  -2   18.70    6.20
  -3   4  -2   29.90    5.20
  -3   4  -2    7.50    8.80
  -4   4  -2   -1.30    5.20
  -4   4  -2    4.50    3.70
  -4   4  -2   24.00   11.40
  -5   4  -2   70.89    9.00
  -5   4  -2   56.49    9.30
  -6   4  -2   62.49   10.00
  -6   4  -2   61.09   18.40
  -7   4  -2   16.70   20.20
  -8   4  -2   -1.60   23.20
  -9   4  -2  120.59   37.00
 -10   4  -2   26.40   37.40
 -10  -3   2   35.50   15.90
 -10  -3   2   13.70   26.10
 -10  -3   2   12.20   23.40
  -9  -3   2   44.90   19.30
  -9  -3   2   73.49   14.50
  -9  -3   2   40.80   19.10
  -8  -3   2  -14.30   14.30
  -8  -3   2  -13.80   14.30
  -8  -3   2    9.10   10.00
  -8  -3   2  -10.80   92.29
  -7  -3   2    5.20   11.40
  -7  -3   2   -5.20   10.80
  -7  -3   2   77.19   69.69
  -6  -3   2  205.58   19.30
  -6  -3   2  178.98   21.80
  -6  -3   2  202.08   23.00
  -5  -3   2   88.59   13.80
  -5  -3   2   92.89   11.90
  -5  -3   2  185.78   55.79
   4   3  -2  659.33   41.30
   4   3  -2  549.45   41.70
  -4  -3   2  521.95   43.30
  -4  -3   2  539.95   44.50
   3   3  -2   14.40    4.30
   3   3  -2   16.70    5.50
  -3  -3   2   13.40    4.30
  -3  -3   2   11.80    5.40
   2   3  -2 1599.24  117.19
   2   3  -2 1644.94  117.59
  -2  -3   2 1610.24  118.09
  -2  -3   2 1684.23  117.49
   1   3  -2   40.70    6.40
   1   3  -2   50.59    7.50
  -1  -3   2   38.30    6.40
  -1  -3   2   50.99    7.80
   0   3  -2   98.59    9.30
   0   3  -2   96.79   10.40
   0  -3   2   90.19    9.10
   0  -3   2   88.79   11.10
   0  -3   2   97.39   10.50
  -1   3  -2  517.45   42.60
  -1   3  -2  587.24   41.60
   1  -3   2  604.44   41.30
   1  -3   2  541.15   42.10
  -2   3  -2  146.09   12.90
  -2   3  -2  129.59   16.30
  -2   3  -2  171.28   14.40
   2  -3   2  171.48   12.40
   2  -3   2  159.98   13.30
  -3   3  -2  525.75   46.10
  -3   3  -2  660.83   42.90
  -3   3  -2  563.34   43.50
  -4   3  -2  451.35   38.60
  -4   3  -2  437.06   32.60
  -5   3  -2  396.46   37.00
  -6   3  -2   27.30   14.20
  -7   3  -2    0.90   17.20
  -8   3  -2   68.29   14.30
  -8   3  -2   52.89   22.90
  -8   3  -2   99.39   76.89
  -9   3  -2   72.39   27.70
  -9   3  -2  117.99  120.39
 -10   3  -2    1.70   19.90
 -10  -2   2    6.50   21.60
 -10  -2   2    6.90   21.40
  -9  -2   2   21.20   16.40
  -9  -2   2   54.69   12.20
  -9  -2   2   12.50   17.20
  -8  -2   2    9.60   13.00
  -8  -2   2   10.20   90.29
  -8  -2   2   10.50   13.10
  -8  -2   2   22.60    9.00
  -6  -2   2   -0.90    8.40
  -6  -2   2   -9.20   52.19
  -6  -2   2    6.10    5.70
  -6  -2   2   11.50    8.70
  -5  -2   2   28.70    6.10
  -5  -2   2   22.70    7.30
  -5  -2   2   20.50    7.50
  -4  -2   2  845.62   59.69
  -4  -2   2  755.42   58.49
   3   2  -2  157.68   13.00
  -3  -2   2  136.39   13.50
  -3  -2   2  180.78   15.10
   2   2  -2  903.11   60.49
   2   2  -2  826.52   60.29
  -2  -2   2  810.02   60.39
  -2  -2   2  790.12   60.99
   1   2  -2 3034.50  217.08
   1   2  -2 2720.33  216.48
  -1  -2   2 3183.88  217.38
  -1  -2   2 3319.77  216.88
   0   2  -2 1223.78   88.79
   0   2  -2 1329.37   88.89
   0   2  -2 1293.27   89.59
   0  -2   2 1157.58   89.29
   0  -2   2 1191.18   88.89
   0  -2   2 1262.67   88.79
  -1   2  -2 2212.28  182.68
  -1   2  -2 2740.93  182.38
  -1   2  -2 2550.64  183.18
   1  -2   2 2825.92  182.08
   1  -2   2 2932.01  182.88
   1  -2   2 2216.58  182.98
  -2   2  -2   19.30    3.10
  -2   2  -2   21.20    6.10
  -3   2  -2  427.76   34.60
  -4   2  -2  493.75   40.70
  -5   2  -2   60.09    8.20
  -6   2  -2   82.89   11.30
  -7   2  -2  208.38   19.90
  -8   2  -2   98.59   16.10
  -9   2  -2   24.70   13.00
 -10   2  -2   47.30   20.30
 -10  -1   2   24.10   21.00
  -9  -1   2   17.70   16.00
  -9  -1   2  -92.79  126.69
  -8  -1   2   64.09   84.69
  -8  -1   2   28.90   12.60
  -8  -1   2   37.20   13.50
  -7  -1   2   67.09   12.50
  -7  -1   2   64.49   11.10
  -7  -1   2  157.68   68.89
  -6  -1   2   -0.40    7.50
  -6  -1   2    6.40    4.60
  -6  -1   2   -4.60    7.80
  -5  -1   2   31.00    7.50
  -5  -1   2   48.70    8.70
  -5  -1   2   39.40    6.10
  -4  -1   2 1393.66   98.09
  -4  -1   2 1255.77   98.09
  -4  -1   2 1468.45   99.19
  -3  -1   2  905.91   67.39
  -3  -1   2  961.00   68.19
  -3  -1   2  949.51   67.59
   2   1  -2   19.70    3.70
  -2  -1   2   26.80    4.00
  -2  -1   2   31.70    4.80
   1   1  -2   30.40    4.40
   1   1  -2   25.10    3.30
  -1  -1   2   22.70    3.40
  -1  -1   2   26.20    4.40
   0   1  -2   23.60    4.20
   0   1  -2   26.10    3.90
   0   1  -2   19.80    2.70
   0  -1   2   19.90    2.70
   0  -1   2   22.00    3.70
   0  -1   2   29.90    4.20
   0  -1   2   18.80    2.60
  -1   1  -2   35.50    5.40
  -1   1  -2   54.39    6.50
   1  -1   2   46.10    4.80
   1  -1   2   47.50    6.60
   1  -1   2   50.09    4.20
  -2   1  -2  299.67   24.00
  -3   1  -2   45.90    5.60
  -4   1  -2   56.99    7.40
  -5   1  -2   17.30    5.10
  -6   1  -2   87.59   50.19
  -6   1  -2   60.89   10.50
  -7   1  -2  -39.80   52.89
  -7   1  -2    7.90    6.90
  -8   1  -2  164.78   85.09
  -9   1  -2  105.49   17.30
 -10   1  -2   12.50   18.40
 -10   0   2   42.20   19.40
  -9   0   2   54.59   17.00
  -8   0   2  253.67  109.99
  -7   0   2   78.59   63.69
  -6   0   2  195.88   19.20
  -5   0   2 1272.97   92.29
  -4   0   2   38.10    6.70
  -3   0   2  168.78   14.20
  -2   0   2 2458.45  205.28
  -2   0   2 2945.01  205.78
  -2   0   2 3334.57  204.98
   1   0  -2  912.71   66.39
   1   0  -2 1033.30   66.69
   1   0  -2  816.52   66.29
  -1   0   2  875.31   66.49
  -1   0   2 1049.49   66.59
   0   0   2   -0.30    1.80
  -1   0  -2  189.98   15.50
  -1   0  -2  242.18   15.30
   1   0   2  231.68   15.30
   1   0   2  200.98   16.00
   1   0   2  186.88   15.40
  -5   0  -2  432.76   66.99
  -6   0  -2  157.08   16.70
  -7   0  -2  184.18   64.69
  -7   0  -2  125.59   16.70
  -8   0  -2    0.70   82.69
  -9   0  -2   28.10   13.20
 -10   0  -2   79.69   21.70
 -10   1   2   26.60   19.90
  -9   1   2   74.39   20.30
  -8   1   2   26.50   92.99
  -8   1   2   21.70   11.60
  -7   1   2    0.20    8.40
  -6   1   2  462.85   36.60
  -5   1   2  445.16   34.50
  -4   1   2   49.70    7.40
   3  -1  -2   63.89    7.90
  -3   1   2   73.19    7.60
   2  -1  -2  306.67   21.70
  -2   1   2  303.67   21.70
  -2   1   2  261.97   20.90
   1  -1  -2 2228.08  177.78
   1  -1  -2 2590.64  177.38
   1  -1  -2 2577.04  177.18
  -1   1   2 2226.88  177.28
  -1   1   2 2659.23  177.48
  -1   1   2 2819.92  177.58
   0  -1  -2    1.30    2.00
   0  -1  -2    4.20    1.60
   0   1   2    2.50    1.30
  -1  -1  -2 1365.96  109.29
  -1  -1  -2 1640.54  112.89
  -1  -1  -2 1637.84  109.69
  -2  -1  -2  102.59    9.00
  -2  -1  -2  113.19    8.10
  -5  -1  -2  137.89   37.90
  -6  -1  -2   17.40   47.00
  -7  -1  -2  102.49   65.99
  -8  -1  -2   54.39   13.70
  -8  -1  -2   29.60   75.09
  -9  -1  -2  140.39   23.90
 -10  -1  -2   73.19   19.30
 -10   2   2   85.69   26.40
  -9   2   2  189.28   30.00
  -8   2   2   62.39   13.90
  -7   2   2  170.08   18.80
  -6   2   2  190.98   18.40
  -5   2   2  143.89   14.40
   4  -2  -2  308.47   26.40
  -4   2   2  365.16   26.20
   3  -2  -2    8.50    3.50
  -3   2   2    6.50    2.50
  -3   2   2    8.20    4.10
  -3   2   2    5.80    1.90
  -2   2   2  229.08   16.90
  -2   2   2  228.18   17.70
   1  -2  -2 4997.80  347.87
   1  -2  -2 5088.39  347.47
  -1   2   2 5115.79  347.97
  -1   2   2 4371.26  347.57
  -1   2   2 5126.49  347.57
   0  -2  -2  790.02   56.49
   0  -2  -2  837.42   56.79
   0  -2  -2  779.12   56.69
   0   2   2  783.02   56.69
   0   2   2  744.13   56.79
  -1  -2  -2 5619.34  365.06
  -1  -2  -2 5507.75  364.66
   1   2   2 5161.18  364.86
   1   2   2 4422.36  364.06
  -2  -2  -2  366.76   29.70
  -2  -2  -2  435.36   29.40
   2   2   2  385.86   29.40
   2   2   2  387.06   28.40
  -3  -2  -2   29.60    4.90
  -3  -2  -2   22.50    4.70
   3   2   2   14.60   23.10
  -4  -2  -2  190.08   16.90
  -4  -2  -2  176.88   42.70
  -4  -2  -2  204.28   15.90
  -5  -2  -2    6.50    3.90
  -5  -2  -2    0.30    5.00
  -5  -2  -2   27.40   33.90
  -6  -2  -2    0.20    4.90
  -7  -2  -2  179.28   66.39
  -8  -2  -2  147.59   88.49
 -10  -2  -2   36.90   21.10
 -10   3   2   29.90   23.50
  -9   3   2   20.10   18.30
  -8   3   2  153.98   21.60
  -7   3   2  126.49   19.50
  -6   3   2  352.86   29.90
  -5   3   2  270.87   23.30
   4  -3  -2   69.89    9.50
  -4   3   2   78.19    7.30
  -4   3   2   71.89    8.30
  -4   3   2   75.29    9.70
   3  -3  -2  297.67   21.40
  -3   3   2  268.67   20.90
  -3   3   2  260.47   21.40
   2  -3  -2  196.08   16.60
   2  -3  -2  199.28   16.10
   2  -3  -2  208.68   16.70
  -2   3   2  238.48   17.40
  -2   3   2  229.28   17.20
  -2   3   2  224.08   17.40
   1  -3  -2 2360.36  167.08
   1  -3  -2 2376.86  166.68
   1  -3  -2 2402.96  167.48
  -1   3   2 2169.88  167.28
  -1   3   2 2419.46  167.58
  -1   3   2 2414.76  166.88
   0  -3  -2   25.00    4.60
   0  -3  -2   26.10    5.40
   0  -3  -2   25.90    4.90
   0   3   2   23.30    4.80
   0   3   2   26.50    4.60
  -1  -3  -2 3422.26  241.58
  -1  -3  -2 3500.55  241.38
   1   3   2 3472.95  241.18
   1   3   2 3233.58  241.48
  -2  -3  -2    1.70    2.90
  -2  -3  -2    1.80    3.60
   2   3   2    4.30    3.50
  -3  -3  -2  484.05   36.20
  -3  -3  -2  489.65   35.40
   3   3   2  467.95   33.70
   3   3   2  425.36   34.80
  -4  -3  -2   62.39    8.60
  -4  -3  -2   45.90    8.30
  -5  -3  -2  167.08   17.50
  -5  -3  -2  178.68   16.10
  -6  -3  -2  169.28   55.49
  -7  -3  -2    4.50   10.50
  -7  -3  -2   26.90    8.40
  -7  -3  -2   46.80   64.39
  -8  -3  -2   16.80   13.00
  -8  -3  -2   -4.80    8.70
  -8  -3  -2   74.09   84.19
  -9  -3  -2   72.29  121.09
  -9  -3  -2    9.60   18.60
  -9  -3  -2  -25.40   11.40
  -9  -3  -2    5.10   17.00
 -10  -3  -2   56.59   24.90
 -10  -3  -2  -20.10   22.50
  -9   4   2  -21.40   23.00
  -8   4   2   77.49   17.70
  -6   4   2  259.37   21.80
  -6   4   2  277.57   22.70
   5  -4  -2  134.19   14.70
  -5   4   2  130.19   13.30
  -5   4   2  139.39   12.40
  -5   4   2   98.49   14.30
  -4   4   2   14.70    5.20
  -4   4   2   24.90    5.00
   3  -4  -2    7.40    4.30
  -3   4   2    4.40    3.80
  -3   4   2    2.20    3.80
  -3   4   2    8.90    5.60
   2  -4  -2   87.99    8.60
   2  -4  -2   78.89    9.20
   2  -4  -2   96.19    9.40
  -2   4   2  102.49   10.50
  -2   4   2   98.19   10.40
  -2   4   2   84.09    9.90
   1  -4  -2 1556.94   99.69
   1  -4  -2 1345.57   98.59
   1  -4  -2 1357.36   99.59
  -1   4   2 1430.66   99.19
  -1   4   2 1225.68   99.29
  -1   4   2 1372.46   99.89
   0  -4  -2 1200.18   84.49
   0  -4  -2 1222.58   84.39
   0   4   2 1141.49   84.59
   0   4   2 1068.79   83.89
  -1  -4  -2  345.87   27.10
  -1  -4  -2  333.47   27.50
   1   4   2  336.87   27.50
   1   4   2  336.67   26.70
  -2  -4  -2  484.55   36.00
  -2  -4  -2  428.76   35.30
   2   4   2  463.35   34.90
   2   4   2  450.95   35.70
  -3  -4  -2  199.08   17.50
  -3  -4  -2  170.98   15.90
   3   4   2  182.18   16.10
   3   4   2  143.99   13.60
  -5  -4  -2  165.28   19.40
  -5  -4  -2  272.67   65.19
  -5  -4  -2  169.88   17.30
  -7  -4  -2  212.18   22.30
  -7  -4  -2  201.58   26.10
  -8  -4  -2   34.80   15.40
  -8  -4  -2    7.70   10.70
  -9  -4  -2  -14.00   13.10
  -9  -4  -2   -0.90   18.60
  -9  -4  -2   29.40   20.10
 -10  -4  -2   -4.70   17.80
 -10  -4  -2   85.89   28.00
 -10  -4  -2   29.10   25.80
 -10   5   2   36.20   53.09
 -10   5   2   42.20   44.30
  -9   5   2   38.90   36.90
  -9   5   2   54.79   23.60
  -8   5   2   56.79   18.10
  -7   5   2   -3.30    8.70
  -7   5   2   21.60    8.50
  -7   5   2   19.20   10.90
  -6   5   2   10.80    7.10
  -6   5   2   16.60    7.00
  -6   5   2   22.80    9.90
   5  -5  -2   13.40    6.70
  -5   5   2    3.90    6.10
  -5   5   2    7.00    6.10
  -5   5   2    7.80    8.20
   4  -5  -2  447.76   34.10
  -4   5   2  475.45   35.70
  -4   5   2  420.86   34.90
  -4   5   2  456.95   35.20
   3  -5  -2 1373.96  101.49
   3  -5  -2 1314.07  101.39
   3  -5  -2 1508.85  101.19
  -3   5   2 1462.15  103.49
  -3   5   2 1479.65  102.39
  -3   5   2 1392.66  102.99
   2  -5  -2  611.34   43.20
   2  -5  -2  602.34   42.70
   2  -5  -2  498.65   43.20
  -2   5   2  523.75   43.70
  -2   5   2  610.04   43.60
  -2   5   2  614.54   44.70
   1  -5  -2   82.49   10.00
   1  -5  -2   56.29    9.40
   1  -5  -2   75.39    9.70
  -1   5   2   58.59    9.70
  -1   5   2   74.69    9.50
   0  -5  -2  106.69   12.80
   0  -5  -2  120.79   12.40
   0   5   2  109.19   13.00
   0   5   2  104.89   12.10
  -1  -5  -2    1.70    4.00
  -1  -5  -2    7.60    5.90
   1   5   2    0.80    4.00
   1   5   2   -2.40    3.70
  -2  -5  -2   39.90    7.90
  -2  -5  -2   45.40    8.30
   2   5   2   38.90    8.30
   2   5   2   45.00    7.60
  -3  -5  -2   20.90    6.50
  -3  -5  -2   39.60    9.40
   3   5   2   32.90    6.60
   3   5   2   26.10    7.10
  -5  -5  -2   49.99    9.60
  -5  -5  -2   48.70   11.80
  -6  -5  -2   -3.60    7.80
  -6  -5  -2   17.40   11.20
  -6  -5  -2   59.79   59.39
  -7  -5  -2   31.10   74.69
  -7  -5  -2   15.00   14.10
  -7  -5  -2   -5.60    8.50
  -8  -5  -2   31.60   19.20
  -8  -5  -2   18.80   11.70
  -8  -5  -2  -21.10  109.69
  -9  -5  -2    2.00   14.80
  -9  -5  -2   -3.60   21.50
 -10  -5  -2   62.99   29.90
 -10  -5  -2   48.10   21.20
 -10   6   2  -53.49   46.80
 -10   6   2   20.90   37.60
  -9   6   2  -28.40   16.80
  -9   6   2  -60.49   35.30
  -9   6   2    9.30   25.50
  -8   6   2   46.80   14.00
  -8   6   2   23.90   33.70
  -8   6   2   14.10   12.70
  -8   6   2   25.00   15.30
  -7   6   2   -9.50   10.60
  -7   6   2   12.70   12.00
  -7   6   2    1.20    9.70
   6  -6  -2   35.50   10.30
  -6   6   2   16.10    9.00
  -6   6   2    9.30    9.50
  -6   6   2   23.20   11.30
   5  -6  -2   38.10    8.20
  -5   6   2   20.40    8.40
   4  -6  -2  722.63   52.79
  -4   6   2  684.33   54.99
  -4   6   2  779.12   55.19
  -4   6   2  689.53   54.09
   3  -6  -2  441.86   32.60
   3  -6  -2  446.16   32.30
   3  -6  -2  452.45   32.80
  -3   6   2  389.36   34.90
  -3   6   2  411.06   33.90
  -3   6   2  390.86   34.10
   2  -6  -2  165.28   16.60
   2  -6  -2  196.08   16.60
   2  -6  -2  171.78   16.40
  -2   6   2  166.88   17.30
  -2   6   2  163.18   18.20
   1  -6  -2   70.29   11.90
   1  -6  -2   93.09   12.00
   1  -6  -2   69.79   10.80
  -1   6   2   72.19   12.50
  -1   6   2   78.29   11.30
   0  -6  -2  548.75   45.20
   0  -6  -2  600.14   46.00
   0   6   2  620.14   45.50
   0   6   2  556.64   46.20
  -1  -6  -2   65.29   10.60
  -1  -6  -2   74.89   11.60
   1   6   2   63.29   10.30
   1   6   2   65.49   10.50
  -2  -6  -2   36.00    8.00
  -2  -6  -2   46.90    9.40
   2   6   2   29.40    8.10
   2   6   2   27.00    6.80
  -3  -6  -2  445.66   36.70
  -3  -6  -2  403.66   35.20
   3   6   2  438.16   34.50
   3   6   2  406.46   35.40
  -4  -6  -2  100.89   15.00
  -4  -6  -2  113.09   18.30
  -4  -6  -2   60.89   40.20
   4   6   2   94.49   15.20
  -5  -6  -2  295.57   31.00
  -5  -6  -2  312.87   27.20
   5   6   2  246.48   25.60
   5   6   2  284.37   22.10
  -7  -6  -2  168.98   84.99
  -7  -6  -2   14.70   16.10
  -8  -6  -2   21.60   20.40
  -8  -6  -2   -0.60   12.90
  -9  -6  -2  101.49   28.20
  -9  -6  -2   17.00   17.40
 -10  -6  -2   55.99   37.50
 -10  -6  -2   19.40   32.70
 -10  -6  -2  -25.40   22.50
  -8   7   2   61.09   18.60
  -8   7   2   96.09   18.60
  -8   7   2   63.89   37.30
  -7   7   2   25.80   14.00
  -7   7   2  -15.10   12.80
  -7   7   2   -6.70   12.80
   6  -7  -2  110.99   19.20
  -6   7   2  115.89   16.10
  -6   7   2  118.69   17.80
   5  -7  -2  568.24   44.50
  -5   7   2  556.14   48.00
  -5   7   2  614.24   47.10
  -5   7   2  595.34   46.40
   4  -7  -2  159.18   14.60
   4  -7  -2  160.58   16.70
  -4   7   2  200.18   20.90
  -4   7   2  163.88   19.00
   3  -7  -2   37.50    7.00
   3  -7  -2   42.00    7.40
  -3   7   2   31.80    8.30
  -3   7   2   27.20    8.70
   2  -7  -2  293.27   23.30
   2  -7  -2  260.07   23.50
  -2   7   2  238.28   23.90
  -2   7   2  237.08   25.50
   1  -7  -2   21.60    7.50
   1  -7  -2   35.20    8.60
   1  -7  -2   11.00    7.50
  -1   7   2   22.80    7.00
  -1   7   2    9.60    7.70
   0  -7  -2   40.60   10.00
   0  -7  -2   49.40   10.70
   0   7   2   27.90    9.30
   0   7   2   57.19    9.80
  -1  -7  -2  434.66   39.60
  -1  -7  -2  486.75   41.20
   1   7   2  489.85   41.50
   1   7   2  543.95   40.10
  -2  -7  -2   30.30    9.50
  -2  -7  -2   31.30    9.10
   2   7   2   13.50    6.90
   2   7   2   37.00    9.90
  -3  -7  -2  131.69   17.60
  -3  -7  -2  167.48   21.30
   3   7   2  161.48   18.20
   3   7   2  156.28   20.10
  -4  -7  -2  125.59   18.00
  -4  -7  -2   94.39   45.60
  -4  -7  -2  153.08   21.80
   4   7   2  156.28   19.40
  -5  -7  -2  143.89   18.70
   5   7   2  100.99   13.20
   5   7   2  143.09   17.60
  -6  -7  -2  387.66   37.30
  -6  -7  -2  445.86   43.00
  -7  -7  -2   46.60   14.10
  -7  -7  -2   58.79   19.90
  -8  -7  -2   10.20   15.30
  -8  -7  -2   44.30   24.50
  -9  -7  -2  125.89   33.10
  -9   8   2  -56.29   59.19
  -9   8   2  -25.20   26.60
  -9   8   2   66.39   25.90
  -8   8   2  -36.80   20.00
  -8   8   2    6.10   18.50
  -8   8   2  -31.10   40.90
  -7   8   2    6.00   31.10
  -7   8   2   -4.80   14.50
  -6   8   2   52.59   14.30
  -6   8   2    8.40   13.00
   5  -8  -2    5.10    8.20
  -5   8   2   -2.60   12.80
  -5   8   2  -14.40   10.00
   4  -8  -2  293.27   21.40
   4  -8  -2  218.88   23.10
   4  -8  -2  279.47   22.10
  -4   8   2  223.08   27.60
  -4   8   2  270.47   26.90
   3  -8  -2  405.06   31.90
   3  -8  -2  372.36   31.10
  -3   8   2  365.06   35.40
  -3   8   2  380.36   33.90
   2  -8  -2  177.28   18.20
   2  -8  -2  138.99   17.60
   2  -8  -2  130.49   17.80
  -2   8   2  136.09   20.90
  -2   8   2  168.08   19.10
   1  -8  -2   22.30    9.00
   1  -8  -2   13.50    9.60
   1  -8  -2   15.10    8.10
  -1   8   2    6.90    8.20
  -1   8   2   19.10    7.70
   0  -8  -2  109.29   15.90
   0  -8  -2  101.79   16.10
   0   8   2  119.59   17.80
   0   8   2   95.09   15.60
  -1  -8  -2   -1.40    5.90
  -1  -8  -2   16.20    9.70
   1   8   2   -2.50    6.80
   1   8   2    6.90    9.40
  -2  -8  -2  150.98   23.00
  -2  -8  -2  170.78   20.70
   2   8   2  220.68   23.50
   2   8   2  147.19   19.50
  -3  -8  -2  467.25   54.99
  -3  -8  -2  443.46   40.30
   3   8   2  474.45   42.00
   3   8   2  496.95   39.90
  -4  -8  -2   88.69   17.90
  -4  -8  -2   88.29   16.20
   4   8   2  124.29   17.80
   4   8   2   94.09   15.80
  -5  -8  -2  138.99   77.19
  -5  -8  -2   42.80   16.60
  -6  -8  -2  197.58   33.40
  -6  -8  -2  163.28   24.10
   6   8   2  145.69   14.90
   6   8   2  117.49   18.70
  -7  -8  -2  -15.00   14.10
  -7  -8  -2   49.30   22.30
  -8  -8  -2  158.08   32.10
  -9  -8  -2    9.90   22.80
  -9  -8  -2   16.90   37.90
  -8   9   2  -18.70   27.80
  -8   9   2  -13.50   22.40
  -7   9   2    2.70   17.40
  -7   9   2  -21.90   35.20
  -7   9   2  -18.70   19.10
  -6   9   2  102.09   20.90
  -6   9   2   84.49   18.90
  -5   9   2   -2.00   11.90
  -5   9   2   10.60   14.10
   4  -9  -2   34.00    9.80
   4  -9  -2   12.60    6.00
   4  -9  -2   23.30    7.80
  -4   9   2   17.80   11.40
  -4   9   2   13.30   13.60
   3  -9  -2  912.91   71.29
   3  -9  -2  980.90   71.09
   3  -9  -2 1017.10   72.19
  -3   9   2  939.41   76.09
  -3   9   2  894.51   73.79
   2  -9  -2  242.28   24.20
   2  -9  -2  220.88   24.00
   2  -9  -2  219.78   24.50
  -2   9   2  254.77   25.90
  -2   9   2  231.38   28.80
   1  -9  -2  103.99   17.20
   1  -9  -2  123.79   15.90
   1  -9  -2   81.89   15.10
  -1   9   2   83.89   14.40
  -1   9   2   87.89   16.30
   0  -9  -2   18.60   10.60
   0  -9  -2    0.10    7.30
   0  -9  -2  -10.70   10.50
   0   9   2    1.70    8.80
   0   9   2   -7.50    7.90
  -1  -9  -2   75.59   16.10
  -1  -9  -2   58.69   13.30
   1   9   2   71.49   16.70
   1   9   2   50.99   11.80
  -2  -9  -2  249.38   27.20
  -2  -9  -2  300.67   32.20
   2   9   2  259.57   31.50
   2   9   2  241.88   27.00
  -3  -9  -2  232.78   30.00
  -3  -9  -2  161.68   23.00
   3   9   2  192.48   26.60
  -4  -9  -2   33.30   11.40
  -4  -9  -2   64.19   17.50
   4   9   2   63.69   15.90
   4   9   2   51.69   13.10
  -5  -9  -2   12.10   11.80
  -5  -9  -2   75.59   69.49
  -5  -9  -2   93.49   21.50
   5   9   2   -0.10   13.50
   5   9   2    9.20    9.50
  -6  -9  -2   63.49   22.60
  -6  -9  -2   -5.20   12.40
   6   9   2   -8.00   14.90
   6   9   2   20.50    8.10
  -7  -9  -2   98.59   26.90
  -8  -9  -2  242.78   42.40
  -8  -9  -2  281.27   45.00
  -8  10   2   10.40   26.40
  -8  10   2  -54.99   32.50
  -8  10   2  -36.70   50.09
  -7  10   2   -1.50   40.90
  -7  10   2   65.89   24.50
  -7  10   2   59.59   28.50
  -6  10   2    5.50   17.40
  -6  10   2   26.20   34.30
  -6  10   2   35.70   21.30
  -5  10   2    7.30   16.70
  -5  10   2   -9.20   14.60
   4 -10  -2   18.30    8.60
   4 -10  -2    3.60    7.50
  -4  10   2    7.20   16.00
  -4  10   2    2.20   12.70
   3 -10  -2   10.70    9.70
   3 -10  -2   25.70   11.20
   3 -10  -2   24.00   10.00
  -3  10   2   -4.60   14.60
  -3  10   2    8.30   12.10
   2 -10  -2   86.39   15.00
   2 -10  -2   58.99   14.00
   2 -10  -2   55.79   13.60
  -2  10   2   65.69   15.20
  -2  10   2   68.19   16.90
   1 -10  -2  128.29   22.90
   1 -10  -2  117.59   18.90
   1 -10  -2  128.49   20.60
  -1  10   2  157.78   25.70
  -1  10   2  110.09   17.80
   0 -10  -2   -7.50   11.90
   0 -10  -2   -3.30   11.40
   0 -10  -2   -2.60   10.00
   0  10   2   14.10   15.30
   0  10   2   10.70   11.90
  -1 -10  -2  151.48   23.00
  -1 -10  -2  169.68   28.20
   1  10   2  202.78   29.20
   1  10   2  155.68   23.10
  -2 -10  -2   70.89   17.30
  -2 -10  -2   39.50   12.00
   2  10   2   55.09   14.90
   2  10   2   51.19   16.70
  -3 -10  -2    0.10   10.80
  -3 -10  -2    6.70   14.90
   3  10   2    4.70   14.40
   3  10   2  -11.90   11.00
  -4 -10  -2    2.30   11.20
  -4 -10  -2   28.20   19.90
  -4 -10  -2   89.39   73.89
   4  10   2    5.70   14.70
   4  10   2   13.10   13.00
  -5 -10  -2   98.89   95.29
  -5 -10  -2   27.90   21.70
   5  10   2  -19.00   16.40
  -6 -10  -2   61.69   26.60
  -6 -10  -2  113.99  118.49
  -6 -10  -2   -1.30   16.70
   6  10   2  -25.50   19.10
  -7 -10  -2   -3.10   19.20
  -7 -10  -2   33.20   31.30
  -8 -10  -2   73.49   27.80
  -7  11   2  -31.80   43.10
  -7  11   2   -8.30   26.60
  -7  11   2  -42.00   32.30
  -6  11   2  -28.90   38.70
  -6  11   2   23.90   22.50
  -6  11   2   23.50   39.00
  -5  11   2   20.00   22.60
  -5  11   2   12.90   32.90
  -5  11   2    3.70   18.40
   4 -11  -2   53.29   12.10
   4 -11  -2   51.49   12.00
   4 -11  -2   62.79   16.00
  -4  11   2   37.00   21.30
  -4  11   2   16.60   28.80
  -4  11   2   24.80   16.80
   3 -11  -2   41.30   12.30
   3 -11  -2   43.90   14.30
  -3  11   2   30.90   16.00
  -3  11   2   10.00   17.20
   2 -11  -2   70.49   16.10
   2 -11  -2   49.70   14.10
   2 -11  -2   31.40   13.20
  -2  11   2   90.69   24.40
  -2  11   2   35.50   15.00
   1 -11  -2  576.04   48.90
   1 -11  -2  526.05   50.19
  -1  11   2  574.64   54.19
  -1  11   2  488.75   55.29
  -1  11   2  578.94   49.40
   0 -11  -2    7.60   14.60
   0 -11  -2  -16.10   15.00
   0 -11  -2    9.70   13.30
   0  11   2    0.20   11.30
   0  11   2   34.00   18.50
  -1 -11  -2  224.28   30.60
  -1 -11  -2  218.28   36.30
   1  11   2  314.37   37.80
   1  11   2  275.17   30.50
  -2 -11  -2   75.59   19.40
  -2 -11  -2   52.79   15.80
   2  11   2   57.89   16.30
   2  11   2   49.30   21.60
  -3 -11  -2    5.10   19.00
  -3 -11  -2  -10.50   12.70
   3  11   2  -10.10   13.10
   3  11   2   -5.70   18.00
  -4 -11  -2   69.99   17.10
  -4 -11  -2  113.29   26.50
   4  11   2   83.19   19.50
   4  11   2   64.29   20.70
  -5 -11  -2   -8.30   16.00
  -5 -11  -2   34.30   28.70
   5  11   2  -25.40   19.50
  -6 -11  -2   74.59   22.60
  -6 -11  -2  160.58   37.30
   6  11   2   89.09   15.80
   6  11   2   13.00   25.30
  -7 -11  -2  112.09   26.60
   7  11   2   44.70   23.70
   7  11   2   80.39   18.50
  -7  12   2   61.99   50.29
  -7  12   2  136.19   44.90
  -6  12   2    7.60   28.60
  -6  12   2   21.40   30.70
  -6  12   2  -32.10   42.60
  -5  12   2   24.60   39.10
  -5  12   2   82.69   25.70
  -5  12   2  100.39   29.40
   4 -12  -2   30.50   11.60
   4 -12  -2   -2.20   12.00
  -4  12   2  -15.10   29.70
  -4  12   2   39.90   22.30
  -4  12   2  -13.60   19.40
   3 -12  -2   41.80   14.40
   3 -12  -2    2.10   13.70
  -3  12   2   -2.10   27.50
  -3  12   2   36.50   20.90
  -3  12   2    9.20   18.30
   2 -12  -2   27.80   13.80
   2 -12  -2   15.20   14.80
   2 -12  -2   43.30   17.70
  -2  12   2   21.30   21.20
  -2  12   2   42.30   17.10
   1 -12  -2  323.87   38.40
   1 -12  -2  341.47   37.20
   1 -12  -2  342.97   40.00
  -1  12   2  254.57   44.90
  -1  12   2  309.17   37.20
  -1  12   2  393.06   46.50
   0 -12  -2  116.69   24.20
   0 -12  -2  150.98   24.50
   0 -12  -2  166.48   27.40
   0  12   2  143.99   28.10
   0  12   2  156.78   23.40
  -1 -12  -2  531.85   49.70
  -1 -12  -2  523.85   55.99
   1  12   2  514.65   57.79
   1  12   2  488.75   48.40
  -2 -12  -2   70.29   22.90
  -2 -12  -2   60.39   18.90
   2  12   2   69.79   19.30
   2  12   2   96.69   24.20
  -3 -12  -2   73.19   26.20
  -3 -12  -2   43.50   16.50
   3  12   2   78.79   19.40
   3  12   2   42.80   22.20
  -4 -12  -2   32.50   19.20
  -4 -12  -2   80.99   26.00
   4  12   2   66.59   20.70
   4  12   2   81.19   24.80
  -5 -12  -2   11.10   19.00
   5  12   2  -40.40   22.70
  -6 -12  -2   -1.10   20.30
   6  12   2  -17.20   15.80
  -7 -12  -2   74.29   32.30
   7  12   2   59.79   30.80
  -6  13   2   59.49   38.70
  -6  13   2   14.20   60.19
  -5  13   2   -3.20   40.80
  -5  13   2   49.70   35.20
   4 -13  -2   12.90   14.00
   4 -13  -2   -0.70   15.00
  -4  13   2    9.20   30.00
  -4  13   2   -2.50   30.80
  -4  13   2  -59.49   36.30
   3 -13  -2   11.70   19.40
   3 -13  -2   45.10   16.50
   3 -13  -2   13.00   16.90
  -3  13   2  -17.20   30.80
  -3  13   2  -20.60   20.30
  -3  13   2   22.30   26.70
   2 -13  -2   29.40   21.50
   2 -13  -2  -33.70   16.30
   2 -13  -2   15.10   16.40
  -2  13   2  -11.70   28.20
  -2  13   2  -48.50   27.30
  -2  13   2  -22.40   18.40
   1 -13  -2  284.07   42.40
   1 -13  -2  279.47   42.60
   1 -13  -2  289.57   38.20
  -1  13   2  350.26   50.69
  -1  13   2  300.17   40.30
   0 -13  -2  -34.80   20.90
   0 -13  -2  -12.70   16.40
   0 -13  -2  -24.20   20.60
   0  13   2   39.30   24.90
   0  13   2  -25.80   17.10
  -1 -13  -2   51.99   28.10
  -1 -13  -2   82.79   23.30
  -1 -13  -2  104.29   27.30
   1  13   2   93.09   28.00
   1  13   2   91.99   20.90
  -2 -13  -2   77.29   31.40
  -2 -13  -2   79.39   22.20
   2  13   2   39.70   26.20
   2  13   2   73.79   21.60
  -3 -13  -2   56.79   23.00
  -3 -13  -2   45.70   36.50
   3  13   2   41.90   25.80
   3  13   2   47.10   22.10
  -4 -13  -2    0.80   19.00
   4  13   2   31.80   22.90
   4  13   2   41.90   27.30
  -5 -13  -2   61.19   23.10
   5  13   2   54.59   31.90
  -6 -13  -2   39.20   27.80
   6  13   2   79.69   24.50
  -5  14   2   12.50   59.99
  -5  14   2   -1.60   41.90
   4 -14  -2    4.90   18.90
   4 -14  -2   -4.60   16.50
  -4  14   2   26.80   47.90
  -4  14   2   -2.70   39.20
   3 -14  -2  -14.40   21.40
   3 -14  -2   24.20   16.90
   3 -14  -2    8.70   24.00
  -3  14   2  -29.70   39.80
  -3  14   2   30.40   34.80
   2 -14  -2  111.09   27.00
   2 -14  -2  150.08   30.50
   2 -14  -2  168.08   27.50
  -2  14   2  132.99   37.00
  -2  14   2   95.09   39.00
   1 -14  -2   65.89   26.10
   1 -14  -2   82.59   29.20
   1 -14  -2   70.69   22.50
  -1  14   2   37.20   36.70
  -1  14   2  162.58   37.30
   0 -14  -2  159.88   29.70
   0 -14  -2  164.18   34.60
   0 -14  -2  160.98   33.20
   0  14   2  164.58   36.10
  -1 -14  -2   74.49   23.20
  -1 -14  -2   76.89   28.90
   1  14   2  101.49   34.90
  -2 -14  -2   56.19   22.40
   2  14   2   75.99   31.60
  -3 -14  -2   45.90   23.20
   3  14   2   61.69   34.20
  -4 -14  -2  -10.50   27.10
   4  14   2   51.39   33.40
  -5 -14  -2   66.39   33.40
   5  14   2   74.49   39.10
   3 -15  -2  231.08   35.90
   3 -15  -2  258.57   40.90
  -3  15   2  310.17   57.69
  -3  15   2  159.88   56.29
   2 -15  -2   42.70   23.40
   2 -15  -2    3.70   33.50
   2 -15  -2  -10.30   26.70
  -2  15   2  -27.30   52.89
  -2  15   2   67.29   44.30
   1 -15  -2  -30.60   32.00
   1 -15  -2   21.80   22.90
  -1  15   2   18.80   44.00
  -1  15   2  -32.90   36.20
   0 -15  -2   28.40   35.20
   0 -15  -2   -4.60   24.20
   0  15   2   18.60   38.50
  -1 -15  -2  -11.20   23.90
  -1 -15  -2  -32.20   38.00
   1  15   2   60.19   36.70
  -2 -15  -2  -26.00   25.50
   2  15   2   15.50   38.80
  -3 -15  -2   62.29   32.80
   3  15   2  127.29   41.00
   1  15  -3   99.29   43.30
  -1 -15   3  -16.30   32.70
   0  15  -3  -39.30   42.70
   0  15  -3   80.39   43.20
   0 -15   3  -16.40   34.70
   0 -15   3  -10.50   25.40
  -1  15  -3  122.39   46.80
  -1  15  -3   51.59   55.99
   1 -15   3   64.69   27.40
   3  14  -3   11.20   36.90
  -3 -14   3   66.79   30.10
   2  14  -3   -3.70   35.90
  -2 -14   3    4.10   25.70
   1  14  -3   92.39   34.30
  -1 -14   3   38.80   24.20
   0  14  -3  102.89   35.90
   0  14  -3   59.99   33.90
   0 -14   3   67.69   30.00
  -1  14  -3   19.20   32.70
  -1  14  -3   42.50   38.50
   1 -14   3   18.80   19.90
   1 -14   3  -50.39   31.10
   1 -14   3  -21.10   27.60
  -2  14  -3   -3.80   35.60
  -2  14  -3   52.29   38.30
   2 -14   3   33.80   32.20
   2 -14   3   23.00   19.70
  -3  14  -3    3.50   38.80
  -3  14  -3   39.50   39.80
   3 -14   3  -18.50   27.00
   3 -14   3    7.10   17.40
  -4  14  -3   24.20   43.20
  -4  14  -3  133.29   46.10
   4 -14   3  -21.90   22.10
   5  13  -3   -3.60   31.30
   5  13  -3    8.30   37.80
  -5 -13   3   27.10   28.40
   4  13  -3  180.58   34.90
  -4 -13   3  192.38   30.50
   3  13  -3   -2.40   26.20
   3  13  -3  -29.80   32.70
  -3 -13   3   27.30   19.90
   2  13  -3  -21.40   28.40
   2  13  -3   -6.90   21.90
  -2 -13   3   30.80   19.30
   1  13  -3   31.10   23.40
   1  13  -3   73.89   27.20
  -1 -13   3   19.70   18.70
  -1 -13   3   -6.10   31.50
   0  13  -3   -8.70   26.90
   0  13  -3  -10.70   21.70
   0  13  -3    2.50   25.10
   0 -13   3   34.80   28.90
   0 -13   3   24.30   17.60
  -1  13  -3    9.70   29.80
  -1  13  -3  -10.50   27.50
   1 -13   3  -10.90   14.40
   1 -13   3  -20.70   20.80
   1 -13   3   15.00   26.80
  -2  13  -3  106.59   32.30
  -2  13  -3  141.49   34.30
   2 -13   3  105.19   21.20
   2 -13   3  124.29   28.90
  -3  13  -3  110.19   36.70
  -3  13  -3  102.09   33.70
   3 -13   3   51.69   17.00
   3 -13   3   42.80   22.80
  -4  13  -3   48.70   40.00
  -4  13  -3  162.68   40.80
   4 -13   3   32.00   16.40
   4 -13   3   79.09   20.60
  -5  13  -3   92.19   41.90
  -5  13  -3   58.59   43.60
   6  12  -3    1.10   32.10
   6  12  -3   68.39   28.30
  -6 -12   3   27.20   24.90
   5  12  -3    6.00   23.80
   5  12  -3  -34.40   31.10
  -5 -12   3   50.19   22.90
   4  12  -3    0.20   21.40
   4  12  -3  -57.39   27.80
  -4 -12   3   14.70   20.00
   3  12  -3   56.79   22.80
   3  12  -3   44.70   25.10
  -3 -12   3  107.99   27.90
  -3 -12   3   80.49   20.50
   2  12  -3   38.60   19.60
   2  12  -3   30.70   24.40
  -2 -12   3   49.80   25.80
  -2 -12   3   48.60   17.40
   1  12  -3   92.89   27.30
   1  12  -3   83.39   20.90
  -1 -12   3   79.49   28.10
  -1 -12   3   91.69   20.30
   0  12  -3    0.50   21.30
   0  12  -3   30.20   16.60
   0 -12   3   34.20   21.70
   0 -12   3   23.30   14.20
  -1  12  -3  -28.70   20.30
  -1  12  -3   16.60   16.50
  -1  12  -3    7.70   21.50
   1 -12   3   25.10   12.50
   1 -12   3   23.40   23.40
  -2  12  -3   21.60   25.60
  -2  12  -3   81.99   24.20
  -2  12  -3   32.30   19.20
   2 -12   3    3.30   21.20
  -3  12  -3   89.29   27.10
  -3  12  -3   78.19   28.10
  -3  12  -3   77.59   24.00
   3 -12   3   53.39   19.80
   3 -12   3   47.50   13.90
  -4  12  -3   63.79   30.60
  -4  12  -3   21.50   22.20
  -4  12  -3  -22.10   29.10
   4 -12   3    2.40   11.70
  -5  12  -3   64.89   34.60
  -5  12  -3  -36.30   25.20
  -5  12  -3   -0.20   34.20
  -6  12  -3   44.60   39.80
  -6  12  -3   31.00   41.00
   7  11  -3   38.00   22.00
  -7 -11   3   35.60   27.60
   6  11  -3  112.39   42.10
   6  11  -3  171.38   28.00
  -6 -11   3  126.79   25.60
   5  11  -3  -32.40   25.70
   5  11  -3    8.90   18.70
  -5 -11   3  -12.40   15.70
  -5 -11   3    1.30   31.00
   4  11  -3  103.59   23.40
   4  11  -3   46.10   26.30
  -4 -11   3  159.88   32.00
  -4 -11   3  116.49   22.60
   3  11  -3   -3.90   20.10
   3  11  -3   -9.50   17.00
  -3 -11   3   -6.20   20.30
  -3 -11   3    2.40   13.50
   2  11  -3  125.89   27.60
   2  11  -3  208.58   29.80
  -2 -11   3  250.27   39.30
  -2 -11   3  180.58   29.00
   1  11  -3   21.70   20.10
   1  11  -3    7.40   13.60
  -1 -11   3   10.90   18.80
  -1 -11   3   17.20   15.00
   0  11  -3   -7.10   21.30
   0  11  -3    1.70   12.60
   0 -11   3   16.00   12.50
   0 -11   3   36.30   18.70
  -1  11  -3   82.09   17.70
  -1  11  -3   42.90   28.60
  -1  11  -3   74.69   21.80
   1 -11   3  104.99   18.70
   1 -11   3  135.59   24.30
   1 -11   3   97.69   18.00
  -2  11  -3   30.80   32.00
  -2  11  -3   17.90   13.90
  -2  11  -3   28.00   22.10
   2 -11   3   20.90   17.40
   2 -11   3    2.40   11.20
  -3  11  -3   73.89   34.80
  -3  11  -3  101.19   26.90
  -3  11  -3   71.49   18.70
   3 -11   3   74.69   13.90
   3 -11   3   70.89   18.00
  -4  11  -3  244.48   47.10
  -4  11  -3  175.08   27.70
  -4  11  -3  122.99   31.90
   4 -11   3  149.99   23.70
   4 -11   3  182.28   21.60
  -5  11  -3   32.70   21.00
  -5  11  -3   75.59   30.10
  -5  11  -3   46.80   27.70
  -6  11  -3   25.10   34.80
  -6  11  -3   49.10   36.30
  -6  11  -3   25.80   23.50
  -7  11  -3   69.29   57.59
  -7  11  -3  -14.80   38.60
  -7  11  -3  -10.60   29.50
   7  10  -3  -14.60   16.50
   7  10  -3    8.10   16.10
  -7 -10   3   31.20   21.10
   6  10  -3   83.49   23.00
   6  10  -3   69.89   19.90
  -6 -10   3   82.89   21.30
  -6 -10   3   74.19   34.90
   5  10  -3    3.70   21.60
   5  10  -3   36.60   16.90
  -5 -10   3   35.60   16.10
  -5 -10   3   23.70   27.10
   4  10  -3    4.10   14.70
  -4 -10   3  -44.80   20.50
  -4 -10   3    7.40   12.80
   3  10  -3   35.40   18.20
   3  10  -3   51.59   15.60
  -3 -10   3   54.09   20.60
   2  10  -3   31.70   16.60
   2  10  -3   40.60   14.90
  -2 -10   3   31.80   15.30
  -2 -10   3   42.20   12.90
   1  10  -3   -9.20   14.40
   1  10  -3    3.80   10.40
  -1 -10   3   -0.20   11.70
  -1 -10   3   11.90   14.80
   0  10  -3   36.60   12.20
   0  10  -3   31.90   15.70
   0 -10   3   39.60   12.40
   0 -10   3   33.00   17.00
  -1  10  -3   24.20   12.10
  -1  10  -3   16.90   16.30
  -1  10  -3   15.40   15.20
   1 -10   3   25.00   10.50
   1 -10   3   28.20   15.80
  -2  10  -3   29.30   17.70
  -2  10  -3   49.80   19.10
  -2  10  -3   13.40   12.70
   2 -10   3   43.90   15.40
   2 -10   3   32.70   10.90
  -3  10  -3    1.60   12.50
  -3  10  -3   -3.70   18.80
  -3  10  -3    2.70   18.00
   3 -10   3   13.10    8.80
   3 -10   3    8.00   12.50
  -4  10  -3   24.20   22.60
  -4  10  -3   -8.60   14.30
  -4  10  -3   32.00   19.60
   4 -10   3    7.80    8.00
   4 -10   3    8.30    9.40
  -5  10  -3   65.39   20.10
  -5  10  -3   67.19   24.90
  -5  10  -3   54.39   26.70
  -6  10  -3   51.39   27.60
  -6  10  -3   71.79   30.00
  -6  10  -3   31.90   21.20
  -7  10  -3   57.39   26.00
  -7  10  -3   55.69   32.70
  -8  10  -3   -6.70   29.90
  -8  10  -3   39.00   64.59
  -8  10  -3   67.09   47.50
  -8  -9   3   57.39   32.20
  -8  -9   3   19.40   23.10
  -7  -9   3   15.30   19.20
  -7  -9   3    1.90   28.90
   6   9  -3    6.80   16.10
   6   9  -3    7.10   14.50
  -6  -9   3   16.70   24.80
  -6  -9   3   15.70   15.80
   5   9  -3   18.70   13.30
   5   9  -3   50.09   19.30
  -5  -9   3   13.20   20.30
  -5  -9   3  -13.50   23.50
  -5  -9   3    6.40   92.49
   4   9  -3  188.48   25.50
   4   9  -3  116.89   25.60
  -4  -9   3  174.98   27.30
  -4  -9   3  171.78   25.30
   3   9  -3   38.30   16.20
   3   9  -3   67.89   14.70
  -3  -9   3   61.89   17.80
  -3  -9   3   56.29   14.40
   2   9  -3  121.49   21.60
   2   9  -3   95.89   16.80
  -2  -9   3  125.99   20.10
  -2  -9   3  131.79   23.10
   1   9  -3  218.88   25.70
   1   9  -3  247.98   30.30
  -1  -9   3  258.27   30.40
  -1  -9   3  225.38   25.80
   0   9  -3   -2.50    8.80
   0   9  -3  -17.90   11.70
   0  -9   3   35.20   12.50
   0  -9   3    2.70    8.30
  -1   9  -3  454.15   43.80
  -1   9  -3  438.06   43.50
  -1   9  -3  402.96   39.60
   1  -9   3  536.65   40.30
  -2   9  -3  369.86   36.30
  -2   9  -3  362.66   40.20
   2  -9   3  431.56   34.50
   2  -9   3  395.76   38.20
  -3   9  -3   67.69   19.10
  -3   9  -3   57.69   17.40
  -3   9  -3   70.69   14.50
   3  -9   3   38.10   12.50
   3  -9   3   65.19   10.30
  -4   9  -3   20.50   16.90
  -4   9  -3  -13.80   17.10
  -4   9  -3   11.50   11.80
   4  -9   3   -6.20    6.20
   4  -9   3   -1.40    7.70
  -5   9  -3   -0.70   13.60
  -5   9  -3    2.70   16.60
  -5   9  -3   -7.00   21.60
  -6   9  -3   70.89   29.10
  -6   9  -3   71.79   20.00
  -6   9  -3   65.49   24.10
  -7   9  -3   60.19   28.40
  -7   9  -3   61.19   37.40
  -8   9  -3  101.79   27.70
  -8   9  -3   72.19   34.50
  -8   9  -3  127.19   44.90
  -8  -8   3   84.19   23.40
  -8  -8   3   81.69   33.00
  -8  -8   3   56.49   28.00
  -7  -8   3   13.70   16.90
  -7  -8   3   33.10   22.60
   6   8  -3   57.59   12.70
   6   8  -3   42.40   13.30
  -6  -8   3    4.30   19.30
  -6  -8   3   17.20   13.80
   5   8  -3   19.10   11.70
   5   8  -3   -6.80   14.50
  -5  -8   3   27.50   79.19
  -5  -8   3   20.30   18.10
  -5  -8   3   27.70   12.30
   4   8  -3   -6.60   13.10
   4   8  -3  -13.00    9.50
  -4  -8   3  -10.90   12.10
  -4  -8   3   -7.20    9.70
   3   8  -3   10.50   11.60
   3   8  -3   15.50   11.10
  -3  -8   3    8.20    9.20
  -3  -8   3   25.60   12.00
   2   8  -3  163.08   23.40
  -2  -8   3  117.39   19.60
  -2  -8   3  139.99   19.20
   1   8  -3   32.60   11.90
  -1  -8   3   31.30    8.90
   0  -8   3  319.77   29.90
   0  -8   3  332.87   32.70
  -1   8  -3   11.40   11.70
  -1   8  -3    4.50   10.20
  -1   8  -3    6.10    7.50
   1  -8   3    3.10   10.20
   1  -8   3    3.30    5.90
  -2   8  -3  183.08   27.40
  -2   8  -3  191.58   26.30
  -2   8  -3  174.48   23.90
   2  -8   3  215.88   19.90
   2  -8   3  193.68   23.90
  -3   8  -3   -3.00   13.40
  -3   8  -3   18.30   11.30
  -3   8  -3   13.30   13.00
   3  -8   3   20.40    6.40
   3  -8   3    8.60    9.00
  -4   8  -3  121.19   20.80
  -4   8  -3   90.89   21.70
   4  -8   3  113.09   12.50
   4  -8   3  117.09   13.90
  -5   8  -3   39.50   14.70
  -5   8  -3   36.70   17.30
  -5   8  -3   50.59   19.90
  -6   8  -3   31.00   22.20
  -6   8  -3   16.00   19.50
  -6   8  -3    1.60   13.60
  -7   8  -3   67.59   19.40
  -7   8  -3   90.49   31.20
  -7   8  -3   68.19   25.50
  -8   8  -3   74.59   28.60
  -8   8  -3   88.09   36.60
  -9   8  -3   97.49   60.99
  -9   8  -3   92.89   34.10
  -9   8  -3   93.29   28.60
  -9  -7   3  -13.30   30.90
  -9  -7   3   20.70   20.30
  -9  -7   3   10.70   33.50
  -8  -7   3    1.80   23.30
  -8  -7   3   24.20   23.90
  -8  -7   3  -29.20   24.00
  -7  -7   3  119.39  119.59
  -7  -7   3   61.09   22.80
  -7  -7   3   67.59   17.70
   6   7  -3    2.40    8.90
  -6  -7   3  -16.10   15.10
  -6  -7   3    0.10   11.50
   5   7  -3   15.70    9.60
   5   7  -3   20.60   12.50
  -5  -7   3   11.30   15.30
  -5  -7   3   54.19   83.09
  -5  -7   3    5.70   10.70
   4   7  -3  -12.40    7.80
   4   7  -3   -9.80   10.70
  -4  -7   3   -1.80    7.70
  -4  -7   3   -4.30   10.90
   3   7  -3  147.09   18.10
   3   7  -3  146.19   21.20
  -3  -7   3  133.59   18.20
   2   7  -3  150.88   17.70
   2   7  -3  160.28   20.90
  -2  -7   3  132.29   20.40
  -2  -7   3  141.69   18.30
   1   7  -3  472.15   38.50
   1   7  -3  480.25   40.70
  -1  -7   3  480.35   40.70
  -1  -7   3  413.76   37.80
   0   7  -3   96.49   14.60
   0   7  -3  110.69   18.20
   0  -7   3  125.39   15.00
   0  -7   3  136.99   18.90
  -1   7  -3  260.97   27.40
  -1   7  -3  238.08   26.80
  -1   7  -3  254.17   24.40
   1  -7   3  264.67   25.80
   1  -7   3  264.67   23.40
  -2   7  -3  109.09   20.60
  -2   7  -3  106.09   15.10
  -2   7  -3  113.29   18.80
   2  -7   3  113.99   13.00
   2  -7   3  112.59   16.90
  -3   7  -3  279.97   29.80
  -3   7  -3  330.87   27.70
  -3   7  -3  265.57   31.50
   3  -7   3  302.17   24.00
   3  -7   3  271.47   26.20
  -4   7  -3  155.48   19.30
  -4   7  -3  159.68   26.70
  -4   7  -3  147.79   22.70
   4  -7   3  139.49   13.40
   4  -7   3  122.79   12.70
  -5   7  -3  105.79   18.40
  -5   7  -3  106.49   19.00
  -5   7  -3   91.89   22.00
  -6   7  -3   12.80   21.80
  -6   7  -3   11.40   11.30
  -6   7  -3   19.80   15.00
  -7   7  -3   22.80   26.30
  -7   7  -3  -20.40   18.00
  -7   7  -3   -5.60   12.90
  -8   7  -3   71.89   24.20
  -8   7  -3   71.69   34.40
  -8   7  -3   53.29   18.20
  -9   7  -3  -10.60   41.20
  -9   7  -3    2.20   26.50
  -9   7  -3  -22.80   28.10
  -9  -6   3   25.00   27.70
  -9  -6   3    5.40   18.80
  -9  -6   3  -19.20   28.30
  -8  -6   3   23.70   15.00
  -8  -6   3   14.10   21.90
  -8  -6   3   30.50   21.90
  -7  -6   3   10.60   17.30
  -7  -6   3   29.30   13.30
  -7  -6   3   -7.00   16.50
  -6  -6   3   49.20   77.79
  -6  -6   3   55.49   18.00
  -6  -6   3   27.30   12.00
   5   6  -3   23.70    8.10
   5   6  -3   29.70    9.90
  -5  -6   3   31.60    9.70
  -5  -6   3   26.50   61.19
   4   6  -3   29.40    8.90
   4   6  -3   26.60   11.40
  -4  -6   3   41.40   10.30
  -4  -6   3   26.30   11.90
   3   6  -3   32.20    8.90
   3   6  -3   30.60   11.30
  -3  -6   3   27.50    7.90
  -3  -6   3   19.80    9.70
   2   6  -3    7.60    6.40
   2   6  -3   22.70    9.10
  -2  -6   3   30.80    9.10
  -2  -6   3   23.00    7.00
   1   6  -3   62.79   11.70
   1   6  -3   61.29   10.40
  -1  -6   3   48.70   10.10
  -1  -6   3   57.89   10.10
   0   6  -3 2137.99  163.48
   0   6  -3 2227.48  162.08
   0   6  -3 2356.96  162.48
   0  -6   3 2202.88  163.38
   0  -6   3 2316.27  162.28
  -1   6  -3   96.79   12.10
  -1   6  -3   88.49   14.90
  -1   6  -3   91.49   16.00
   1  -6   3   76.99   10.70
   1  -6   3   87.59   13.90
  -2   6  -3   55.39   11.90
  -2   6  -3   64.49   12.60
  -2   6  -3   63.89   10.70
   2  -6   3   57.69    9.00
   2  -6   3   89.09   13.40
  -3   6  -3    7.10    9.70
  -3   6  -3   16.60    6.70
  -3   6  -3   11.70   10.70
   3  -6   3   12.70    4.30
   3  -6   3    3.00    6.10
  -4   6  -3   76.79   11.30
  -4   6  -3   80.89   14.00
  -4   6  -3   47.50   15.80
  -5   6  -3   -0.40    7.30
  -5   6  -3    8.20   14.20
  -5   6  -3   11.00   10.30
  -6   6  -3  237.78   38.10
  -6   6  -3  282.27   30.60
  -6   6  -3  272.77   26.10
  -7   6  -3  282.87   28.80
  -8   6  -3   23.20   20.40
  -8   6  -3   17.90   13.20
  -8   6  -3   51.19   30.30
  -9   6  -3   21.80   36.30
 -10   6  -3   73.39   61.29
  -9  -5   3    7.00   26.20
  -9  -5   3    9.40   23.50
  -9  -5   3   56.69   16.60
  -8  -5   3   75.29   22.60
  -8  -5   3  106.99   18.10
  -8  -5   3  120.59   23.30
  -7  -5   3   84.69   19.10
  -7  -5   3   69.29   14.10
  -7  -5   3   51.49   16.50
  -7  -5   3   78.39   90.99
  -6  -5   3   64.69   12.90
  -6  -5   3   73.49   15.40
  -6  -5   3   29.50   69.99
   5   5  -3   18.70    7.00
   5   5  -3   31.40    7.20
  -5  -5   3   12.90   10.70
  -5  -5   3    2.60    7.20
   4   5  -3   25.80    7.40
   4   5  -3   33.20    9.50
  -4  -5   3   24.00    9.30
  -4  -5   3   27.70    8.90
   3   5  -3    5.30    5.70
   3   5  -3    7.60    7.50
  -3  -5   3    0.60    5.30
  -3  -5   3   10.00    7.70
   2   5  -3  690.83   54.99
   2   5  -3  716.83   54.09
  -2  -5   3  738.23   54.39
  -2  -5   3  696.83   55.69
   1   5  -3  281.97   24.70
   1   5  -3  253.47   23.00
  -1  -5   3  284.57   25.20
  -1  -5   3  257.67   23.10
   0   5  -3  138.09   16.70
   0   5  -3  174.08   16.80
   0   5  -3  132.49   14.60
   0  -5   3  136.29   16.00
   0  -5   3  170.68   15.10
  -1   5  -3  159.78   17.70
  -1   5  -3  157.48   16.90
  -1   5  -3  110.99   14.10
   1  -5   3  157.08   16.30
   1  -5   3  149.99   13.70
  -2   5  -3  148.89   15.20
  -2   5  -3  138.59   18.90
  -2   5  -3  188.88   17.90
   2  -5   3  142.49   13.50
   2  -5   3  174.78   16.50
  -3   5  -3    5.20    9.60
  -3   5  -3   12.60    5.10
  -3   5  -3   17.70    8.00
   3  -5   3   13.00    5.10
   3  -5   3   12.40    3.60
  -4   5  -3    6.00    7.50
  -4   5  -3   -5.30   10.50
  -4   5  -3    4.90    5.40
  -5   5  -3  168.48   19.80
  -5   5  -3  170.48   16.60
  -5   5  -3  153.98   26.50
  -6   5  -3  211.88   33.50
  -6   5  -3  225.08   24.70
  -6   5  -3  217.78   20.90
  -7   5  -3   54.29   23.40
  -7   5  -3   61.69   10.90
  -7   5  -3   77.59   14.80
  -8   5  -3   15.90   26.70
  -9   5  -3   48.50   32.10
 -10   5  -3   60.69   49.80
 -10  -4   3   11.00   17.40
 -10  -4   3  -12.60   26.00
 -10  -4   3   48.90   30.00
  -9  -4   3   -2.30   21.90
  -9  -4   3   22.00   21.10
  -8  -4   3  -19.60   16.00
  -8  -4   3   13.90   11.50
  -8  -4   3   33.40  111.89
  -8  -4   3    7.40   16.20
  -7  -4   3   59.19   87.19
  -7  -4   3   38.20   14.70
  -6  -4   3   35.60   63.99
  -6  -4   3    2.80   10.40
  -6  -4   3   11.20   10.70
  -6  -4   3    7.30    8.00
  -5  -4   3   54.99   12.10
  -5  -4   3   50.89    9.40
   4   4  -3    3.50    4.70
   4   4  -3    4.50    6.00
  -4  -4   3   10.00    8.10
  -4  -4   3    8.00    5.60
   3   4  -3  808.12   60.69
   3   4  -3  809.12   61.29
  -3  -4   3  809.12   61.19
  -3  -4   3  844.42   62.89
   2   4  -3  517.75   41.10
   2   4  -3  567.44   42.30
  -2  -4   3  541.05   41.40
  -2  -4   3  524.95   42.50
   1   4  -3    2.80    4.60
   1   4  -3    3.60    3.50
  -1  -4   3    7.10    4.10
  -1  -4   3    0.70    4.50
   0   4  -3   59.49   10.20
   0   4  -3   60.29    8.50
   0  -4   3   85.19   12.10
   0  -4   3   76.19   10.70
   0  -4   3   73.39    8.70
  -1   4  -3   70.29    8.60
  -1   4  -3   72.39   10.80
  -1   4  -3   78.59   12.20
   1  -4   3   87.59    8.40
   1  -4   3   69.89   10.20
  -2   4  -3 1247.58   88.99
  -2   4  -3 1101.59   87.59
  -2   4  -3 1269.17   89.89
   2  -4   3 1266.17   86.99
   2  -4   3 1183.78   87.99
  -3   4  -3   11.80    8.80
  -3   4  -3    7.50    3.50
  -3   4  -3    9.60    5.60
   3  -4   3    4.80    2.30
  -4   4  -3  188.68   16.90
  -4   4  -3  139.89   22.20
  -4   4  -3  154.48   14.40
  -5   4  -3   48.70    8.40
  -5   4  -3   51.69    9.10
  -5   4  -3   43.80   14.30
  -6   4  -3   -2.20   14.60
  -7   4  -3   53.79   21.90
  -8   4  -3   24.50   23.00
  -9   4  -3   62.09   30.80
 -10   4  -3   89.19   48.60
 -10  -3   3   95.09   18.80
 -10  -3   3   33.70   28.20
 -10  -3   3  155.88   26.90
  -9  -3   3   85.49   15.20
  -9  -3   3   16.60   19.20
  -9  -3   3   42.70   22.00
  -8  -3   3    8.90    9.90
  -8  -3   3   -0.30   14.90
  -8  -3   3  109.99  103.59
  -8  -3   3    2.90   16.40
  -7  -3   3  -45.50   81.09
  -7  -3   3   95.59   16.70
  -7  -3   3   90.39   17.60
  -7  -3   3   95.89   16.00
  -6  -3   3   44.50   13.10
  -6  -3   3   55.69   11.60
  -6  -3   3   57.09    9.90
  -5  -3   3   94.69   14.90
  -5  -3   3   88.19   12.40
  -5  -3   3   99.19   14.70
   4   3  -3   10.70    3.90
   4   3  -3    3.60    3.20
  -4  -3   3   10.50    5.00
  -4  -3   3   10.30    7.40
   3   3  -3  275.37   23.30
   3   3  -3  306.37   23.80
  -3  -3   3  288.87   25.60
  -3  -3   3  300.87   24.00
   2   3  -3    2.10    3.50
   2   3  -3    1.50    4.30
  -2  -3   3    4.20    3.80
  -2  -3   3    5.20    4.40
   1   3  -3   49.40    6.50
   1   3  -3   53.09    8.00
  -1  -3   3   47.20    6.60
  -1  -3   3   40.80    6.80
   0   3  -3    4.90    3.60
   0   3  -3    0.70    2.20
   0   3  -3   -0.90    4.10
   0  -3   3    0.80    3.30
   0  -3   3   -1.50    4.30
   0  -3   3    1.00    2.30
  -1   3  -3    8.20    4.80
  -1   3  -3    0.30    2.10
  -1   3  -3    3.60    3.40
   1  -3   3    3.90    5.60
   1  -3   3    5.80    2.10
   1  -3   3   -2.30    2.80
  -2   3  -3  904.51   67.99
  -2   3  -3  885.91   65.89
  -2   3  -3  985.90   67.19
   2  -3   3  864.21   66.09
   2  -3   3  928.71   65.29
  -3   3  -3   15.20    3.40
  -3   3  -3   14.10    5.10
  -3   3  -3   17.80    7.90
  -4   3  -3  707.73   50.19
  -4   3  -3  705.53   49.10
  -4   3  -3  608.14   53.49
  -5   3  -3  174.08   23.30
  -6   3  -3    2.10   14.30
  -7   3  -3   11.90   17.20
  -8   3  -3   84.29   23.40
  -9   3  -3   77.19   27.70
 -10   3  -3   32.10   33.90
 -10  -2   3    3.60   13.40
 -10  -2   3   39.50   23.30
 -10  -2   3  -24.20   25.40
  -9  -2   3    8.20   10.70
  -9  -2   3  -15.10   16.10
  -9  -2   3   20.20   17.50
  -8  -2   3  129.39   97.99
  -7  -2   3  275.57   23.50
  -7  -2   3  276.47   28.60
  -7  -2   3  220.58   26.40
  -5  -2   3   82.29   10.80
  -5  -2   3   98.59   15.40
  -5  -2   3  106.19   13.70
  -4  -2   3   56.79    8.40
  -4  -2   3   54.89    9.20
  -4  -2   3   78.29   11.90
   3   2  -3  169.38   14.10
  -3  -2   3  158.18   14.60
  -3  -2   3  181.18   16.50
   2   2  -3  224.88   16.30
   2   2  -3  175.38   15.60
  -2  -2   3  189.28   17.00
  -2  -2   3  181.08   15.80
   1   2  -3  633.34   46.90
   1   2  -3  651.63   47.60
  -1  -2   3  665.13   47.90
  -1  -2   3  617.14   46.90
   0   2  -3  328.57   25.70
   0   2  -3  372.96   26.20
   0   2  -3  326.17   26.70
   0  -2   3  341.47   25.70
   0  -2   3  323.37   26.60
   0  -2   3  355.56   26.30
  -1   2  -3  259.17   21.40
  -1   2  -3  315.27   20.70
  -1   2  -3  283.17   22.10
   1  -2   3  239.78   21.00
   1  -2   3  248.78   22.20
   1  -2   3  266.37   20.20
  -2   2  -3 1106.29   78.49
  -2   2  -3 1001.20   76.29
  -2   2  -3 1083.09   77.29
   2  -2   3 1063.59   76.49
   2  -2   3 1183.28   75.99
   2  -2   3  987.90   78.29
  -3   2  -3    5.40    3.10
  -3   2  -3   15.90    6.90
  -4   2  -3 1074.49   80.49
  -6   2  -3   14.90    5.90
  -7   2  -3  117.69   14.60
  -8   2  -3  147.69   18.30
  -8   2  -3  236.58   95.99
  -9   2  -3  -16.80  115.19
  -9   2  -3    7.10   11.90
 -10   2  -3   42.30   18.70
 -10  -1   3   -8.60   20.80
  -9  -1   3   -5.90    8.40
  -9  -1   3   -0.70   16.70
  -9  -1   3   -2.50   16.00
  -8  -1   3   32.70    8.20
  -8  -1   3   38.40   13.30
  -8  -1   3   46.50   15.40
  -8  -1   3   59.59   95.19
  -7  -1   3   65.39   11.10
  -7  -1   3   41.20   78.59
  -7  -1   3   67.09   12.80
  -7  -1   3   86.99   14.70
  -6  -1   3  101.09   16.40
  -6  -1   3  109.09   11.80
  -6  -1   3   97.69   14.60
  -5  -1   3   -2.00    6.50
  -5  -1   3   11.90    6.40
  -5  -1   3   13.10    4.40
  -4  -1   3  569.84   41.70
  -4  -1   3  590.14   42.80
  -4  -1   3  529.45   42.00
  -3  -1   3  232.18   18.70
  -3  -1   3  228.48   18.70
  -3  -1   3  221.18   17.90
   2   1  -3  388.76   28.90
  -2  -1   3  380.96   29.20
  -2  -1   3  423.66   29.20
  -2  -1   3  368.36   29.50
   1   1  -3   46.30    5.20
   1   1  -3   54.89    6.30
  -1  -1   3   55.99    5.70
  -1  -1   3   52.19    6.70
  -1  -1   3   42.60    5.10
   0   1  -3   45.20    4.70
   0   1  -3   41.60    5.90
   0   1  -3   51.79    5.10
   0  -1   3   49.40    6.20
   0  -1   3   62.39    5.90
   0  -1   3   40.50    4.80
   0  -1   3   53.49    5.00
  -1   1  -3   37.40    4.10
  -1   1  -3   41.40    5.20
  -1   1  -3   44.00    6.80
   1  -1   3   39.90    5.00
   1  -1   3   38.90    6.20
  -2   1  -3   14.80    4.80
  -2   1  -3   17.40    2.40
   2  -1   3    7.10    4.90
  -5   1  -3   25.60    5.90
  -6   1  -3   49.80   10.00
  -7   1  -3   59.39   52.99
  -7   1  -3   54.39    9.90
  -8   1  -3   39.60   71.29
  -8   1  -3   34.00   10.30
  -9   1  -3  263.27  128.19
  -9   1  -3  119.89   22.30
 -10   1  -3   42.80   17.30
 -10   0   3  -14.40   18.40
  -9   0   3   15.20   15.20
  -8   0   3  162.18   23.10
  -8   0   3   66.39   85.49
  -7   0   3   89.19   15.20
  -7   0   3   63.59   11.00
  -6   0   3   91.49   12.40
  -6   0   3  124.99   11.50
  -6   0   3  130.69   14.50
  -5   0   3   69.29   11.00
  -5   0   3   90.59    8.40
  -4   0   3    5.10    2.70
  -4   0   3    4.80    4.30
  -3   0   3  206.88   17.40
  -3   0   3  209.08   16.60
  -3   0   3  231.78   16.10
   2   0  -3   25.20    3.30
   2   0  -3   26.90    5.20
   2   0  -3   27.90    2.90
  -2   0   3   26.30    4.50
  -2   0   3   20.90    3.40
  -2   0   3   31.00    3.30
   1   0  -3  684.43   45.40
   1   0  -3  623.34   45.80
   1   0  -3  649.43   45.80
  -1   0   3  624.34   45.70
  -1   0   3  603.84   45.70
   0   0  -3  685.23   50.29
   0   0  -3  651.63   50.39
   0   0  -3  733.73   50.39
   0   0   3  658.53   50.49
   0   0   3  810.12   50.49
  -1   0  -3  731.93   46.50
  -1   0  -3  643.94   45.90
  -1   0  -3  636.14   46.60
  -1   0  -3  680.73   46.10
   1   0   3  641.84   46.40
   1   0   3  545.15   46.20
   1   0   3  632.74   46.40
  -2   0  -3  605.44   49.90
  -2   0  -3  788.62   49.90
  -6   0  -3   53.09   45.40
  -7   0  -3  140.29   62.39
  -7   0  -3   93.39   15.60
  -8   0  -3   50.49   75.19
  -9   0  -3   61.39   14.40
 -10   0  -3   48.20   22.30
 -10   1   3   31.40   21.10
  -9   1   3   18.30  113.59
  -8   1   3  357.56  110.99
  -7   1   3   19.40    9.00
  -6   1   3   17.50    7.80
  -5   1   3    2.90    5.70
  -4   1   3  141.19   11.60
  -4   1   3  160.58   13.90
  -4   1   3  151.18   12.00
   3  -1  -3   21.00    4.90
  -3   1   3   20.50    3.10
  -3   1   3   18.30    3.20
  -3   1   3   30.50    5.60
   2  -1  -3  411.16   30.90
  -2   1   3  458.55   31.00
  -2   1   3  377.36   30.30
  -2   1   3  434.66   30.40
   1  -1  -3   68.59    6.20
   1  -1  -3   76.99    6.30
   1  -1  -3   87.39    6.80
  -1   1   3   81.89    7.20
  -1   1   3   74.39    6.30
  -1   1   3   67.09    6.10
   0  -1  -3   30.60    4.60
   0  -1  -3   32.00    3.50
   0  -1  -3   33.20    3.30
   0   1   3   35.20    4.60
   0   1   3   35.70    3.70
   0   1   3   35.30    3.20
  -1  -1  -3  260.17   20.70
  -1  -1  -3  302.87   20.30
   1   1   3  262.37   20.80
  -3  -1  -3  523.85   38.10
  -5  -1  -3  115.39   38.80
  -6  -1  -3   14.00   43.60
  -7  -1  -3  254.47   65.79
  -7  -1  -3  307.47   27.50
  -8  -1  -3  321.27   31.90
  -9  -1  -3  164.58  106.29
 -10  -1  -3   47.60   19.70
 -10   2   3  -10.70   23.30
  -8   2   3   29.40   13.30
  -7   2   3  108.39   16.50
  -6   2   3   66.09   12.50
  -5   2   3  216.18   19.30
   4  -2  -3  141.19   14.60
  -4   2   3  161.28   14.20
   3  -2  -3  158.78   13.10
  -3   2   3  143.19   12.50
  -3   2   3  147.89   11.70
   2  -2  -3  625.04   49.50
   2  -2  -3  737.73   49.10
   2  -2  -3  651.43   49.50
  -2   2   3  690.23   49.90
  -2   2   3  741.33   49.40
  -2   2   3  686.23   49.90
   1  -2  -3   22.10    4.00
   1  -2  -3   23.30    3.30
  -1   2   3   26.30    3.80
  -1   2   3   37.40    5.80
   0  -2  -3  477.35   34.80
   0  -2  -3  469.05   34.80
   0  -2  -3  494.05   34.90
   0   2   3  494.55   35.00
   0   2   3  424.56   34.30
   0   2   3  481.75   34.80
  -1  -2  -3  685.13   50.39
  -1  -2  -3  652.43   49.60
   1   2   3  733.83   49.50
  -2  -2  -3 3731.03  247.28
  -2  -2  -3 3291.37  246.28
   2   2   3 3349.76  246.78
   2   2   3 3608.44  245.78
  -3  -2  -3  254.47   19.10
  -3  -2  -3  253.07   20.30
  -4  -2  -3  523.85   35.70
  -4  -2  -3  419.16   34.00
  -5  -2  -3  389.86   58.09
  -5  -2  -3  385.76   30.40
  -6  -2  -3   62.59    9.20
  -6  -2  -3   48.30    8.90
  -7  -2  -3   13.60   55.29
  -8  -2  -3   77.19   98.49
  -8  -2  -3   87.49   16.50
  -9  -2  -3   67.39  113.79
 -10  -2  -3   20.50   21.00
 -10   3   3   54.39   24.90
  -9   3   3   36.00   20.80
  -8   3   3    3.20   14.80
  -7   3   3  111.49   16.90
  -6   3   3    5.70    9.70
   5  -3  -3   29.60    8.10
  -5   3   3   25.30    4.10
  -5   3   3   27.70    5.90
  -5   3   3   31.00    8.70
   4  -3  -3   27.70    6.00
  -4   3   3   30.90    6.90
  -4   3   3   24.20    5.00
  -4   3   3   27.90    4.70
   3  -3  -3   27.80    5.00
  -3   3   3   19.10    3.50
  -3   3   3   19.10    4.30
  -3   3   3   24.10    5.90
   2  -3  -3  225.48   17.20
   2  -3  -3  224.98   17.10
   2  -3  -3  232.78   16.30
  -2   3   3  204.78   16.80
  -2   3   3  192.78   17.30
  -2   3   3  207.38   17.40
   1  -3  -3  651.13   49.80
   1  -3  -3  673.83   49.30
   1  -3  -3  663.23   49.20
  -1   3   3  670.93   49.60
  -1   3   3  711.93   49.80
  -1   3   3  706.73   49.90
   0  -3  -3    3.30    2.70
   0  -3  -3    2.40    2.70
   0  -3  -3   -0.20    3.50
   0   3   3    3.20    2.80
   0   3   3    2.20    3.00
  -1  -3  -3 1032.70   74.59
  -1  -3  -3 1001.80   74.19
   1   3   3 1038.90   74.69
  -2  -3  -3  164.58   15.70
  -2  -3  -3  197.88   15.40
   2   3   3  177.78   15.50
   2   3   3  170.98   13.90
  -3  -3  -3  229.78   19.00
  -3  -3  -3  234.38   18.10
   3   3   3  213.58   15.90
   3   3   3  185.88   17.50
  -4  -3  -3  121.19   36.50
  -5  -3  -3  109.19   12.30
  -5  -3  -3  118.49   14.30
  -6  -3  -3  114.49   14.20
  -6  -3  -3  141.99   17.80
  -7  -3  -3   14.40    7.80
  -7  -3  -3   13.40   10.60
  -7  -3  -3   24.30   61.49
  -8  -3  -3  189.08   21.70
  -8  -3  -3  220.18   27.10
  -9  -3  -3    0.10   11.60
  -9  -3  -3   22.30   17.40
  -9  -3  -3   75.89   17.80
 -10  -3  -3  -22.30   22.30
 -10   4   3  -52.09   30.90
  -8   4   3   27.50   15.10
  -7   4   3  610.94   53.39
  -7   4   3  734.03   50.39
  -6   4   3   69.89   11.60
  -6   4   3   74.29    9.90
  -6   4   3   59.09   12.70
   5  -4  -3   12.50    7.20
  -5   4   3   11.70    4.40
  -5   4   3    3.10    7.80
  -5   4   3   17.50    5.30
   4  -4  -3   72.49    9.80
  -4   4   3   61.49    9.10
  -4   4   3   63.69   10.60
  -4   4   3   67.79    8.10
   3  -4  -3  157.68   12.50
   3  -4  -3  131.79   13.40
  -3   4   3  159.78   14.80
  -3   4   3  148.19   13.40
  -3   4   3  161.78   14.10
   2  -4  -3   43.40    5.20
   2  -4  -3   28.00    5.30
  -2   4   3   38.20    6.70
  -2   4   3   24.70    5.30
   1  -4  -3   60.39    8.20
   1  -4  -3   46.60    7.00
   1  -4  -3   46.00    7.80
  -1   4   3   67.69    8.80
  -1   4   3   49.80    7.60
  -1   4   3   49.99    7.90
   0  -4  -3 1258.67   90.19
   0  -4  -3 1233.68   90.79
   0  -4  -3 1319.97   90.99
   0   4   3 1176.38   90.49
   0   4   3 1270.17   91.19
  -1  -4  -3 1386.36  105.49
  -1  -4  -3 1419.66  105.29
   1   4   3 1490.95  105.79
   1   4   3 1534.05  105.19
  -2  -4  -3   62.79    8.90
  -2  -4  -3   63.49    9.60
   2   4   3   70.59    9.60
  -3  -4  -3  228.38   20.20
  -3  -4  -3  217.98   19.10
   3   4   3  207.58   16.80
   3   4   3  215.38   19.00
  -4  -4  -3  251.37   21.10
  -4  -4  -3  244.98   51.29
  -4  -4  -3  260.17   22.30
   4   4   3  205.38   19.40
   4   4   3  230.18   17.40
  -5  -4  -3   46.90    8.50
  -5  -4  -3   51.19   10.10
  -6  -4  -3  403.46   33.30
  -6  -4  -3  399.66   35.90
  -7  -4  -3  403.06   36.30
  -7  -4  -3  477.85   39.90
  -8  -4  -3   17.40   14.80
  -8  -4  -3   24.10   10.90
  -8  -4  -3   40.50  107.89
  -9  -4  -3   64.89   20.60
  -9  -4  -3   13.00   13.60
  -9  -4  -3  -13.50   19.30
 -10  -4  -3   25.40   26.40
 -10  -4  -3   -5.30   17.90
 -10  -4  -3   88.49   30.90
 -10   5   3  -24.30   31.60
 -10   5   3   25.90   45.10
  -9   5   3  -13.40   23.40
  -8   5   3   23.50    9.80
  -8   5   3   39.00   18.80
  -7   5   3  109.19   16.30
  -7   5   3  119.69   18.20
   6  -5  -3   54.89   11.50
  -6   5   3   75.59   12.50
  -6   5   3   52.19    9.50
  -6   5   3   47.80   11.50
   5  -5  -3   16.50    7.20
  -5   5   3   26.50    8.90
  -5   5   3   22.20    6.40
  -5   5   3   27.00    6.60
   4  -5  -3   12.80    5.60
  -4   5   3    8.90    7.30
  -4   5   3    9.60    5.00
   3  -5  -3   -5.60    2.70
   3  -5  -3   -3.50    3.40
   3  -5  -3    5.40    5.10
  -3   5   3   14.90    6.40
  -3   5   3   -6.50    4.30
  -3   5   3   -2.30    4.60
   2  -5  -3    4.20    4.50
   2  -5  -3    4.80    3.80
  -2   5   3    6.20    4.60
  -2   5   3    7.70    4.50
   1  -5  -3   50.39    9.20
   1  -5  -3   63.39    9.10
   1  -5  -3   54.29    8.50
  -1   5   3   62.19    8.80
  -1   5   3   59.39    9.70
   0  -5  -3  146.99   14.60
   0  -5  -3  138.59   14.30
   0  -5  -3  142.49   14.80
   0   5   3  142.79   14.30
   0   5   3  135.09   14.70
  -1  -5  -3  273.87   23.60
  -1  -5  -3  260.37   24.20
   1   5   3  307.27   23.50
   1   5   3  255.87   24.10
  -2  -5  -3  152.98   16.40
  -2  -5  -3  184.28   17.70
   2   5   3  160.38   17.10
   2   5   3  174.18   16.10
  -3  -5  -3 2882.71  190.48
  -3  -5  -3 2789.82  189.48
   3   5   3 2399.06  187.28
   3   5   3 2501.35  189.08
  -4  -5  -3  693.93   49.30
  -4  -5  -3  622.04   47.80
   4   5   3  574.54   44.60
   4   5   3  570.94   46.60
  -5  -5  -3   14.80    9.50
  -5  -5  -3    8.10    7.00
  -6  -5  -3  114.79   16.90
  -6  -5  -3  133.69   21.40
  -7  -5  -3   49.10   15.20
  -7  -5  -3   57.99   11.80
  -7  -5  -3   25.70   66.99
  -8  -5  -3  109.99  114.79
  -8  -5  -3   48.80   18.50
  -8  -5  -3  105.69  111.79
  -8  -5  -3   15.60   12.00
  -9  -5  -3   16.90   15.70
  -9  -5  -3   94.59   24.90
 -10  -5  -3   33.30   28.30
 -10  -5  -3  101.99   34.00
 -10  -5  -3    4.40   20.40
  -9   6   3   95.09   43.10
  -9   6   3   84.49   28.10
  -8   6   3   22.20   13.20
  -8   6   3    3.50   15.10
  -7   6   3   41.70   10.80
  -7   6   3   38.90   11.40
  -7   6   3   24.40   12.90
   6  -6  -3   47.60   12.70
  -6   6   3   41.10   10.60
  -6   6   3   53.09   12.60
  -6   6   3   32.60   10.00
   5  -6  -3  319.27   23.90
  -5   6   3  241.18   24.40
  -5   6   3  220.08   23.80
   4  -6  -3   38.80    7.30
  -4   6   3   62.79   11.20
  -4   6   3   43.60    9.00
  -4   6   3   28.80    8.10
   3  -6  -3   96.19    9.70
   3  -6  -3   84.89   12.00
   3  -6  -3   89.09   10.80
  -3   6   3   86.09   13.10
  -3   6   3   80.79   12.40
  -3   6   3   93.99   13.20
   2  -6  -3   26.40    6.80
   2  -6  -3   12.30    5.40
   2  -6  -3    7.10    5.10
  -2   6   3   12.00    8.10
  -2   6   3   16.00    6.00
  -2   6   3   13.50    6.50
   1  -6  -3   35.50    7.40
   1  -6  -3   35.60    7.60
  -1   6   3   30.90    7.00
  -1   6   3   38.50    8.60
   0  -6  -3  286.37   23.90
   0  -6  -3  267.57   24.20
   0  -6  -3  271.57   23.60
   0   6   3  239.38   24.10
   0   6   3  257.57   23.40
  -1  -6  -3  408.26   34.80
  -1  -6  -3  409.06   35.40
   1   6   3  469.25   36.20
   1   6   3  421.36   34.50
  -2  -6  -3   50.29   10.10
  -2  -6  -3   56.99   10.40
   2   6   3   57.89    9.80
   2   6   3   94.89   13.50
  -3  -6  -3  522.95   45.80
  -3  -6  -3  636.04   47.70
   3   6   3  591.44   46.60
  -4  -6  -3  440.66   37.30
  -4  -6  -3  485.95   39.50
   4   6   3  470.55   37.10
   4   6   3  409.76   34.00
  -5  -6  -3  101.79   15.90
  -5  -6  -3  139.49   20.80
   5   6   3   84.89    9.30
   5   6   3   91.39   13.30
  -6  -6  -3  151.48   20.10
  -6  -6  -3  137.29   72.39
  -6  -6  -3  156.28   24.60
  -7  -6  -3   18.40   24.90
  -7  -6  -3   21.70   11.10
  -7  -6  -3   92.59   98.99
  -8  -6  -3   57.19   16.10
  -8  -6  -3  108.69   23.10
  -9  -6  -3   74.79   28.00
  -9  -6  -3    0.50   17.50
 -10  -6  -3   16.10   30.90
 -10  -6  -3    0.40   23.20
 -10  -6  -3   91.29   39.70
  -9   7   3  -25.40   19.20
  -9   7   3   11.40   17.10
  -9   7   3   -7.90   28.90
  -8   7   3   15.60   16.20
  -8   7   3   62.89   21.40
  -8   7   3   21.70   17.90
  -7   7   3  -22.90   11.90
  -7   7   3   16.40   13.80
  -7   7   3   -2.10   13.10
   6  -7  -3   96.29   14.00
  -6   7   3   63.19   13.10
  -6   7   3   67.39   13.20
   5  -7  -3  154.38   16.80
  -5   7   3  106.39   18.80
  -5   7   3  155.38   20.50
  -5   7   3  107.99   17.90
   4  -7  -3  356.96   31.30
   4  -7  -3  447.36   30.60
   4  -7  -3  392.96   29.60
  -4   7   3  428.06   33.80
  -4   7   3  371.56   33.60
  -4   7   3  374.86   34.20
   3  -7  -3    0.20    4.60
   3  -7  -3   -2.00    5.10
  -3   7   3    1.70    7.30
  -3   7   3    3.70    6.80
  -3   7   3  -14.10    9.80
   2  -7  -3    8.30    6.20
   2  -7  -3   18.30    7.20
   2  -7  -3   18.00    6.00
  -2   7   3    3.50    6.50
  -2   7   3    7.50    7.30
   1  -7  -3  802.82   56.49
   1  -7  -3  624.64   55.29
   1  -7  -3  727.43   54.59
  -1   7   3  652.33   56.59
  -1   7   3  806.92   56.29
   0  -7  -3   17.00    8.10
   0  -7  -3   31.90    8.00
   0   7   3   15.20    8.20
   0   7   3   20.30    7.30
  -1  -7  -3   52.59   10.60
  -1  -7  -3   50.59   10.60
   1   7   3   36.60   10.00
   1   7   3   50.49    9.00
  -2  -7  -3  155.18   18.40
  -2  -7  -3  168.78   19.90
   2   7   3  146.49   19.90
   2   7   3  169.38   17.90
  -3  -7  -3   23.30    9.40
  -3  -7  -3    6.40    6.50
   3   7   3   15.00    9.80
   3   7   3   12.00    7.20
  -4  -7  -3  165.68   22.40
  -4  -7  -3  130.09   17.60
   4   7   3  117.69   18.00
   4   7   3   99.39   13.20
  -5  -7  -3 1408.76  100.79
  -5  -7  -3 1381.96  113.79
   5   7   3 1318.07   98.89
   5   7   3 1264.97   96.09
  -7  -7  -3   55.29   95.19
  -7  -7  -3   66.49   15.30
  -7  -7  -3  109.39   23.00
  -8  -7  -3   42.10   25.20
  -8  -7  -3   23.90   15.50
  -9  -7  -3   14.30   20.30
  -9  -7  -3   96.79   33.80
  -9   8   3  -61.49   46.80
  -8   8   3  -46.30   39.50
  -8   8   3   24.50   20.40
  -8   8   3  -26.70   18.80
  -7   8   3  149.49   22.10
  -7   8   3  178.58   24.60
  -7   8   3  135.99   23.80
   6  -8  -3   10.10   11.50
  -6   8   3    5.30   15.80
  -6   8   3   24.70   13.80
  -6   8   3    6.00   12.40
   5  -8  -3   55.09   10.40
  -5   8   3   53.39   12.50
  -5   8   3   26.20   13.00
  -5   8   3   49.50   14.40
   4  -8  -3    3.60    4.70
   4  -8  -3    9.90    5.80
   4  -8  -3    3.80    8.50
  -4   8   3    7.20    9.40
  -4   8   3   -3.80    9.20
   3  -8  -3    3.30    6.00
   3  -8  -3    2.50    6.20
  -3   8   3    2.40    8.10
  -3   8   3   -8.10    8.70
   2  -8  -3    9.70    8.50
   2  -8  -3   -9.30    7.10
   2  -8  -3   -1.10    6.80
  -2   8   3  -12.90    7.90
  -2   8   3    1.30    7.70
   1  -8  -3   -3.00    7.80
   1  -8  -3   -4.90    6.20
  -1   8   3   -0.70    6.60
  -1   8   3    8.50    8.30
   0  -8  -3  214.58   24.00
   0  -8  -3  235.88   23.90
   0  -8  -3  232.68   23.10
   0   8   3  208.38   22.60
   0   8   3  217.38   25.00
  -1  -8  -3   30.20    8.20
  -1  -8  -3   51.09   12.00
   1   8   3   32.00    9.20
   1   8   3   35.10   10.80
  -2  -8  -3    5.70    7.50
  -2  -8  -3   15.70    9.80
   2   8   3    3.10   10.00
   2   8   3    4.10    7.50
  -3  -8  -3  236.48   24.70
   3   8   3  227.28   27.30
   3   8   3  254.27   25.20
  -4  -8  -3  100.39   58.69
  -4  -8  -3  121.09   19.50
  -4  -8  -3  200.98   27.30
   4   8   3  151.48   21.70
  -5  -8  -3  118.19   18.10
  -5  -8  -3   88.59   51.49
   5   8   3  102.79   17.70
   5   8   3   89.79   13.40
  -6  -8  -3    8.80   11.80
  -6  -8  -3   53.39   65.79
   6   8   3   24.60    5.70
   6   8   3   -1.60   12.60
  -7  -8  -3    4.50   13.60
  -7  -8  -3   20.00   21.80
  -8  -8  -3   34.50   27.70
  -8  -8  -3  -28.80   17.10
  -9  -8  -3  216.98   45.60
  -8   9   3   -4.80   23.00
  -8   9   3  -51.39   23.30
  -8   9   3  -14.50   41.60
  -7   9   3    7.70   17.60
   6  -9  -3   69.69   14.90
  -6   9   3   30.30   17.90
  -6   9   3   71.79   17.20
  -6   9   3   24.50   17.20
   5  -9  -3  115.79   16.70
  -5   9   3   63.89   17.90
  -5   9   3   88.29   17.10
   4  -9  -3  379.56   29.90
   4  -9  -3  378.46   28.60
   4  -9  -3  365.86   30.80
  -4   9   3  287.37   35.80
  -4   9   3  310.77   33.90
   3  -9  -3    4.60    8.00
   3  -9  -3    4.30    7.70
  -3   9   3    8.00   12.00
  -3   9   3   10.90    9.80
   2  -9  -3   28.70    9.30
   2  -9  -3   38.80   10.30
   2  -9  -3   66.39   12.50
  -2   9   3   40.40   14.40
  -2   9   3   40.60   10.60
   1  -9  -3   -0.50    7.90
   1  -9  -3   -0.60    8.40
  -1   9   3    0.00    7.10
  -1   9   3   -8.80    8.90
   0  -9  -3   25.90   11.40
   0  -9  -3   12.10    8.60
   0  -9  -3    7.90   11.00
   0   9   3   10.50    9.10
   0   9   3   19.20   11.50
  -1  -9  -3  117.59   17.80
  -1  -9  -3  102.19   17.20
   1   9   3   92.39   15.70
   1   9   3   98.19   18.80
  -2  -9  -3  125.89   20.30
  -2  -9  -3  178.08   26.50
   2   9   3  132.89   23.70
   2   9   3  160.58   24.90
  -3  -9  -3  746.83   61.69
  -3  -9  -3  875.61   65.39
   3   9   3  781.12   63.29
   3   9   3  619.34   69.59
  -4  -9  -3   32.10   13.20
  -4  -9  -3   58.39   17.30
   4   9   3   34.40   13.50
  -5  -9  -3   40.20   18.90
  -5  -9  -3   84.79   80.69
  -5  -9  -3   14.80   12.10
   5   9   3    9.90   14.50
  -6  -9  -3   50.29   23.70
  -6  -9  -3  -16.00   12.30
   6   9   3    8.40    7.30
   6   9   3  -33.40   15.30
  -7  -9  -3   13.90   28.10
  -7  -9  -3   54.69   27.80
  -8  -9  -3  118.49   38.10
  -9  -9  -3   -1.10   26.50
  -8  10   3   70.49   29.10
  -8  10   3  -31.00   48.20
  -8  10   3   79.49   36.50
  -7  10   3   -8.80   21.90
  -7  10   3  -37.00   39.10
  -7  10   3   -0.60   24.50
  -6  10   3   74.09   23.60
  -6  10   3   53.09   19.10
   5 -10  -3   53.39   12.50
  -5  10   3   31.60   15.90
  -5  10   3   44.10   17.30
   4 -10  -3   35.30    9.00
   4 -10  -3   75.49   14.00
   4 -10  -3   51.79   10.30
  -4  10   3   32.90   17.80
  -4  10   3   48.70   15.10
   3 -10  -3    1.40    9.10
   3 -10  -3   13.80    9.50
   3 -10  -3   21.70   11.40
  -3  10   3  -15.20   13.20
  -3  10   3    5.70   11.20
   2 -10  -3   36.80   12.90
   2 -10  -3   21.30   11.10
   2 -10  -3    7.60   10.00
  -2  10   3   17.50   11.00
  -2  10   3    2.50   13.30
   1 -10  -3  134.59   18.80
   1 -10  -3   81.59   16.00
   1 -10  -3   99.79   17.10
  -1  10   3   97.89   16.60
  -1  10   3  111.29   20.60
   0 -10  -3  177.68   28.00
   0 -10  -3  185.38   27.30
   0 -10  -3  176.78   23.40
   0  10   3  201.58   29.00
   0  10   3  180.98   24.60
  -1 -10  -3  306.87   34.80
  -1 -10  -3  275.67   30.50
   1  10   3  282.27   30.20
   1  10   3  302.17   35.10
  -2 -10  -3    1.60   12.80
  -2 -10  -3    1.70    9.70
   2  10   3   20.60   14.20
   2  10   3    3.70   10.40
  -3 -10  -3  110.29   21.00
  -3 -10  -3   46.70   14.00
   3  10   3   61.79   15.50
   3  10   3   83.09   20.40
  -4 -10  -3   89.09   17.50
   4  10   3  124.59   22.70
  -5 -10  -3   -0.10   19.70
   5  10   3   -1.70    9.60
   5  10   3   -6.40   16.70
  -6 -10  -3  120.19   23.50
  -6 -10  -3  238.78   36.70
  -6 -10  -3   22.80  108.69
   6  10   3  161.98   19.80
  -7 -10  -3  376.76   63.29
  -7 -10  -3  216.48   32.10
  -8 -10  -3   26.70   24.40
  -7  11   3   34.10   27.50
  -7  11   3  -66.39   42.90
  -6  11   3   25.40   21.80
  -6  11   3   51.69   36.70
  -6  11   3  -32.70   33.20
  -5  11   3   77.79   25.40
  -5  11   3   42.40   19.70
   4 -11  -3   35.00   15.00
   4 -11  -3   27.90   10.50
   4 -11  -3   45.20   11.30
  -4  11   3   23.90   19.10
  -4  11   3   37.20   17.00
   3 -11  -3   72.09   15.50
   3 -11  -3   50.89   13.60
  -3  11   3   38.30   16.00
  -3  11   3   49.99   20.30
   2 -11  -3   36.30   19.60
   2 -11  -3  -11.50    9.60
   2 -11  -3    2.70   11.10
  -2  11   3    1.30   17.10
  -2  11   3   -9.10   12.10
   1 -11  -3    7.60   11.00
   1 -11  -3   12.40   14.30
   1 -11  -3    0.10   13.10
  -1  11   3   10.50   13.10
  -1  11   3    6.10   11.60
   0 -11  -3   21.00   15.30
   0 -11  -3    3.10   14.80
   0 -11  -3   37.20   14.00
   0  11   3   53.69   19.60
   0  11   3   25.10   12.00
  -1 -11  -3  382.46   40.30
  -1 -11  -3  348.27   35.30
   1  11   3  268.77   33.20
   1  11   3  308.57   40.70
  -2 -11  -3   78.59   17.80
  -2 -11  -3  104.39   22.30
   2  11   3  100.59   24.10
   2  11   3   95.09   19.20
  -3 -11  -3   42.40   20.20
  -3 -11  -3    8.70   15.60
   3  11   3   19.50   18.30
   3  11   3   13.90   14.30
  -4 -11  -3  105.99   23.70
  -4 -11  -3  214.08   32.90
   4  11   3  182.88   29.50
   4  11   3  144.59   26.40
  -5 -11  -3   10.90  116.69
  -5 -11  -3   -4.90   15.20
  -5 -11  -3   41.90   29.80
   5  11   3    2.30   12.30
   5  11   3  -22.10   19.20
  -6 -11  -3   48.70   31.80
   6  11   3   17.10   12.40
  -7 -11  -3   -5.60   23.80
   7  11   3   34.30   12.00
  -7  12   3  -30.00   40.20
  -6  12   3   74.19   42.40
  -6  12   3   85.79   36.20
  -6  12   3   53.69   28.20
  -5  12   3  -11.30   35.70
  -5  12   3   10.70   23.00
  -5  12   3  -28.20   26.70
   4 -12  -3   71.69   13.80
   4 -12  -3   44.90   13.50
   4 -12  -3   24.30   22.80
  -4  12   3    1.60   31.90
  -4  12   3   51.39   21.50
  -4  12   3   19.80   23.30
   3 -12  -3   28.10   16.60
   3 -12  -3   21.20   13.80
   3 -12  -3   21.00   14.30
  -3  12   3   15.60   22.00
  -3  12   3   22.80   17.10
   2 -12  -3   44.30   15.00
   2 -12  -3   60.09   18.70
   2 -12  -3   33.80   15.50
  -2  12   3   63.89   21.80
  -2  12   3   68.39   17.60
   1 -12  -3   27.60   16.60
   1 -12  -3   50.69   19.20
   1 -12  -3   21.30   15.30
  -1  12   3   62.29   22.10
  -1  12   3   37.10   17.00
   0 -12  -3  199.68   33.60
   0 -12  -3  204.08   35.70
   0 -12  -3  232.28   36.50
   0  12   3  264.27   41.10
   0  12   3  205.48   31.10
  -1 -12  -3    6.10   18.60
  -1 -12  -3   47.40   21.00
  -1 -12  -3   29.20   15.20
   1  12   3  103.39   25.50
   1  12   3   14.30   14.10
  -2 -12  -3   -0.10   15.60
  -2 -12  -3   33.20   21.20
   2  12   3   -8.80   14.80
   2  12   3   -3.00   21.20
  -3 -12  -3   26.80   23.10
  -3 -12  -3   18.50   14.60
   3  12   3   29.60   24.00
   3  12   3    2.50   18.00
  -4 -12  -3    5.90   16.80
  -4 -12  -3   21.80   25.70
   4  12   3   30.90   21.90
   4  12   3   20.00   16.70
  -5 -12  -3   36.30   19.60
  -5 -12  -3  169.08   58.79
   5  12   3   60.59   17.50
   5  12   3   10.30   24.80
  -6 -12  -3  -11.80   21.40
   6  12   3   14.50   15.90
  -7 -12  -3   21.90   26.30
   7  12   3  -48.80   29.60
  -6  13   3  -59.99   47.30
  -6  13   3   79.29   37.60
  -5  13   3  -53.99   46.40
  -5  13   3   13.90   31.60
   4 -13  -3    1.50   14.10
   4 -13  -3  -18.00   14.40
  -4  13   3  -14.10   25.80
  -4  13   3   30.30   27.20
  -4  13   3  -17.80   38.30
   3 -13  -3    6.40   15.60
   3 -13  -3   14.40   19.80
   3 -13  -3   15.20   15.60
  -3  13   3   -9.80   21.50
  -3  13   3   29.50   29.20
  -3  13   3   31.30   37.10
   2 -13  -3  -18.80   15.50
   2 -13  -3    1.80   15.10
   2 -13  -3   21.80   22.50
  -2  13   3   -2.00   19.50
  -2  13   3   -1.20   29.40
  -2  13   3   27.00   27.20
   1 -13  -3   -3.90   14.50
   1 -13  -3   28.90   21.30
   1 -13  -3   -5.00   17.50
  -1  13   3   19.90   18.40
  -1  13   3  -15.40   22.60
   0 -13  -3   -4.40   18.40
   0 -13  -3    1.80   21.50
   0 -13  -3  -43.20   20.00
   0  13   3  -14.70   21.90
   0  13   3    8.90   15.50
  -1 -13  -3   72.89   27.20
  -1 -13  -3  105.59   26.20
  -1 -13  -3   85.29   21.10
   1  13   3   79.99   22.60
   1  13   3  121.39   30.80
  -2 -13  -3  100.59   23.30
  -2 -13  -3   45.20   26.40
   2  13   3   26.20   26.50
   2  13   3   91.69   22.90
  -3 -13  -3   36.90   32.00
  -3 -13  -3    3.80   17.60
   3  13   3   34.80   21.40
   3  13   3   20.90   26.20
  -4 -13  -3    9.80   20.00
   4  13   3   55.89   27.90
  -5 -13  -3    7.00   23.70
   5  13   3   18.70   30.40
   5  13   3   60.19   20.40
  -6 -13  -3   88.99   28.30
   6  13   3   71.39   22.30
  -5  14   3  109.79   43.60
  -5  14   3   -2.60   48.70
   4 -14  -3   25.40   17.40
   4 -14  -3    2.00   18.80
  -4  14   3  -30.60   47.60
  -4  14   3  113.39   39.70
   3 -14  -3   18.60   25.40
   3 -14  -3   38.10   18.40
   3 -14  -3   46.40   22.10
  -3  14   3   34.70   31.30
  -3  14   3  -53.09   37.60
   2 -14  -3   42.60   19.20
   2 -14  -3   -3.00   26.50
   2 -14  -3   11.70   20.50
  -2  14   3  -10.60   31.30
   1 -14  -3   -9.10   19.60
   1 -14  -3  -36.90   26.20
  -1  14   3  -55.39   34.00
  -1  14   3   -3.00   30.60
   0 -14  -3   -6.40   26.60
   0 -14  -3   14.10   19.80
   0 -14  -3   10.20   27.50
   0  14   3   41.20   28.20
  -1 -14  -3  130.59   35.50
  -1 -14  -3  122.39   29.50
   1  14   3  141.49   36.40
  -2 -14  -3  134.09   28.90
  -2 -14  -3  133.19   38.70
   2  14   3   92.59   32.10
  -3 -14  -3   29.60   20.00
   3  14   3    0.50   32.40
  -4 -14  -3   -5.20   24.50
   4  14   3   93.69   35.70
  -5 -14  -3   -0.30   28.00
   5  14   3  -34.60   35.50
   5  14   3   -0.80   23.30
   3 -15  -3  -10.70   26.80
   3 -15  -3   -3.60   36.10
   3 -15  -3   23.80   20.70
  -3  15   3  -47.50   45.30
  -3  15   3   10.70   50.59
   2 -15  -3   65.99   26.00
   2 -15  -3   77.19   34.00
   2 -15  -3   93.29   26.10
  -2  15   3  107.89   44.00
  -2  15   3   39.70   46.60
   1 -15  -3  -16.20   33.40
   1 -15  -3   24.20   22.30
  -1  15   3   50.19   34.60
  -1  15   3  -28.40   41.80
   0 -15  -3   21.40   26.20
   0  15   3    2.60   37.90
  -1 -15  -3    4.80   35.70
  -1 -15  -3   26.30   25.00
   1  15   3   58.69   37.40
  -2 -15  -3   -8.10   26.10
   2  15   3    3.60   37.70
  -3 -15  -3  214.78   41.90
   3  15   3  139.49   43.00
   3  14  -4   54.09   42.30
  -3 -14   4   79.89   27.70
   2  14  -4  -43.80   37.30
  -2 -14   4    8.60   23.70
   1  14  -4    1.70   34.60
  -1 -14   4   57.59   22.20
   0  14  -4   59.69   34.70
   0 -14   4   -2.10   21.20
   0 -14   4   13.50   30.10
  -1  14  -4   -2.70   38.40
  -1  14  -4   83.19   39.00
   1 -14   4   46.00   21.90
   1 -14   4  -27.30   26.70
  -2  14  -4   36.00   37.00
  -2  14  -4   34.90   39.30
   2 -14   4  -48.50   32.50
   2 -14   4   56.79   20.20
  -3  14  -4   -6.40   52.49
   3 -14   4  -29.40   28.40
   3 -14   4   16.00   19.00
   4  13  -4  -71.29   37.50
   3  13  -4   81.49   35.80
  -3 -13   4   58.39   25.00
   2  13  -4  -49.00   28.00
  -2 -13   4   38.50   20.60
   1  13  -4   67.49   31.20
  -1 -13   4   88.59   40.40
  -1 -13   4   80.79   22.00
   0  13  -4   63.09   27.60
   0 -13   4   82.09   30.30
   0 -13   4   44.00   18.70
  -1  13  -4   12.50   28.20
  -1  13  -4   -4.50   27.70
   1 -13   4   23.10   18.00
   1 -13   4    9.20   21.00
   1 -13   4   27.00   30.30
  -2  13  -4  -19.50   28.20
  -2  13  -4   28.10   30.70
   2 -13   4    4.60   27.40
   2 -13   4   21.80   17.00
  -3  13  -4   18.50   34.10
  -3  13  -4   27.20   32.30
   3 -13   4  -11.40   15.40
   3 -13   4   23.30   24.30
  -4  13  -4   51.99   45.20
  -4  13  -4   96.99   37.70
   4 -13   4   60.49   17.90
   4 -13   4   93.39   22.90
  -5  13  -4   79.59   42.10
  -5  13  -4   60.09   43.20
   6  12  -4   41.80   32.40
  -6 -12   4   73.49   26.50
   5  12  -4  -10.40   23.90
   5  12  -4   -2.70   33.60
  -5 -12   4   36.20   20.30
   4  12  -4   35.10   24.90
   4  12  -4  -38.00   28.60
  -4 -12   4   -0.80   20.50
   3  12  -4  -11.50   20.70
   3  12  -4  -10.40   28.10
  -3 -12   4   12.90   17.90
  -3 -12   4   28.20   38.50
   2  12  -4   32.90   20.80
   2  12  -4  -10.00   24.60
  -2 -12   4    3.20   16.40
  -2 -12   4   61.79   27.90
   1  12  -4   13.90   18.20
   1  12  -4   57.59   25.10
  -1 -12   4   26.10   25.60
  -1 -12   4   50.49   18.20
   0  12  -4  131.59   28.60
   0  12  -4   93.29   20.70
   0 -12   4  104.69   19.50
   0 -12   4  110.69   25.50
  -1  12  -4    9.00   16.90
  -1  12  -4   20.30   24.10
   1 -12   4   35.00   15.00
   1 -12   4   62.79   24.30
   1 -12   4   22.10   24.50
  -2  12  -4   63.49   27.60
  -2  12  -4   33.90   27.30
  -2  12  -4   39.20   19.10
   2 -12   4   55.09   19.80
   2 -12   4   32.80   24.10
  -3  12  -4   66.59   27.40
  -3  12  -4   32.60   21.40
  -3  12  -4   42.30   27.40
   3 -12   4   51.89   15.10
   3 -12   4    9.80   20.40
  -4  12  -4   57.19   29.80
  -4  12  -4  -12.00   21.10
  -4  12  -4   11.30   32.40
   4 -12   4   -9.00   16.20
   4 -12   4  -15.80   12.00
  -5  12  -4   76.19   35.60
  -5  12  -4    4.60   27.00
  -5  12  -4   16.20   35.40
  -6  12  -4    3.70   41.60
  -6  12  -4   52.79   40.60
   6  11  -4    3.50   29.00
   6  11  -4  -24.50   22.50
  -6 -11   4   32.40   20.20
   5  11  -4  100.99   30.40
   5  11  -4  140.79   26.30
  -5 -11   4  129.09   24.70
   4  11  -4   56.39   20.00
   4  11  -4    3.10   26.60
  -4 -11   4  105.59   23.30
  -4 -11   4   68.89   29.40
   3  11  -4   -2.90   22.10
   3  11  -4   38.90   17.90
  -3 -11   4   53.99   25.60
  -3 -11   4   33.80   15.20
   2  11  -4   55.39   19.10
   2  11  -4   -1.10   20.20
  -2 -11   4   20.30   14.90
  -2 -11   4   26.10   24.00
   1  11  -4   23.60   14.70
   1  11  -4    0.00   18.50
  -1 -11   4    9.50   20.00
  -1 -11   4    6.90   12.20
   0  11  -4   36.00   14.60
   0  11  -4   44.10   20.10
   0 -11   4   51.99   21.60
  -1  11  -4   17.20   13.50
  -1  11  -4    1.40   19.30
  -1  11  -4   33.10   19.10
   1 -11   4   32.20   14.90
   1 -11   4   15.30   11.20
   1 -11   4   56.89   20.80
  -2  11  -4   19.80   16.50
  -2  11  -4   39.40   21.70
  -2  11  -4   46.60   23.60
   2 -11   4   19.50   11.40
   2 -11   4   32.90   18.60
  -3  11  -4   37.30   17.30
  -3  11  -4   44.50   23.40
  -3  11  -4   40.70   24.10
   3 -11   4   45.50   12.10
   3 -11   4   26.10   18.30
  -4  11  -4  157.28   30.90
  -4  11  -4   65.59   22.80
  -4  11  -4  113.99   30.80
   4 -11   4   77.19   14.10
   4 -11   4   86.69   17.10
  -5  11  -4   74.79   22.20
  -5  11  -4   45.60   28.80
  -5  11  -4   69.99   31.70
  -6  11  -4   48.60   32.00
  -6  11  -4    5.80   25.70
  -6  11  -4   21.00   41.60
  -7  11  -4   79.19   41.60
  -7  11  -4   29.40   30.60
  -7  11  -4   83.49   60.09
   7  10  -4   10.60   16.00
  -7 -10   4    0.60   20.10
   6  10  -4   27.30   21.80
   6  10  -4   33.30   20.20
  -6 -10   4   46.60   19.70
  -6 -10   4   29.60   35.10
   5  10  -4   15.00   17.20
   5  10  -4   24.00   23.00
  -5 -10   4   30.50   17.20
  -5 -10   4   38.10   27.70
   4  10  -4    1.60   15.30
   4  10  -4  -31.60   21.10
  -4 -10   4    9.50   12.50
  -4 -10   4   16.60   23.80
   3  10  -4  -17.00   18.60
   3  10  -4   -9.10   13.10
  -3 -10   4  -28.90   19.50
  -3 -10   4    8.60   14.00
   2  10  -4  157.68   28.10
   2  10  -4  175.88   26.10
  -2 -10   4  210.08   35.40
  -2 -10   4  208.48   27.40
   1  10  -4   -7.80   15.40
   1  10  -4   15.40   11.00
  -1 -10   4   17.20   12.50
  -1 -10   4   -8.00   16.20
   0  10  -4   -2.80   11.30
   0  10  -4   -2.90   14.40
   0 -10   4   23.00   11.50
   0 -10   4   18.00   16.40
  -1  10  -4   34.30   16.60
  -1  10  -4   36.60   17.30
  -1  10  -4   20.30   13.60
   1 -10   4   19.30   11.50
   1 -10   4   30.00   16.20
  -2  10  -4   97.09   22.10
  -2  10  -4  112.49   22.70
  -2  10  -4  118.39   21.70
   2 -10   4  122.69   18.90
   2 -10   4  142.59   20.80
  -3  10  -4   39.80   20.20
  -3  10  -4   31.10   20.60
  -3  10  -4   49.90   14.30
   3 -10   4   19.40   13.70
   3 -10   4   26.90   10.20
  -4  10  -4    4.10   14.70
  -4  10  -4   35.70   21.30
  -4  10  -4    5.50   18.40
   4 -10   4   -9.40   10.70
   4 -10   4    3.30    8.20
  -5  10  -4  112.79   28.40
  -5  10  -4  128.09   24.20
  -5  10  -4  214.08   44.00
  -6  10  -4   24.30   22.80
  -6  10  -4   55.19   28.10
  -6  10  -4   75.69   32.00
  -7  10  -4   23.70   42.90
  -7  10  -4  -15.40   24.70
  -7  10  -4  -33.20   43.50
  -8  10  -4   70.19   65.19
  -8  10  -4    8.70   30.70
  -8  10  -4   81.09   41.60
  -8  -9   4   23.80   23.50
  -8  -9   4    0.40   32.40
  -7  -9   4   22.10   30.70
  -7  -9   4    8.40   19.10
  -7  -9   4   -2.70   25.30
   6   9  -4   69.29   18.60
   6   9  -4   75.79   17.70
  -6  -9   4   67.09   25.40
  -6  -9   4   81.29   19.30
   5   9  -4   70.29   17.80
   5   9  -4   53.89   21.30
  -5  -9   4    2.80  107.39
  -5  -9   4  112.99   26.60
  -5  -9   4   90.99   19.00
   4   9  -4  -11.40   12.00
   4   9  -4  -13.70   16.70
  -4  -9   4    6.90   12.30
  -4  -9   4   45.60   85.59
  -4  -9   4   20.20   19.60
   3   9  -4  166.78   30.10
   3   9  -4  163.28   25.40
  -3  -9   4  235.08   33.10
  -3  -9   4  192.88   25.10
   2   9  -4  179.78   27.90
   2   9  -4  202.28   24.50
  -2  -9   4  222.38   31.60
  -2  -9   4  200.38   25.30
   1   9  -4   -2.50    9.40
   1   9  -4   35.60   13.70
  -1  -9   4   15.60   13.10
  -1  -9   4   14.10   11.20
   0   9  -4  -13.40   11.90
   0   9  -4   -6.30   10.10
   0  -9   4    3.00    8.30
   0  -9   4   -8.00   12.00
  -1   9  -4  132.19   23.00
  -1   9  -4  147.59   25.90
  -1   9  -4  129.89   21.10
   1  -9   4  166.88   26.50
   1  -9   4  175.68   20.00
  -2   9  -4   61.69   12.70
  -2   9  -4   51.99   16.90
  -2   9  -4   61.69   17.00
   2  -9   4   42.40   10.00
   2  -9   4   63.49   15.10
  -3   9  -4   63.49   18.70
  -3   9  -4   61.09   18.00
  -3   9  -4   58.09   13.30
   3  -9   4   31.80   14.40
   3  -9   4   53.19   10.40
  -4   9  -4  163.18   33.20
  -4   9  -4  156.08   25.80
  -4   9  -4  130.89   25.50
   4  -9   4  118.19   19.20
   4  -9   4  178.88   17.00
  -5   9  -4   18.00   19.10
  -5   9  -4   65.69   24.60
  -5   9  -4   21.20   14.50
  -6   9  -4   82.79   29.70
  -6   9  -4   11.90   23.40
  -6   9  -4   56.99   19.50
  -7   9  -4   29.40   27.90
  -7   9  -4   76.39   34.60
  -7   9  -4   44.70   21.90
  -8   9  -4   32.80   26.10
  -8   9  -4  121.39   34.50
  -8   9  -4   86.19   45.20
  -8  -8   4   96.49   28.30
  -8  -8   4   61.89   21.70
  -8  -8   4   40.90   34.00
  -7  -8   4  105.19   25.70
  -7  -8   4   83.89   19.70
  -7  -8   4  112.09   28.90
   6   8  -4   28.50   12.90
   6   8  -4    9.10   13.20
  -6  -8   4   23.90   14.10
  -6  -8   4    0.50   21.00
   5   8  -4   31.30   12.30
   5   8  -4   21.80   16.20
  -5  -8   4   46.50   14.50
  -5  -8   4   14.20   15.90
   4   8  -4    2.20   13.80
  -4  -8   4   11.30   14.50
  -4  -8   4   17.80   10.80
   3   8  -4    6.00    9.90
   3   8  -4    4.90   12.70
  -3  -8   4   12.50    9.30
  -3  -8   4    4.00   10.90
   2   8  -4   16.70    9.40
   2   8  -4   -2.30   11.60
  -2  -8   4   21.10   13.50
  -2  -8   4   22.10    9.60
   1   8  -4   70.29   15.20
   1   8  -4   36.10   10.00
  -1  -8   4   63.19   11.50
  -1  -8   4   48.10   14.00
   0   8  -4  486.85   42.10
   0   8  -4  441.96   40.30
   0   8  -4  467.55   42.60
   0  -8   4  475.15   43.20
   0  -8   4  482.65   40.10
  -1   8  -4   39.40   10.70
  -1   8  -4   52.79   13.70
  -1   8  -4   38.60   12.00
   1  -8   4   62.09   13.70
   1  -8   4   50.89   10.00
  -2   8  -4   58.59   15.00
  -2   8  -4   66.09   16.40
  -2   8  -4   62.09   12.80
   2  -8   4   90.49   14.20
   2  -8   4   74.69   11.00
  -3   8  -4   21.80   15.40
  -3   8  -4  -14.60   11.90
  -3   8  -4    5.60    9.80
   3  -8   4    3.00    9.70
   3  -8   4    6.60    5.60
  -4   8  -4   27.60   16.50
  -4   8  -4   14.60   10.30
  -4   8  -4    7.50   13.70
   4  -8   4    8.80    5.80
   4  -8   4   -3.50    7.10
  -5   8  -4   17.90   14.70
  -5   8  -4   -0.90   11.30
  -5   8  -4   15.70   19.90
  -6   8  -4   19.40   14.80
  -6   8  -4   22.10   18.40
  -6   8  -4   56.59   24.20
  -7   8  -4  252.07   35.20
  -7   8  -4  317.57   52.69
  -7   8  -4  163.98   31.00
  -8   8  -4   33.30   21.90
  -8   8  -4   63.09   28.20
  -8   8  -4   69.69   38.00
  -9   8  -4   27.40   31.60
  -9   8  -4   67.79   59.29
  -9   8  -4   75.09   34.80
  -9  -7   4  -25.60   34.50
  -9  -7   4  -12.40   30.10
  -9  -7   4  -13.50   20.40
  -8  -7   4   35.40   24.10
  -8  -7   4  -27.90   26.00
  -8  -7   4   14.90   18.10
  -7  -7   4   61.49   21.30
  -7  -7   4   85.59   18.20
  -7  -7   4   65.49   24.10
   6   7  -4   49.90   11.90
   6   7  -4   48.30   10.60
  -6  -7   4   60.79   13.50
  -6  -7   4   55.49   21.20
   5   7  -4   82.89   15.00
   5   7  -4   72.09   13.50
  -5  -7   4   97.59   20.60
  -5  -7   4  -41.60   87.99
  -5  -7   4   67.99   13.50
   4   7  -4  159.48   20.80
   4   7  -4  150.68   23.80
  -4  -7   4  170.98   25.80
  -4  -7   4  157.68   20.90
   3   7  -4  -11.70   10.70
   3   7  -4   16.40    9.60
  -3  -7   4    8.30    8.10
  -3  -7   4   19.20   11.30
   2   7  -4   -5.20    9.30
   2   7  -4   -5.40    6.60
  -2  -7   4    3.40    7.40
  -2  -7   4    1.50    9.70
   1   7  -4  136.29   17.00
   1   7  -4  163.28   20.50
  -1  -7   4  131.99   19.70
  -1  -7   4  141.89   16.90
   0   7  -4   23.50    7.80
   0   7  -4   19.60    9.20
   0   7  -4   29.00   10.00
   0  -7   4   28.10   10.40
   0  -7   4   21.40    7.20
  -1   7  -4    7.20    6.60
  -1   7  -4    4.10    8.10
  -1   7  -4   17.00   10.00
   1  -7   4  -10.60    7.20
   1  -7   4   -0.10    5.90
  -2   7  -4   -2.00    8.30
  -2   7  -4    9.70    7.30
  -2   7  -4   21.10   11.30
   2  -7   4    1.60    5.10
   2  -7   4    7.10    8.30
  -3   7  -4  170.78   25.10
  -3   7  -4  165.68   19.20
  -3   7  -4  145.19   22.90
   3  -7   4  146.79   15.30
   3  -7   4  169.58   19.40
  -4   7  -4   10.60   11.40
  -4   7  -4    4.80    7.70
  -4   7  -4   17.50   15.10
   4  -7   4    2.40    5.40
   4  -7   4    1.80    3.90
  -5   7  -4   37.00   14.20
  -5   7  -4   27.70   17.50
  -6   7  -4   29.40   12.00
  -6   7  -4   30.80   16.70
  -7   7  -4   25.80   14.20
  -7   7  -4   31.50   19.60
  -7   7  -4   47.40   27.00
  -8   7  -4   46.00   40.50
  -8   7  -4   42.20   23.30
  -9   7  -4  106.89   29.30
  -9   7  -4   61.29   42.70
  -9   7  -4   33.30   22.30
  -9  -6   4  -27.50   27.00
  -9  -6   4   -0.50   28.10
  -9  -6   4  -58.79   29.50
  -8  -6   4    8.00   14.60
  -8  -6   4   16.20   21.30
  -8  -6   4   22.40   22.80
  -7  -6   4    2.70   12.10
  -7  -6   4  -18.60   17.10
  -6  -6   4   94.49   16.20
  -6  -6   4  -15.90   94.29
  -6  -6   4   77.49   20.00
   5   6  -4   42.70   10.30
   5   6  -4   38.90    9.70
  -5  -6   4   49.30   67.89
  -5  -6   4   26.80   10.70
  -5  -6   4   27.90   13.40
   4   6  -4   33.80   11.90
   4   6  -4   18.90    8.60
  -4  -6   4   27.70    8.60
  -4  -6   4   24.30   12.00
   3   6  -4   -2.80    8.60
   3   6  -4    1.90    6.90
  -3  -6   4   -1.10    5.70
  -3  -6   4  -10.80    8.60
   2   6  -4  302.77   28.80
   2   6  -4  272.97   26.70
  -2  -6   4  346.27   27.80
   1   6  -4  267.07   25.30
   1   6  -4  295.47   28.00
  -1  -6   4  275.17   27.70
  -1  -6   4  314.77   26.10
   0   6  -4    9.60    8.00
   0   6  -4   10.70    5.50
   0  -6   4   11.20    5.30
   0  -6   4    6.00    6.90
  -1   6  -4  152.58   18.40
  -1   6  -4  142.69   15.30
  -1   6  -4  140.49   19.00
   1  -6   4  128.79   14.50
   1  -6   4  136.59   17.90
  -2   6  -4   25.30    9.30
  -2   6  -4   26.50    7.50
  -2   6  -4   30.00   11.00
   2  -6   4   25.10    7.80
   2  -6   4   23.10    5.50
  -3   6  -4   11.70   10.80
  -3   6  -4   -6.80    7.90
  -3   6  -4    1.40    5.70
   3  -6   4   -1.80    3.90
   3  -6   4    9.10    6.70
  -4   6  -4   30.00   13.10
  -4   6  -4   21.80    7.70
  -4   6  -4   17.20   10.10
  -5   6  -4   -6.90   15.10
  -5   6  -4   -6.30    7.40
  -5   6  -4   -7.40    9.60
  -6   6  -4  159.88   33.60
  -6   6  -4  153.38   25.50
  -6   6  -4  141.99   19.40
  -7   6  -4   95.89   15.00
  -8   6  -4   42.60   33.70
  -8   6  -4   23.90   19.40
  -8   6  -4   33.70   14.40
  -9   6  -4   80.39   48.20
  -9   6  -4   42.60   23.20
  -9  -5   4    7.10   26.30
  -9  -5   4   20.30   22.70
  -9  -5   4   34.00   17.50
  -8  -5   4  315.17   31.70
  -8  -5   4  290.97   41.30
  -8  -5   4  192.38   36.20
  -7  -5   4   49.10  106.69
  -7  -5   4   58.99   14.10
  -7  -5   4   68.59   17.60
  -7  -5   4   46.80   18.70
  -6  -5   4  127.89   99.29
  -6  -5   4   45.10   11.10
  -6  -5   4   42.60   14.40
   5   5  -4   10.70    7.00
   5   5  -4    9.70    6.90
  -5  -5   4    5.00    7.70
  -5  -5   4  -13.20    9.90
   4   5  -4    7.30    6.60
   4   5  -4   10.40    8.40
  -4  -5   4    4.10    9.90
  -4  -5   4    6.30    6.10
   3   5  -4   53.69    9.10
   3   5  -4   57.69   11.20
  -3  -5   4   47.10   10.20
  -3  -5   4   38.00    8.60
   2   5  -4   49.30   11.50
   2   5  -4   46.90    8.20
  -2  -5   4   69.89   11.70
  -2  -5   4   57.79   10.20
   1   5  -4   63.49    9.90
   1   5  -4   55.89   10.50
  -1  -5   4   54.29   10.40
  -1  -5   4   56.89    9.50
   0   5  -4   52.79    9.50
   0   5  -4   51.89    9.10
   0   5  -4   34.50    7.20
   0  -5   4   52.29   10.50
   0  -5   4   43.70    9.50
   0  -5   4   63.79    8.60
  -1   5  -4   36.40    7.20
  -1   5  -4   29.10    7.60
  -1   5  -4   30.30    8.50
   1  -5   4   30.60    6.20
   1  -5   4   23.30    7.20
  -2   5  -4  855.31   64.99
  -2   5  -4  767.72   64.09
  -2   5  -4  907.61   63.09
   2  -5   4  842.82   61.59
   2  -5   4  837.32   63.29
  -3   5  -4    3.80    8.50
  -3   5  -4    7.70    6.80
  -3   5  -4   11.30    5.30
   3  -5   4    2.00    3.30
   3  -5   4    6.30    4.70
  -4   5  -4  150.98   15.20
  -4   5  -4  168.88   23.90
  -4   5  -4  162.08   19.20
  -5   5  -4   53.59   12.50
  -5   5  -4   63.19   16.70
  -5   5  -4   67.09   10.70
  -6   5  -4    4.30   10.80
  -6   5  -4   16.60    7.20
  -7   5  -4   48.90   15.00
  -7   5  -4   38.00   10.10
  -7   5  -4   69.09   23.20
  -8   5  -4   82.29   13.30
  -8   5  -4  100.79   29.10
  -9   5  -4  149.39   40.40
 -10   5  -4   69.79   43.50
 -10  -4   4    5.20   19.00
 -10  -4   4  -51.09   30.10
 -10  -4   4   -1.30   27.90
  -9  -4   4   19.90   15.30
  -9  -4   4   -3.20   20.50
  -9  -4   4   31.60   22.80
  -8  -4   4   -8.10   16.60
  -8  -4   4   76.29  108.09
  -8  -4   4   20.00   11.90
  -7  -4   4   35.20   16.70
  -7  -4   4   30.00   10.40
  -7  -4   4  -42.70   94.19
  -6  -4   4   15.70   11.90
  -6  -4   4    9.40    7.70
  -6  -4   4    9.10   11.80
  -6  -4   4   64.09   68.29
   5   4  -4   -0.40    4.90
  -5  -4   4   -2.60    9.00
  -5  -4   4    8.60   10.10
  -5  -4   4    1.30    6.10
   4   4  -4   43.30    8.10
   4   4  -4   45.10    8.10
  -4  -4   4   51.49    9.60
  -4  -4   4   48.80   11.80
   3   4  -4  119.29   15.40
   3   4  -4  123.09   13.70
  -3  -4   4  120.59   13.70
  -3  -4   4  139.39   16.50
   2   4  -4   22.30    6.00
   2   4  -4   24.40    7.50
  -2  -4   4   19.30    7.20
  -2  -4   4   19.30    5.40
   1   4  -4  145.69   13.60
   1   4  -4  122.29   14.90
  -1  -4   4  138.09   15.50
  -1  -4   4  150.28   13.80
   0   4  -4  735.63   48.30
   0   4  -4  600.44   48.90
   0   4  -4  625.94   47.70
   0  -4   4  587.74   48.70
   0  -4   4  606.24   47.30
  -1   4  -4    7.10    6.40
  -1   4  -4    5.50    5.20
  -1   4  -4    9.70    3.80
   1  -4   4   13.30    4.00
   1  -4   4    8.40    5.10
   1  -4   4   11.90    7.60
  -2   4  -4  455.65   35.50
  -2   4  -4  404.06   32.50
  -2   4  -4  365.76   33.80
   2  -4   4  437.26   33.40
   2  -4   4  447.16   31.80
  -3   4  -4   85.09   12.00
  -3   4  -4   68.69    8.90
  -3   4  -4  104.69   16.40
   3  -4   4   69.69    9.10
   3  -4   4   77.69    7.40
  -4   4  -4   13.80   10.60
  -4   4  -4   -5.00    5.70
  -4   4  -4   -3.40    3.40
  -5   4  -4  190.38   25.40
  -5   4  -4  161.08   19.10
  -5   4  -4  169.98   15.70
  -6   4  -4   66.29   11.90
  -6   4  -4   88.19   18.50
  -6   4  -4   63.89    8.60
  -7   4  -4   21.10   19.40
  -8   4  -4   32.40   23.20
  -9   4  -4   53.39   31.30
 -10   4  -4    4.60   38.20
 -10  -3   4   49.90   17.60
 -10  -3   4   40.70   28.60
 -10  -3   4   59.29   27.00
  -9  -3   4  -11.80   20.70
  -9  -3   4  -10.50   19.00
  -9  -3   4   13.40   12.40
  -8  -3   4  187.28  118.69
  -8  -3   4   19.80   10.40
  -7  -3   4    8.10    7.90
  -7  -3   4   -7.10   12.00
  -7  -3   4  -13.50   12.40
  -7  -3   4  -12.10   88.49
  -6  -3   4  281.97   31.70
  -6  -3   4  305.07   29.30
  -6  -3   4  320.97   26.90
  -5  -3   4   -0.50    9.40
  -5  -3   4    6.70    5.70
  -5  -3   4   -3.50    8.10
   4   3  -4  743.73   58.09
   4   3  -4  900.81   57.29
  -4  -3   4  802.12   59.29
  -4  -3   4  772.12   60.99
  -4  -3   4  735.13   59.39
   3   3  -4    5.70    4.00
   3   3  -4    9.40    5.30
  -3  -3   4   15.20    6.80
  -3  -3   4    9.60    4.60
   2   3  -4  561.94   44.30
   2   3  -4  624.44   45.30
  -2  -3   4  566.14   45.70
  -2  -3   4  610.24   44.60
   1   3  -4   80.09    8.70
   1   3  -4   57.69   10.20
  -1  -3   4   77.19   10.60
  -1  -3   4   81.39    8.70
   0   3  -4   -0.30    2.20
   0   3  -4    0.40    4.00
   0   3  -4    1.10    3.90
   0  -3   4   -0.60    2.10
   0  -3   4   -3.40    3.30
   0  -3   4   -5.60    4.60
  -1   3  -4  245.78   21.40
  -1   3  -4  275.17   19.90
  -1   3  -4  211.88   20.70
   1  -3   4  231.98   21.70
   1  -3   4  253.87   19.30
  -2   3  -4    4.60    2.90
  -2   3  -4    8.50    4.50
  -2   3  -4    9.20    6.10
   2  -3   4    5.60    3.50
   2  -3   4    6.00    7.30
   2  -3   4    3.60    2.40
  -3   3  -4  823.22   63.09
  -3   3  -4  899.41   61.89
  -3   3  -4  837.92   64.79
  -4   3  -4   28.00    4.60
  -4   3  -4   29.30    6.60
  -5   3  -4  101.89   19.20
  -5   3  -4   69.59   11.50
  -5   3  -4   64.39    7.90
  -6   3  -4  234.98   30.20
  -7   3  -4   14.20   16.30
  -8   3  -4  110.29   25.30
  -9   3  -4    9.40  123.69
 -10   3  -4  109.89  186.78
 -10  -2   4   53.09   15.30
 -10  -2   4   -3.40   24.20
 -10  -2   4   27.80   25.70
  -9  -2   4   13.50   18.20
  -9  -2   4    6.50   10.80
  -8  -2   4   52.89   15.50
  -8  -2   4  -36.90  103.89
  -8  -2   4   50.39   16.30
  -8  -2   4   43.80   10.50
  -7  -2   4  195.88   83.59
  -6  -2   4  447.56   37.90
  -6  -2   4  479.25   36.10
  -6  -2   4  432.06   39.70
  -5  -2   4   -6.60    6.90
  -5  -2   4   18.20    9.20
  -5  -2   4    5.30    4.70
   4   2  -4   27.70    3.60
  -4  -2   4   29.20    8.40
  -4  -2   4   17.80    7.00
  -4  -2   4   24.70    6.00
   3   2  -4    8.50    3.20
   3   2  -4   10.20    3.50
  -3  -2   4   16.10    6.10
  -3  -2   4    6.80    4.90
  -3  -2   4   12.10    4.10
   2   2  -4    6.10    4.30
   2   2  -4    7.80    3.20
  -2  -2   4    0.90    3.60
  -2  -2   4    4.60    2.50
  -2  -2   4    9.70    4.40
   1   2  -4  749.62   57.19
   1   2  -4  752.22   57.79
  -1  -2   4  830.12   56.79
  -1  -2   4  820.32   57.19
  -1  -2   4  771.42   58.19
   0   2  -4    6.30    3.90
   0   2  -4    5.00    3.50
   0   2  -4    5.50    2.90
   0  -2   4    1.60    2.00
   0  -2   4    2.70    3.80
   0  -2   4    5.20    2.70
   0  -2   4   12.50    4.10
  -1   2  -4  241.48   19.60
  -1   2  -4  249.28   19.90
  -1   2  -4  222.98   18.00
   1  -2   4  248.38   17.90
   1  -2   4  223.58   19.70
   1  -2   4  206.48   18.80
  -2   2  -4  349.37   24.30
  -2   2  -4  338.97   25.60
  -2   2  -4  331.57   26.70
   2  -2   4  313.97   23.70
   2  -2   4  299.77   24.50
   2  -2   4  304.07   26.80
  -3   2  -4  695.13   51.79
  -3   2  -4  751.42   52.99
  -3   2  -4  719.03   54.99
  -4   2  -4  321.37   29.10
  -8   2  -4  -37.30   81.89
  -9   2  -4   -2.90  108.69
 -10  -1   4   -1.10   13.10
 -10  -1   4   48.50   22.30
  -9  -1   4   12.50   10.20
  -9  -1   4   25.40   18.10
  -9  -1   4  -12.20   17.20
  -8  -1   4    3.70  108.49
  -8  -1   4   57.89   10.20
  -8  -1   4  102.99   18.30
  -7  -1   4   82.39   15.30
  -7  -1   4   70.89   13.10
  -7  -1   4   80.99   12.00
  -6  -1   4   38.10   10.70
  -6  -1   4   24.30    8.80
  -6  -1   4   27.40    6.40
  -5  -1   4  484.25   39.40
  -5  -1   4  612.74   41.30
  -5  -1   4  479.55   40.70
  -4  -1   4  848.12   65.19
  -4  -1   4  862.81   65.89
  -4  -1   4  983.20   66.29
   3   1  -4  144.69   10.90
   3   1  -4  141.79   12.10
  -3  -1   4  129.99   13.80
  -3  -1   4  146.39   13.30
  -3  -1   4  141.89   12.50
   2   1  -4    0.50    2.20
   2   1  -4    1.50    2.10
  -2  -1   4    2.10    2.40
  -2  -1   4   -0.50    3.90
  -2  -1   4    2.50    2.90
   1   1  -4   -2.30    3.30
   1   1  -4   -1.80    1.70
   1   1  -4    0.60    2.50
  -1  -1   4    3.00    3.60
  -1  -1   4   -0.20    1.80
  -1  -1   4   -1.80    2.40
   0   1  -4    6.40    4.10
   0   1  -4   16.10    2.70
   0   1  -4   11.40    3.00
   0   1  -4   14.70    3.80
   0  -1   4   13.80    2.60
   0  -1   4   17.90    3.70
   0  -1   4    8.40    2.40
   0  -1   4   13.30    3.90
  -1   1  -4   -2.10    2.50
  -1   1  -4   -0.70    1.40
  -1   1  -4    1.70    3.30
   1  -1   4    1.30    3.60
   1  -1   4   -2.30    2.40
   1  -1   4    0.40    1.50
  -2   1  -4  448.46   32.20
  -2   1  -4  408.66   31.10
   2  -1   4  404.56   30.40
   2  -1   4  419.76   29.90
   2  -1   4  389.06   32.20
  -3   1  -4   46.00    6.30
  -3   1  -4   50.99    4.80
   3  -1   4   59.69   11.30
  -4   1  -4 1961.30  141.49
  -5   1  -4   30.50    5.80
  -6   1  -4   47.80    8.40
  -7   1  -4   30.30   57.79
  -7   1  -4   28.40    8.40
  -8   1  -4   13.80    9.20
  -8   1  -4  -45.10   69.79
  -9   1  -4  -45.30  110.69
  -9   1  -4   30.60   13.40
 -10   1  -4  314.07   34.40
 -10   0   4  -23.10   19.20
  -9   0   4  255.57  133.79
  -8   0   4   98.99  102.69
  -8   0   4   15.80   12.30
  -8   0   4   27.80   14.10
  -7   0   4   70.49   13.10
  -7   0   4   90.89   10.80
  -7   0   4   73.79   13.30
  -6   0   4   -8.10    6.30
  -6   0   4    1.60    4.20
  -6   0   4    9.60    7.60
  -5   0   4   84.99    9.00
  -5   0   4   78.99   11.40
  -5   0   4   78.39    9.60
  -4   0   4  897.41   67.59
  -4   0   4 1022.60   66.49
  -4   0   4  859.11   66.69
  -3   0   4   32.20    6.00
  -3   0   4   23.00    4.10
  -3   0   4   39.30    4.90
   2   0  -4  122.49   10.10
   2   0  -4  123.89   11.10
   2   0  -4  117.59    9.50
  -2   0   4  128.99   10.80
  -2   0   4  114.19   10.10
   1   0  -4  161.38   13.00
   1   0  -4  176.88   12.50
   1   0  -4  145.99   12.80
  -1   0   4  178.58   13.10
  -1   0   4  167.88   12.90
  -1   0   4  150.48   12.80
   0   0  -4  855.01   59.19
   0   0  -4  770.32   58.79
   0   0  -4  906.11   59.29
   0   0  -4  925.31   59.09
   0   0   4  709.03   58.89
   0   0   4  752.52   59.09
   0   0   4  878.51   59.09
  -1   0  -4 1239.88   93.69
  -1   0  -4 1318.77   93.79
  -1   0  -4 1264.37   94.19
  -1   0  -4 1492.25   94.29
   1   0   4 1340.17   94.19
   1   0   4 1156.38   94.29
   1   0   4 1341.17   94.29
   1   0   4 1431.96   93.99
  -2   0  -4    0.80    1.50
  -2   0  -4    2.40    3.70
  -2   0  -4    2.20    2.90
   2   0   4   -0.20    2.10
   2   0   4   -2.80    3.20
  -3   0  -4   13.50    5.30
  -6   0  -4  342.87   72.89
  -7   0  -4   21.30    8.50
  -7   0  -4   32.70   58.09
  -8   0  -4  135.89   89.69
  -9   0  -4   45.80  102.19
 -10   0  -4   45.30   21.20
 -10   1   4   13.40   22.60
  -9   1   4   41.80   16.90
  -8   1   4  159.88   22.10
  -7   1   4    9.10    9.00
  -7   1   4    4.00    4.70
  -6   1   4  127.49   12.50
  -6   1   4  150.58   11.60
  -6   1   4  115.39   15.50
  -5   1   4  106.29    9.20
  -5   1   4  110.09   10.40
  -5   1   4  119.09   13.10
  -4   1   4  149.39   14.10
  -4   1   4  136.59   12.40
  -4   1   4  163.48   11.90
   3  -1  -4  227.08   18.40
  -3   1   4  213.18   18.00
  -3   1   4  216.28   17.10
  -3   1   4  229.28   16.70
   2  -1  -4  777.62   54.59
   2  -1  -4  767.32   55.19
  -2   1   4  745.03   54.99
  -2   1   4  776.82   54.69
  -2   1   4  748.23   54.39
   1  -1  -4    1.10    1.50
   1  -1  -4    1.60    1.40
   1  -1  -4    2.90    2.60
  -1   1   4    1.40    1.30
  -1   1   4    5.60    1.90
  -1   1   4    2.30    3.20
   0  -1  -4    4.20    2.70
   0  -1  -4    2.80    1.50
   0  -1  -4    2.20    1.40
   0   1   4    3.90    2.50
   0   1   4    1.90    1.60
   0   1   4    3.10    1.30
   0   1   4    0.50    2.80
  -1  -1  -4   79.99    7.10
  -1  -1  -4   62.49    7.80
  -1  -1  -4   88.19    6.20
  -1  -1  -4   62.59    6.50
   1   1   4   64.99    6.70
   1   1   4   75.59    7.10
  -2  -1  -4   76.79    6.90
   2   1   4   55.19    6.50
   2   1   4   74.49    6.70
  -3  -1  -4   -0.50    1.50
  -3  -1  -4   -4.00    2.60
  -5  -1  -4  264.07   55.79
  -6  -1  -4  714.93   88.59
  -7  -1  -4  154.48   55.69
  -8  -1  -4  373.76  106.79
  -8  -1  -4  194.38   24.70
  -9  -1  -4   -8.10   14.00
 -10  -1  -4   29.40   19.20
 -10   2   4   12.70   25.70
  -9   2   4   72.69   21.40
  -8   2   4   32.80   15.40
  -7   2   4  104.19   10.90
  -6   2   4  178.68   15.00
  -6   2   4  195.58   15.60
  -6   2   4  193.08   19.10
  -5   2   4  147.69   15.50
  -5   2   4  136.09   12.10
  -5   2   4  152.38   12.30
   4  -2  -4  116.79   13.10
  -4   2   4  113.39   10.10
  -4   2   4  116.69   10.20
  -4   2   4  134.59   13.30
   3  -2  -4 1086.09   76.99
  -3   2   4 1086.09   76.19
  -3   2   4 1032.20   76.29
   2  -2  -4  715.03   51.79
   2  -2  -4  772.32   51.29
  -2   2   4  752.92   51.59
  -2   2   4  704.13   52.09
  -2   2   4  633.34   51.49
   1  -2  -4  359.86   28.40
   1  -2  -4  374.26   28.70
   1  -2  -4  397.96   28.20
  -1   2   4  390.16   28.70
  -1   2   4  412.96   28.40
  -1   2   4  359.06   28.20
   0  -2  -4 3137.09  205.18
   0  -2  -4 2574.84  204.78
   0  -2  -4 2944.71  205.08
   0   2   4 2942.31  205.18
   0   2   4 3012.10  205.28
   0   2   4 2805.22  204.78
  -1  -2  -4   76.79    7.60
  -1  -2  -4   69.79    6.80
  -1  -2  -4   64.09    9.30
   1   2   4   86.89    8.20
   1   2   4   67.49    6.30
  -2  -2  -4  779.82   57.69
  -2  -2  -4  778.12   58.59
   2   2   4  854.91   57.29
  -3  -2  -4   31.80    4.20
  -3  -2  -4   31.50    5.70
  -4  -2  -4    4.80    4.10
  -5  -2  -4  195.38   15.80
  -5  -2  -4  207.38   18.10
  -6  -2  -4  208.58   20.10
  -7  -2  -4   23.30    9.50
  -7  -2  -4   30.90   50.59
  -8  -2  -4  207.48   76.49
  -9  -2  -4  237.58   31.20
  -9  -2  -4  374.36  129.89
 -10  -2  -4  -11.20   21.10
 -10   3   4   82.29   28.30
  -9   3   4  -12.40   26.40
  -8   3   4   44.20    7.40
  -8   3   4   24.40   15.60
  -7   3   4   15.50   12.20
  -6   3   4   33.90    5.80
  -6   3   4   49.99   11.80
  -6   3   4   40.10    5.70
   5  -3  -4   26.60    8.30
  -5   3   4   17.60    9.20
  -5   3   4   25.60    4.30
  -5   3   4   14.70    4.20
   4  -3  -4  364.36   29.10
  -4   3   4  401.66   27.90
  -4   3   4  347.17   29.30
   3  -3  -4  121.49   11.50
  -3   3   4  122.79   10.40
  -3   3   4  105.49   12.20
  -3   3   4  122.19   11.50
   2  -3  -4  517.45   39.20
   2  -3  -4  576.94   38.70
   2  -3  -4  509.95   39.50
  -2   3   4  500.75   39.10
  -2   3   4  560.74   39.90
  -2   3   4  530.35   39.60
   1  -3  -4   20.10    4.40
   1  -3  -4   24.60    4.00
   1  -3  -4   31.10    5.30
  -1   3   4   20.60    4.00
  -1   3   4   31.70    5.50
   0  -3  -4   10.60    3.80
   0  -3  -4    8.60    3.40
   0  -3  -4   14.40    4.80
   0   3   4   12.20    4.00
   0   3   4    7.90    5.10
   0   3   4   10.80    3.00
  -1  -3  -4  283.97   22.20
  -1  -3  -4  264.47   22.40
   1   3   4  280.47   22.70
   1   3   4  290.17   21.40
  -2  -3  -4  181.38   14.50
  -2  -3  -4  157.48   15.00
   2   3   4  161.98   13.00
   2   3   4  164.88   15.00
  -3  -3  -4    0.00    4.40
   3   3   4    3.20    3.50
   3   3   4   -1.20    1.40
  -5  -3  -4  103.79   37.10
  -5  -3  -4   71.19   11.90
  -5  -3  -4   56.89    9.60
  -6  -3  -4  460.15   36.80
  -6  -3  -4  485.25   38.80
  -7  -3  -4   25.00    8.60
  -7  -3  -4   47.50   64.19
  -7  -3  -4   50.39   11.90
  -8  -3  -4  168.38   76.39
  -8  -3  -4   36.30   13.50
  -9  -3  -4    9.00   17.00
  -9  -3  -4   55.59   18.60
  -9  -3  -4    6.40   11.90
 -10  -3  -4   12.50   23.60
  -8   4   4   12.00    7.70
  -8   4   4   -5.80   14.70
  -8   4   4    1.80    6.70
  -7   4   4  468.15   36.40
  -7   4   4  474.05   36.50
  -6   4   4    3.70    4.70
   5  -4  -4   25.50    7.70
  -5   4   4   20.80    5.10
  -5   4   4   21.50    6.20
  -5   4   4   10.70    8.50
   4  -4  -4    8.40    5.50
  -4   4   4   15.60    7.40
  -4   4   4   17.60    4.60
  -4   4   4   17.50    5.50
[truncated: 894,092 more chars]
