# Supplementary material for: Crystal structure analysis of the biologically active drug mol­ecule riluzole and riluzolium chloride
Source: Acta Crystallogr E Crystallogr Commun. 2019 Jul 2;75(Pt 8):1084–9. doi: 10.1107/S2056989019009022 (PMC6690469; doi:10.1107/S2056989019009022)
Supplement: Supplementary file 2 [file e-75-01084-RZHClsup2.hkl]

data_RZHCl                                                                      
_shelx_title ' RZ_DCM in P2(1)/c'                                               
_shelx_refln_list_code          4                                               
_shelx_F_calc_maximum      254.72                                               
_exptl_crystal_F_000       544.00                                               
_reflns_d_resolution_high  0.8001                                               
                                                                                
loop_                                                                           
 _space_group_symop_operation_xyz                                               
 'x, y, z'                                                                      
 '-x, y+1/2, -z+1/2'                                                            
 '-x, -y, -z'                                                                   
 'x, -y-1/2, z-1/2'                                                             
                                                                                
_cell_length_a    15.7375                                                       
_cell_length_b     8.5255                                                       
_cell_length_c     7.7607                                                       
_cell_angle_alpha  90.000                                                       
_cell_angle_beta  100.453                                                       
_cell_angle_gamma  90.000                                                       
                                                                                
_shelx_F_squared_multiplier     1.000                                           
                                                                                
loop_                                                                           
 _refln_index_h                                                                 
 _refln_index_k                                                                 
 _refln_index_l                                                                 
 _refln_F_squared_calc                                                          
 _refln_F_squared_meas                                                          
 _refln_F_squared_sigma                                                         
 _refln_observed_status                                                         
   2   0   0         16.30         -2.81         2.81 o                         
   3   0   0       1600.19       1587.70        89.96 o                         
   4   0   0      12699.52      11587.63       646.61 o                         
   5   0   0       3503.29       3096.69       175.01 o                         
   6   0   0         93.95         92.07        10.54 o                         
   7   0   0       1496.50       1627.76        94.18 o                         
   8   0   0       1524.02       1439.40        84.34 o                         
   9   0   0       3929.54       3864.89       219.28 o                         
  17   0   0        254.92        -68.17       115.97 o                         
  18   0   0         29.03       -129.32       129.32 o                         
  19   0   0        223.33        -77.31       160.25 o                         
   1   1   0       3508.56       3088.71        87.06 o                         
   2   1   0       1271.94       1074.57        39.18 o                         
   3   1   0       2875.05       2813.48       163.41 o                         
   4   1   0       3323.44       2870.69       115.80 o                         
   5   1   0        174.01        162.06        18.63 o                         
   6   1   0       1256.48       1278.73       124.40 o                         
   7   1   0        255.20        212.96        20.38 o                         
   8   1   0       1379.06       1520.93        91.37 o                         
   9   1   0       4051.04       3817.80       219.28 o                         
  10   1   0         29.24         29.52        11.95 o                         
  11   1   0         27.86         47.09        14.76 o                         
  12   1   0        411.03        400.62        35.84 o                         
  13   1   0       1539.53       1608.79        99.80 o                         
  14   1   0        877.58        272.00        78.01 o                         
  15   1   0        212.77        145.49        83.64 o                         
  17   1   0        297.55        157.43       115.26 o                         
  18   1   0        764.28        192.58       131.43 o                         
  19   1   0        433.75        -81.66       145.14 o                         
   0   2   0         28.96         56.94         6.46 o                         
   1   2   0       1432.41       1497.22        44.19 o                         
   2   2   0        152.10        152.60         7.39 o                         
   3   2   0        643.81        684.87        24.55 o                         
   4   2   0       4201.57       3920.90       210.01 o                         
   5   2   0       3099.53       2798.69       115.05 o                         
   6   2   0        586.55        602.99        29.82 o                         
   7   2   0        200.81        208.57        16.38 o                         
   8   2   0        471.65        434.88        34.42 o                         
   9   2   0       3758.69       3387.38       149.00 o                         
  10   2   0        915.89        821.50        99.10 o                         
  11   2   0        459.82        425.47        74.85 o                         
  12   2   0         10.27         20.39        16.18 o                         
  13   2   0        545.05        556.64        50.60 o                         
  14   2   0          0.43        -20.65        20.65 o                         
  15   2   0        106.32         80.41        43.58 o                         
  16   2   0         83.69         36.55        88.56 o                         
  19   2   0         16.10       -151.81       151.81 o                         
   1   3   0        130.81        134.80         8.56 o                         
   2   3   0        330.11        312.80        12.97 o                         
   3   3   0       3607.20       3661.85       104.98 o                         
   4   3   0         94.02         94.86         6.94 o                         
   5   3   0        118.31        159.71        11.25 o                         
   6   3   0        215.60        252.51        14.22 o                         
   7   3   0        367.89        349.68        23.85 o                         
   8   3   0         95.53         92.20        12.67 o                         
   9   3   0        543.89        495.37        29.81 o                         
  10   3   0         53.45         63.26        21.09 o                         
  11   3   0         52.71         54.12        23.19 o                         
  12   3   0       1065.97       1116.10        80.12 o                         
  13   3   0         45.47         75.91        26.71 o                         
  14   3   0        144.14        158.14        34.44 o                         
  15   3   0        187.42        137.05        38.66 o                         
  16   3   0          0.18         44.98        35.14 o                         
   0   4   0        894.26        914.14        42.99 o                         
   1   4   0         95.43        133.13        12.38 o                         
   2   4   0       1873.56       2016.66        60.97 o                         
   3   4   0        111.80        159.87        10.85 o                         
   4   4   0        151.19        191.96        11.60 o                         
   5   4   0        145.84        183.79        11.57 o                         
   6   4   0        178.27        196.09        14.19 o                         
   7   4   0        792.79        788.01        31.97 o                         
   8   4   0        263.09        200.96        19.36 o                         
   9   4   0        301.58        324.44        27.58 o                         
  10   4   0         15.63         16.05        13.85 o                         
  11   4   0       2069.58       2113.42       136.35 o                         
  12   4   0          0.10        -16.17        30.22 o                         
  13   4   0         99.13        115.97        35.14 o                         
  14   4   0         37.02         66.77        35.84 o                         
  15   4   0        249.38        291.68        50.60 o                         
  16   4   0        319.28        310.65        57.63 o                         
   1   5   0       2304.51       2302.21        70.11 o                         
   2   5   0       2096.95       2136.49        65.36 o                         
   3   5   0       2798.22       2782.42        83.45 o                         
   4   5   0         44.38         43.46        11.67 o                         
   5   5   0       1017.53       1055.15        43.42 o                         
   6   5   0        668.09        615.18        28.81 o                         
   7   5   0        966.96        905.45        37.75 o                         
   8   5   0        538.93        548.76        38.61 o                         
   9   5   0        303.04        375.59        32.98 o                         
  10   5   0         84.29         68.62        19.63 o                         
  11   5   0       1072.55       1205.36        92.77 o                         
  12   5   0        479.94        488.47        64.66 o                         
  13   5   0          0.52        104.02        37.95 o                         
  14   5   0         45.60        114.56        47.79 o                         
  15   5   0         74.27         44.98        51.31 o                         
  16   5   0        114.57        -20.38        56.23 o                         
   0   6   0       2384.40       2393.08       104.61 o                         
   1   6   0         39.79         49.94         9.68 o                         
   2   6   0        719.02        750.19        33.78 o                         
   3   6   0        364.90        369.55        20.10 o                         
   4   6   0        728.82        646.79        31.18 o                         
   5   6   0         13.30         13.02         9.13 o                         
   6   6   0       1155.51       1161.01        47.46 o                         
   7   6   0         15.41         -1.95        10.96 o                         
   8   6   0        757.46        737.15        46.42 o                         
   9   6   0          9.62        -12.43        17.22 o                         
  10   6   0       1004.25       1032.15        59.85 o                         
  11   6   0         22.31         16.17        33.74 o                         
  12   6   0       1536.11       1786.60       134.94 o                         
  13   6   0         21.59         83.64        49.20 o                         
  14   6   0         22.20        -14.06        52.01 o                         
  15   6   0        182.84        231.23        65.36 o                         
   1   7   0       1728.30       1522.65        53.06 o                         
   2   7   0        245.83        274.51        20.25 o                         
   3   7   0        188.29        180.37        18.36 o                         
   4   7   0         53.87         62.59        12.44 o                         
   5   7   0          0.21         10.08        15.01 o                         
   6   7   0        966.01       1004.36        44.83 o                         
   7   7   0        158.29        168.41        17.98 o                         
   8   7   0        773.62        767.86        50.85 o                         
   9   7   0        305.64        264.27        47.79 o                         
  10   7   0        524.13        659.96        81.53 o                         
  11   7   0        270.68        288.16        55.52 o                         
  12   7   0          0.96         42.87        47.79 o                         
  13   7   0        119.89         95.59        57.63 o                         
  14   7   0         12.47        -61.85        61.85 o                         
   0   8   0          2.98         -7.44        18.31 o                         
   1   8   0         30.43         27.16        13.60 o                         
   2   8   0        135.85        129.54        16.55 o                         
   3   8   0        250.27        240.73        30.54 o                         
   4   8   0        407.11        426.85        27.41 o                         
   5   8   0        520.91        484.87        34.33 o                         
   6   8   0        122.36        130.76        19.47 o                         
   7   8   0        324.94        347.37        62.90 o                         
   8   8   0        189.70        203.12        35.84 o                         
   9   8   0        351.76        439.97        70.28 o                         
  10   8   0         58.87         63.96        50.60 o                         
  11   8   0         37.14          5.62        55.52 o                         
   1   9   0          0.59         -5.96        18.67 o                         
   2   9   0        138.53        186.97        20.69 o                         
   3   9   0          3.09        -16.21        16.21 o                         
   4   9   0        346.52        319.14        27.78 o                         
   5   9   0         32.40         22.34        25.99 o                         
   6   9   0         60.52         50.18        27.35 o                         
   7   9   0        306.86        292.38        68.17 o                         
   0  10   0        883.04        894.82       147.24 o                         
   1  10   0          1.91          5.49        34.59 o                         
   2  10   0          0.80        -28.44        28.44 o                         
   3  10   0         22.75         39.36        37.95 o                         
 -19   1   1        236.61        -30.99       152.52 o                         
 -18   1   1        310.57        107.88        95.86 o                         
 -17   1   1          1.00        -31.02        77.93 o                         
 -16   1   1         46.58          1.81        84.34 o                         
 -15   1   1         89.44         11.82        59.39 o                         
 -14   1   1          9.10         -3.87        50.72 o                         
 -13   1   1         16.31         31.63        59.04 o                         
 -12   1   1         80.23         98.40        49.90 o                         
 -11   1   1         78.38         87.43        28.82 o                         
 -10   1   1        220.64        237.87        22.29 o                         
  -9   1   1       3170.59       3028.53       127.81 o                         
  -8   1   1         50.29         37.20         9.95 o                         
  -7   1   1        918.87        806.85        51.31 o                         
  -6   1   1        106.47        104.72        24.25 o                         
  -5   1   1        314.32        271.92        20.38 o                         
  -4   1   1        305.35        289.91        14.74 o                         
  -3   1   1       3101.92       2814.70        81.78 o                         
  -2   1   1       3683.01       3656.67       121.19 o                         
  -1   1   1        839.57        848.29        31.25 o                         
   0   1   1       1055.56        966.08        43.20 o                         
   1   1   1       1161.24       1250.97        74.85 o                         
   2   1   1       4180.64       4338.31       174.93 o                         
   3   1   1       3705.97       3772.81       219.28 o                         
   5   1   1       4989.17       4737.10       269.19 o                         
   6   1   1       2374.92       2479.60       144.08 o                         
   7   1   1         38.20         38.66        11.95 o                         
   8   1   1        898.10        925.63        59.74 o                         
   9   1   1          1.65         22.49        13.35 o                         
  10   1   1        631.96        689.48        49.90 o                         
  11   1   1         27.43         33.74        16.17 o                         
  12   1   1         23.09         23.19        17.57 o                         
  13   1   1        292.72        388.67        40.76 o                         
  14   1   1          9.68         20.38        21.09 o                         
  15   1   1        348.73        316.28        44.28 o                         
  16   1   1         76.02        109.64        30.22 o                         
  18   1   1         49.99       -134.94       134.94 o                         
 -19   2   1        148.08       -124.28       124.28 o                         
 -18   2   1        137.63        -10.45       103.92 o                         
 -17   2   1          0.15        -92.90        92.90 o                         
 -16   2   1        232.15         71.08       136.00 o                         
 -15   2   1         17.46         18.27        85.75 o                         
 -14   2   1        356.08         21.09        73.80 o                         
 -13   2   1        928.61        288.16        71.69 o                         
 -12   2   1          5.08        -14.71        14.71 o                         
 -11   2   1         42.97         16.56        14.95 o                         
 -10   2   1        715.96        683.15        50.60 o                         
  -9   2   1        746.50        661.98        48.56 o                         
  -8   2   1        732.42        677.59        31.82 o                         
  -7   2   1         96.16        115.49        11.06 o                         
  -6   2   1          0.26         -5.37         5.37 o                         
  -5   2   1       5348.92       5050.12       143.63 o                         
  -4   2   1         18.49          6.37         3.20 o                         
  -3   2   1        144.57        115.57         6.92 o                         
  -2   2   1         25.20         51.43         6.70 o                         
  -1   2   1       8854.20       9403.79       305.41 o                         
   0   2   1        419.68        442.57        18.11 o                         
   1   2   1        862.00        852.77        30.84 o                         
   2   2   1       1709.87       1787.31       105.43 o                         
   3   2   1       1309.54       1160.38        70.99 o                         
   4   2   1        329.13        336.66        27.41 o                         
   5   2   1        148.34        125.81        17.57 o                         
   6   2   1         86.88         72.39        13.35 o                         
   7   2   1       1534.44       1707.18       104.72 o                         
   8   2   1        152.79        207.34        26.71 o                         
   9   2   1          4.68         13.35        14.76 o                         
  10   2   1        437.48        499.72        42.87 o                         
  11   2   1        623.01        633.96        51.31 o                         
  12   2   1         27.04         24.60        19.68 o                         
  13   2   1         30.69         40.06        23.19 o                         
  14   2   1         15.99        -21.09        25.30 o                         
  15   2   1        388.67         20.38        85.04 o                         
  16   2   1        520.50        150.41        99.10 o                         
  17   2   1        106.73         77.40        46.39 o                         
 -18   3   1          0.71        -49.65       106.89 o                         
 -17   3   1         23.26        -61.85       115.26 o                         
 -16   3   1        540.89         90.67       100.51 o                         
 -15   3   1        152.39        -40.76        84.34 o                         
 -14   3   1          0.03         14.06        68.88 o                         
 -13   3   1        192.50        240.37        28.48 o                         
 -12   3   1        166.04        110.51        22.00 o                         
 -11   3   1        110.93        172.83        17.54 o                         
 -10   3   1          1.34          6.85        11.67 o                         
  -9   3   1        406.00        433.18        28.08 o                         
  -8   3   1       1675.20       1745.61        77.53 o                         
  -7   3   1        418.88        365.85        20.02 o                         
  -6   3   1        128.78        116.03        12.61 o                         
  -5   3   1        403.37        347.38        13.56 o                         
  -4   3   1      11230.00      11409.56       286.84 o                         
  -3   3   1       2256.66       2399.47        70.80 o                         
  -2   3   1       3760.92       3705.09       107.34 o                         
  -1   3   1       1971.77       1903.88        85.67 o                         
   0   3   1       8433.14       8968.65       357.82 o                         
   1   3   1       8412.83       8630.89       281.21 o                         
   2   3   1        880.52        882.83        40.48 o                         
   3   3   1       1469.39       1539.77        66.33 o                         
   4   3   1       7502.61       7697.35       308.37 o                         
   5   3   1         45.79         15.74         7.02 o                         
   6   3   1        161.84        152.57        13.31 o                         
   7   3   1        711.12        704.53        34.72 o                         
   8   3   1       1145.67       1191.30        80.12 o                         
   9   3   1        554.52        518.69        45.68 o                         
  10   3   1       1034.77        954.45        70.28 o                         
  11   3   1        815.27        808.26        66.77 o                         
  12   3   1         10.81         27.41        25.30 o                         
  13   3   1       1440.34       1786.60       120.18 o                         
  14   3   1        244.96        212.96        38.66 o                         
  15   3   1        435.78        570.70        68.17 o                         
  16   3   1         19.64        -46.39        46.39 o                         
  17   3   1          6.82        -25.30        44.98 o                         
  18   3   1         25.89        -52.01        52.01 o                         
 -13   4   1       1202.66       1391.61        96.99 o                         
 -12   4   1        877.47        877.56        50.66 o                         
 -11   4   1       1336.10       1456.63       138.46 o                         
 -10   4   1       1533.41       1752.63        81.00 o                         
  -9   4   1        764.38        808.99        49.90 o                         
  -8   4   1        355.09        276.46        24.83 o                         
  -7   4   1        892.47        920.81        36.87 o                         
  -6   4   1         10.66         10.44         7.17 o                         
  -5   4   1        741.34        656.53        44.71 o                         
  -4   4   1         39.27         28.76         7.45 o                         
  -3   4   1       1531.69       1426.34        45.40 o                         
  -2   4   1        484.39        502.20        20.31 o                         
  -1   4   1        184.16        131.82        16.64 o                         
   0   4   1        146.11        174.52        12.93 o                         
   1   4   1       1125.24       1179.39        53.92 o                         
   2   4   1         16.02         24.40         8.90 o                         
   3   4   1         34.14         35.50         9.18 o                         
   4   4   1        133.03        149.32        15.01 o                         
   5   4   1        591.40        540.15        57.63 o                         
   6   4   1         61.28         52.13        10.78 o                         
   7   4   1       2069.39       2215.64        94.83 o                         
   8   4   1       1639.35       1690.33        74.30 o                         
   9   4   1        734.83        783.90        39.85 o                         
  10   4   1        131.11        125.81        28.11 o                         
  12   4   1         39.43         23.19        30.22 o                         
  13   4   1        252.94        212.96        42.17 o                         
  14   4   1        796.54        898.93        84.34 o                         
  15   4   1        332.12        444.19        61.85 o                         
  16   4   1        147.28        233.34        56.23 o                         
  17   4   1        273.77        350.01        67.47 o                         
 -14   5   1         13.58        -14.76        32.33 o                         
 -13   5   1       1413.11       1606.42       103.32 o                         
 -12   5   1        100.47        149.49        24.51 o                         
 -11   5   1        398.50        422.93        36.53 o                         
 -10   5   1        261.12        257.94        26.78 o                         
  -9   5   1       3344.50       3660.41       157.04 o                         
  -8   5   1        118.08        103.64        13.27 o                         
  -7   5   1       1085.02       1131.94        65.51 o                         
  -6   5   1        139.46        139.29        14.26 o                         
  -5   5   1        419.04        421.09        23.03 o                         
  -4   5   1       2104.88       2076.03        64.82 o                         
  -3   5   1        395.98        402.18        29.42 o                         
  -2   5   1        936.95        922.75        35.59 o                         
  -1   5   1       1255.01       1236.19        50.50 o                         
   0   5   1       1393.47       1335.71        58.53 o                         
   1   5   1       1630.30       1548.63        56.67 o                         
   2   5   1        952.39        843.29        34.89 o                         
   3   5   1        131.69        134.30        15.41 o                         
   4   5   1        652.65        640.55       101.21 o                         
   5   5   1       3941.39       3626.36       356.69 o                         
   6   5   1       1980.02       1937.59        85.60 o                         
   7   5   1       2508.77       2523.12       111.34 o                         
   8   5   1        282.87        311.94        26.39 o                         
   9   5   1        703.15        698.40        40.01 o                         
  10   5   1       3300.50       3549.31       219.99 o                         
  11   5   1         33.83         44.28        33.74 o                         
  12   5   1         99.33         75.20        40.06 o                         
  13   5   1          4.12         29.52        40.76 o                         
  14   5   1        149.60        232.64        55.52 o                         
  15   5   1         11.95        -23.90        49.20 o                         
  16   5   1        141.27         83.64        62.55 o                         
 -13   6   1         56.86         41.47        44.98 o                         
 -12   6   1        681.25        634.53       100.51 o                         
 -11   6   1        748.56        685.81        51.39 o                         
 -10   6   1         50.03         58.00        32.33 o                         
  -9   6   1          1.84          1.94        18.31 o                         
  -8   6   1       1621.18       1562.31        61.51 o                         
  -7   6   1        372.44        415.01        27.24 o                         
  -6   6   1         56.01         32.26        12.40 o                         
  -5   6   1         74.67         75.39        13.01 o                         
  -4   6   1          2.14        -10.96        10.96 o                         
  -3   6   1        887.92        925.51        37.84 o                         
  -2   6   1        611.25        617.86        28.06 o                         
  -1   6   1        256.22        256.81        20.83 o                         
   0   6   1        299.88        327.29        22.72 o                         
   1   6   1        721.76        734.50        33.77 o                         
   2   6   1        214.97        247.99        24.07 o                         
   3   6   1        155.09        209.44        29.52 o                         
   4   6   1        602.58        545.04        35.91 o                         
   5   6   1        711.01        644.66        39.61 o                         
   6   6   1         60.82         67.72        29.52 o                         
   7   6   1        339.26        325.15        31.98 o                         
   8   6   1        745.07        750.88        59.74 o                         
   9   6   1       1047.36       1014.58        54.88 o                         
  10   6   1        164.26        159.80        28.82 o                         
  11   6   1         12.11        -27.41        38.66 o                         
  12   6   1         40.28          0.70        44.28 o                         
  13   6   1        212.09        359.15        63.26 o                         
  14   6   1        216.32        201.01        63.26 o                         
  15   6   1         59.16          9.14        66.07 o                         
 -13   7   1          8.57          5.62        41.47 o                         
 -12   7   1        157.37        182.55        33.93 o                         
 -11   7   1        129.68        119.63        30.06 o                         
 -10   7   1        683.98        730.76        54.78 o                         
  -9   7   1         25.46        -30.92        30.92 o                         
  -8   7   1          7.39         11.42        15.32 o                         
  -7   7   1       1397.46       1361.61        57.54 o                         
  -6   7   1        174.91        187.69        25.52 o                         
  -5   7   1         10.17         28.76        14.07 o                         
  -4   7   1       1169.20       1198.73        52.04 o                         
  -3   7   1        211.83        226.11        27.19 o                         
  -2   7   1        175.41        169.47        39.45 o                         
  -1   7   1        104.31        109.81        22.24 o                         
   0   7   1        986.43        987.43        44.77 o                         
   1   7   1        592.24        596.00        41.75 o                         
   2   7   1        607.03        546.12        76.61 o                         
   3   7   1        161.64        161.12        22.51 o                         
   4   7   1        331.19        320.45        30.30 o                         
   5   7   1         30.28         38.07        18.40 o                         
   6   7   1          0.53         26.93        17.89 o                         
   7   7   1         71.13         48.28        22.49 o                         
   8   7   1        156.97        127.53        24.95 o                         
   9   7   1         62.10         41.73        34.79 o                         
  10   7   1          2.83         -1.73        28.82 o                         
  11   7   1        508.61        605.84        75.20 o                         
  12   7   1        161.96        150.41        65.36 o                         
  13   7   1          0.90         -0.70        62.55 o                         
  14   7   1          0.09        -40.06        69.58 o                         
 -12   8   1        228.18        141.97        47.79 o                         
 -11   8   1         18.76         59.16        32.24 o                         
 -10   8   1        306.10        367.64        83.64 o                         
  -9   8   1         78.89         48.69        44.63 o                         
  -8   8   1        108.13        103.49        28.31 o                         
  -7   8   1        216.22        234.92        26.97 o                         
  -6   8   1        171.97        211.29        25.79 o                         
  -5   8   1       1363.02       1240.92       108.58 o                         
  -4   8   1        475.51        394.84        41.45 o                         
  -3   8   1       1096.28       1146.99        46.61 o                         
  -2   8   1       1536.89       1581.91        58.91 o                         
  -1   8   1       2032.89       2061.81        97.17 o                         
   0   8   1        576.79        608.79        45.72 o                         
   1   8   1       1021.02       1044.78        60.37 o                         
   2   8   1        896.01        823.06        44.78 o                         
   3   8   1        667.54        703.14        59.39 o                         
   4   8   1        849.10        791.60        51.89 o                         
   5   8   1         37.84         48.55        21.42 o                         
   6   8   1        188.61        162.54        26.21 o                         
   7   8   1       1181.75       1229.54        68.94 o                         
   8   8   1        494.60        485.31        44.57 o                         
   9   8   1        221.75        221.78        31.63 o                         
  10   8   1         36.72         33.03        49.20 o                         
  11   8   1        376.43        164.46       110.34 o                         
 -10   9   1        853.80        752.74        94.88 o                         
  -9   9   1        428.84        392.88        56.23 o                         
  -8   9   1          2.49         13.78        34.76 o                         
  -7   9   1        256.57        236.41        40.52 o                         
  -6   9   1        383.58        431.12        36.74 o                         
  -5   9   1        169.95        190.58        27.75 o                         
  -4   9   1         23.18         26.07        22.09 o                         
  -3   9   1         22.14         62.88        23.63 o                         
  -2   9   1        396.65        380.03        35.44 o                         
  -1   9   1         54.58         67.49        28.49 o                         
   0   9   1          0.17        -18.24        22.72 o                         
   1   9   1         42.09          0.94        24.39 o                         
   2   9   1         12.37          7.43        31.90 o                         
   3   9   1         45.96         53.52        26.28 o                         
   4   9   1        100.73         97.10        29.87 o                         
   5   9   1        123.29        108.68        28.57 o                         
   6   9   1        146.24        102.67        30.40 o                         
   7   9   1        229.30        298.15        40.40 o                         
   8   9   1        499.48        451.92        65.36 o                         
  -6  10   1        953.57        995.21        99.10 o                         
  -5  10   1        511.47        549.55        53.23 o                         
  -4  10   1         24.63        -17.36        34.91 o                         
  -3  10   1        211.06        257.36        57.18 o                         
  -2  10   1       1010.82       1006.15        90.52 o                         
  -1  10   1       1494.40       1459.77        88.77 o                         
   0  10   1        118.78        113.64        31.82 o                         
   1  10   1         36.29         12.65        51.85 o                         
   2  10   1       1029.06        876.42       123.70 o                         
   3  10   1       1735.81       1671.34       127.92 o                         
   4  10   1       1093.29        990.29        96.99 o                         
   5  10   1          0.16         16.17        41.47 o                         
   6  10   1         66.16        -40.06        40.06 o                         
 -18   0   2        448.95         56.93       140.57 o                         
 -17   0   2          0.02         32.33       115.26 o                         
 -16   0   2          3.65         23.19       100.51 o                         
 -15   0   2          8.08        -47.09        81.53 o                         
 -13   0   2        107.97         89.96        66.07 o                         
 -12   0   2        208.84        208.74        26.71 o                         
 -11   0   2          9.88         27.31        21.09 o                         
 -10   0   2        320.21        304.80        24.28 o                         
  -9   0   2         28.10         28.85        14.41 o                         
  -8   0   2       1029.74       1000.02        48.96 o                         
  -7   0   2       1537.58       1063.39        81.53 o                         
  -6   0   2       1349.71       1244.11        61.86 o                         
  -5   0   2        177.81        203.63        23.47 o                         
  -4   0   2      15223.79      14130.41       564.07 o                         
  -3   0   2      64880.44      65879.11      4746.24 o                         
  -2   0   2       2941.22       2888.18       121.51 o                         
  -1   0   2       6338.24       6610.92       306.08 o                         
   0   0   2       1028.23        957.24       136.35 o                         
   1   0   2      17787.39      19045.66       757.64 o                         
   2   0   2       2802.70       3043.79       129.21 o                         
   3   0   2       2529.33       2457.81       151.81 o                         
   4   0   2         61.38         94.88        25.30 o                         
  11   0   2       4765.13       5183.40       296.60 o                         
  12   0   2        983.72        951.64        66.07 o                         
  13   0   2         31.27         47.09        19.68 o                         
  14   0   2        714.85        737.98        57.63 o                         
  15   0   2        742.31        906.66        67.47 o                         
 -19   1   2         12.24        -31.09       121.65 o                         
 -18   1   2        168.37       -100.51       100.51 o                         
 -17   1   2        836.09        260.89       109.64 o                         
 -16   1   2        758.36        220.21       220.34 o                         
 -15   1   2        495.84         74.11       144.78 o                         
 -14   1   2        142.51        -29.52        55.66 o                         
 -13   1   2        316.24        386.53        61.50 o                         
 -12   1   2       3464.58       3764.77       162.35 o                         
 -11   1   2       1941.41       1882.21        87.40 o                         
 -10   1   2          0.62          2.20        11.03 o                         
  -9   1   2       1522.32       1577.84        73.02 o                         
  -8   1   2        541.43        446.42        31.61 o                         
  -7   1   2       5323.23       5000.52       145.80 o                         
  -6   1   2          5.99         11.39        13.29 o                         
  -5   1   2         22.64         44.89        14.04 o                         
  -4   1   2       2865.52       2965.57        89.26 o                         
  -3   1   2      18506.60      16346.42       531.17 o                         
  -2   1   2       3533.49       3582.18       105.34 o                         
  -1   1   2         44.74         57.90         9.90 o                         
   0   1   2       1073.19       1174.28        63.40 o                         
   1   1   2        249.02        260.26        17.68 o                         
   2   1   2       1197.52       1191.98        59.15 o                         
   3   1   2       1199.22       1496.33        94.18 o                         
   4   1   2       1454.09       1653.07       104.02 o                         
   5   1   2        196.73        288.86        35.84 o                         
   6   1   2         49.60         66.77        23.90 o                         
   9   1   2         79.19         87.85        17.57 o                         
  10   1   2        480.87        577.73        47.09 o                         
  11   1   2        417.09        440.68        43.58 o                         
  12   1   2         94.05        138.17        24.95 o                         
  13   1   2        257.17        314.87        44.28 o                         
  14   1   2         80.38         74.50        26.71 o                         
  15   1   2       1190.16       1387.39        96.29 o                         
  16   1   2        304.09        399.91        57.63 o                         
  17   1   2          0.41         43.58        37.25 o                         
  18   1   2        313.61        371.80        50.60 o                         
 -19   2   2         59.46        -44.04       122.95 o                         
 -18   2   2        421.88        153.60       109.58 o                         
 -17   2   2         29.83        151.26        94.51 o                         
 -16   2   2         12.85        117.59        86.97 o                         
 -15   2   2         13.60        -12.19        22.65 o                         
 -14   2   2        306.87        130.12        60.81 o                         
 -13   2   2        462.93        554.55        43.72 o                         
 -12   2   2        188.42        182.15        23.34 o                         
 -11   2   2          6.77         24.84        19.16 o                         
 -10   2   2        251.88        304.61        42.34 o                         
  -9   2   2        216.86        252.06        41.97 o                         
  -8   2   2       1217.71       1163.28        48.08 o                         
  -7   2   2         25.82         36.90         9.94 o                         
  -6   2   2       2582.00       2529.27        77.66 o                         
  -5   2   2       2939.15       2843.18        85.69 o                         
  -4   2   2       1198.47       1224.08        40.84 o                         
  -3   2   2       1496.31       1579.06        58.43 o                         
  -2   2   2          0.17          4.97         8.97 o                         
  -1   2   2         14.27          8.32         9.24 o                         
   0   2   2       3383.98       3377.09       157.87 o                         
   1   2   2       1015.56       1134.65        44.16 o                         
   2   2   2       6778.54       7398.21       455.79 o                         
   3   2   2        290.72        258.47        20.86 o                         
   4   2   2         33.89        -11.95        18.27 o                         
   6   2   2      13466.63      12665.78       715.49 o                         
   7   2   2        168.61        192.48        19.50 o                         
   8   2   2        786.36        839.89        44.43 o                         
   9   2   2        555.33        509.28        35.96 o                         
  10   2   2       1398.85       1382.18        67.82 o                         
  11   2   2         18.02         16.87        22.49 o                         
  12   2   2         28.97         28.82        25.30 o                         
  13   2   2        167.81        236.15        35.84 o                         
  14   2   2        144.76        159.54        34.44 o                         
  15   2   2         48.19         92.07        34.44 o                         
  16   2   2         66.69        130.02        41.47 o                         
  17   2   2        351.49        391.48        53.42 o                         
 -18   3   2        107.98        152.52       177.11 o                         
 -17   3   2        104.56        101.07        94.86 o                         
 -16   3   2        124.25         85.78        31.24 o                         
 -15   3   2        607.94        571.83        51.42 o                         
 -14   3   2        166.37        183.71        27.66 o                         
 -13   3   2        155.73        218.48        32.11 o                         
 -12   3   2        380.33        357.37        33.71 o                         
 -11   3   2        125.23        156.11        22.84 o                         
 -10   3   2         10.73         30.22        16.05 o                         
  -9   3   2         30.32         21.29        12.34 o                         
  -8   3   2         13.32          6.19         7.51 o                         
  -7   3   2        222.08        233.74        14.05 o                         
  -6   3   2       1475.18       1417.41        41.65 o                         
  -5   3   2         64.29         60.54        10.58 o                         
  -4   3   2        940.06       1019.27        36.77 o                         
  -3   3   2          0.77          3.71         7.57 o                         
  -2   3   2          6.91         -7.71         7.71 o                         
  -1   3   2       1477.53       1587.84        74.02 o                         
   0   3   2        421.69        374.57        70.28 o                         
   1   3   2        223.36        246.69        31.63 o                         
   2   3   2       1112.64       1239.48        45.85 o                         
   3   3   2        468.78        555.94        41.47 o                         
   4   3   2        829.97        828.64        56.93 o                         
   5   3   2        189.43        234.04        27.41 o                         
   6   3   2          0.00          2.11        12.65 o                         
   7   3   2         31.03         15.46        18.27 o                         
   8   3   2       1220.44       1272.13        85.75 o                         
   9   3   2        528.98        545.40        50.60 o                         
  10   3   2          1.66         -7.73        23.19 o                         
  11   3   2        327.83        302.22        42.17 o                         
  12   3   2        204.38        227.02        40.06 o                         
  14   3   2        161.04        312.06        47.79 o                         
  15   3   2         62.61         80.83        42.87 o                         
  16   3   2        102.37        124.40        48.50 o                         
  17   3   2         63.41         65.36        52.71 o                         
 -17   4   2          0.52        139.16       177.82 o                         
 -16   4   2        195.99        212.94        72.56 o                         
 -15   4   2        324.16        319.71       136.00 o                         
 -14   4   2       1363.25       1257.53       131.43 o                         
 -13   4   2         65.67         50.67        63.96 o                         
 -12   4   2        266.68        313.12        32.54 o                         
 -11   4   2        147.07        132.13        30.22 o                         
 -10   4   2       1114.60       1105.60        58.09 o                         
  -9   4   2         44.32         51.74         9.95 o                         
  -8   4   2         54.14         65.88        10.55 o                         
  -7   4   2       1209.31       1323.54        44.64 o                         
  -6   4   2       3221.89       3024.05       109.36 o                         
  -5   4   2        178.07        198.55        15.64 o                         
  -4   4   2       2455.14       2524.68        77.81 o                         
  -3   4   2         26.57         16.78         8.51 o                         
  -2   4   2         26.23         41.55        12.58 o                         
  -1   4   2          5.65         25.76         7.45 o                         
   0   4   2        563.87        597.44        25.07 o                         
   1   4   2       1111.55       1233.03        68.85 o                         
   2   4   2       3248.93       3528.77       119.57 o                         
   3   4   2          2.63          6.92        12.30 o                         
   4   4   2         56.93         73.67        12.39 o                         
   5   4   2          0.64          0.74        10.40 o                         
   6   4   2       1376.23       1525.82        69.53 o                         
   7   4   2        283.33        272.43        24.65 o                         
   8   4   2        340.93        374.32        28.36 o                         
   9   4   2        173.27        190.12        37.60 o                         
  10   4   2        193.76        216.95        23.61 o                         
  11   4   2          0.31         -7.03        30.22 o                         
  12   4   2        548.91        561.56        67.47 o                         
  13   4   2         33.01         63.26        40.76 o                         
  14   4   2        178.14        217.88        50.60 o                         
  15   4   2         49.73         81.53        50.60 o                         
  16   4   2        197.39        270.59        61.85 o                         
 -16   5   2          7.98        -34.36        44.28 o                         
 -15   5   2         46.92         35.14        36.93 o                         
 -14   5   2         37.61         56.37        80.47 o                         
 -13   5   2         65.69         56.99        52.01 o                         
 -12   5   2         48.41         52.71        30.22 o                         
 -11   5   2          1.29        -26.71        26.71 o                         
 -10   5   2        192.20        223.00        22.59 o                         
  -9   5   2        276.73        300.28        36.15 o                         
  -8   5   2        282.77        333.27        23.54 o                         
  -7   5   2         19.91         14.38        11.26 o                         
  -6   5   2       1128.24       1076.68        53.07 o                         
  -5   5   2       1699.69       1515.53        61.35 o                         
  -4   5   2        417.86        429.69        24.01 o                         
  -3   5   2        145.55        152.26        14.42 o                         
  -2   5   2       1523.55       1658.58        55.71 o                         
  -1   5   2       2155.17       2227.77        70.92 o                         
   0   5   2       1805.53       1848.03        60.02 o                         
   1   5   2         18.64         -4.16         9.63 o                         
   2   5   2         54.44         57.43        12.49 o                         
   3   5   2       2636.15       2505.31       108.82 o                         
   4   5   2        602.30        517.85        33.25 o                         
   5   5   2       1139.40       1123.09        55.78 o                         
   6   5   2          1.08         -3.39        12.32 o                         
   7   5   2        267.24        260.82        25.06 o                         
   8   5   2       1313.93       1294.75        63.33 o                         
   9   5   2       1855.72       1908.65        87.13 o                         
  10   5   2          2.03        -15.15        15.54 o                         
  11   5   2         69.59         52.71        37.25 o                         
  12   5   2        555.50        694.40        82.93 o                         
  13   5   2        374.60        418.89        63.96 o                         
  14   5   2        105.00        146.89        59.04 o                         
  15   5   2         16.19        -41.47        59.74 o                         
 -16   6   2         54.76         36.55        46.39 o                         
 -15   6   2        383.84        380.23        58.34 o                         
 -14   6   2        574.47        486.19       150.41 o                         
 -13   6   2        435.20        436.46        66.77 o                         
 -12   6   2        208.41        245.29        46.39 o                         
 -11   6   2        797.91        966.40        87.15 o                         
 -10   6   2        488.03        498.42        51.31 o                         
  -9   6   2       1162.12       1154.87        76.96 o                         
  -8   6   2         62.77         42.17        17.16 o                         
  -7   6   2        793.36        823.68        50.04 o                         
  -6   6   2        311.66        355.85        31.76 o                         
  -5   6   2        147.10        149.98        28.23 o                         
  -4   6   2          2.90         -8.86        11.64 o                         
  -3   6   2        137.59        178.57        18.48 o                         
  -2   6   2       1524.74       1468.02        52.88 o                         
  -1   6   2        902.79        821.09        35.93 o                         
   0   6   2          0.04         -3.01        10.96 o                         
   1   6   2        269.08        277.36        28.87 o                         
   2   6   2          1.95         24.67        14.16 o                         
   3   6   2         28.02         23.33        15.10 o                         
   4   6   2         12.11          3.12        14.88 o                         
   5   6   2         21.70         16.44        21.09 o                         
   6   6   2         98.98        120.37        19.21 o                         
   7   6   2        224.00        199.44        23.41 o                         
   8   6   2          6.47         11.22        22.49 o                         
   9   6   2        415.97        445.84        35.60 o                         
  10   6   2        299.26        387.08        39.36 o                         
  11   6   2         56.85        101.91        44.98 o                         
  12   6   2         11.19         40.06        51.31 o                         
  13   6   2        178.18        292.38        67.47 o                         
  14   6   2        169.54        182.74        70.28 o                         
 -14   7   2        302.40        302.22        59.74 o                         
 -13   7   2        108.05        152.54        80.12 o                         
 -12   7   2         74.21        123.00        43.58 o                         
 -11   7   2         26.34        -16.17        33.03 o                         
 -10   7   2         62.06         89.22        46.04 o                         
  -9   7   2        148.03        159.89        53.06 o                         
  -8   7   2         20.74         17.57        19.21 o                         
  -7   7   2         80.07         65.51        21.27 o                         
  -6   7   2          6.61          8.55        22.56 o                         
  -5   7   2        694.47        620.26        37.17 o                         
  -4   7   2        820.97        832.69        48.15 o                         
  -3   7   2        138.37        191.73        20.35 o                         
  -2   7   2        779.65        802.45        38.58 o                         
  -1   7   2         72.06         57.19        16.67 o                         
   0   7   2        257.13        235.19        20.45 o                         
   1   7   2        732.73        702.69        38.05 o                         
   2   7   2         62.01         82.40        18.81 o                         
   3   7   2       1483.05       1433.17        72.28 o                         
   4   7   2        362.78        314.45        59.74 o                         
   5   7   2       1240.26       1031.22        58.42 o                         
   6   7   2         61.17         94.67        22.10 o                         
   7   7   2       1036.19       1051.57        61.04 o                         
   8   7   2        221.90        273.06        30.56 o                         
   9   7   2        159.25        153.16        27.42 o                         
  10   7   2          0.89         -8.46        24.68 o                         
  11   7   2         90.60        143.86        49.20 o                         
  12   7   2        285.18        369.69        75.20 o                         
  13   7   2         91.23         68.88        74.50 o                         
 -12   8   2         17.41        -16.17        45.68 o                         
 -11   8   2        231.73         47.09       144.78 o                         
 -10   8   2         88.93         88.93        28.81 o                         
  -9   8   2         34.98         47.09        41.47 o                         
  -8   8   2        226.01        217.32        31.81 o                         
  -7   8   2         46.30         48.78        25.92 o                         
  -6   8   2        594.74        534.13        43.89 o                         
  -5   8   2        410.38        412.09        35.27 o                         
  -4   8   2        386.86        472.90        34.38 o                         
  -3   8   2          6.24         47.17        22.13 o                         
  -2   8   2        246.95        281.42        26.90 o                         
  -1   8   2        104.17        130.36        22.57 o                         
   0   8   2        107.61        137.28        23.94 o                         
   1   8   2        307.76        326.49        29.12 o                         
   2   8   2        895.23        929.32        60.58 o                         
   3   8   2        110.59         89.66        26.33 o                         
   4   8   2        319.34        379.65        38.23 o                         
   5   8   2         70.99         32.23        26.00 o                         
   6   8   2        862.49        827.86        61.33 o                         
   7   8   2        153.79        119.10        30.70 o                         
   8   8   2        121.95         59.04        50.60 o                         
   9   8   2        119.47         87.64        29.80 o                         
  10   8   2        174.31        197.50        42.17 o                         
  11   8   2         14.83         -7.73        35.14 o                         
 -10   9   2        250.05        300.81        66.07 o                         
  -9   9   2          3.50        -50.32        50.32 o                         
  -8   9   2        107.50         52.04        57.99 o                         
  -7   9   2        320.87        393.45        96.55 o                         
  -6   9   2         24.84        -28.36        28.36 o                         
  -5   9   2         23.31         32.74        33.23 o                         
  -4   9   2          0.16         40.77        26.88 o                         
  -3   9   2        142.27        196.06        28.57 o                         
  -2   9   2          2.13        -12.47        24.18 o                         
  -1   9   2        215.49        218.75        29.95 o                         
   0   9   2          4.35        -23.10        23.10 o                         
   1   9   2        219.25        176.26        33.52 o                         
   2   9   2          7.19        -29.04        29.04 o                         
   3   9   2        337.40        261.16        53.06 o                         
   4   9   2        136.03        125.81        47.79 o                         
   5   9   2         37.77         32.23        31.74 o                         
   6   9   2          2.14         35.14        37.95 o                         
   7   9   2          7.68         19.68        38.66 o                         
   8   9   2        129.49        190.47        47.09 o                         
  -6  10   2        168.44        158.33        40.56 o                         
  -5  10   2         39.56         55.87        59.88 o                         
  -4  10   2        295.64        285.22        40.11 o                         
  -3  10   2        469.60        461.35        40.53 o                         
  -2  10   2         76.75        105.78        31.14 o                         
  -1  10   2        146.47        167.30        31.81 o                         
   0  10   2          8.54         80.99        32.61 o                         
   1  10   2         40.25         29.34        39.78 o                         
   2  10   2         35.21         65.63        42.06 o                         
   3  10   2         24.02         54.57        45.42 o                         
   4  10   2          4.38          9.14        47.09 o                         
 -19   1   3          3.83         96.59       162.35 o                         
 -18   1   3         39.15       -111.15       147.95 o                         
 -17   1   3         42.94          3.78        35.68 o                         
 -16   1   3          1.47        -25.34        58.14 o                         
 -15   1   3         42.56         -5.46        32.76 o                         
 -14   1   3        451.50        117.99        77.36 o                         
 -13   1   3        195.43         47.62        52.71 o                         
 -12   1   3          9.83         10.45        10.79 o                         
 -11   1   3         80.97         72.15        17.06 o                         
 -10   1   3        114.72        118.03        20.22 o                         
  -9   1   3        113.26        155.97        29.93 o                         
  -8   1   3        254.09        306.70        29.79 o                         
  -7   1   3        186.74        265.73        24.32 o                         
  -6   1   3         17.98         24.77        17.19 o                         
  -5   1   3         12.57         27.47        14.96 o                         
  -4   1   3        472.47        537.90        27.16 o                         
  -3   1   3       1719.47       1761.86        58.16 o                         
  -2   1   3        383.06        379.36        22.46 o                         
  -1   1   3         50.63         58.27        12.68 o                         
   0   1   3         67.39        100.37        13.48 o                         
   1   1   3        315.15        255.61        22.64 o                         
   2   1   3       2987.82       3348.66       119.69 o                         
   3   1   3       2833.96       3195.36       138.38 o                         
   4   1   3        177.84        160.71        36.20 o                         
   5   1   3         39.07         37.54        18.39 o                         
   6   1   3        540.06        545.02        42.82 o                         
   7   1   3        249.29        227.72        44.28 o                         
   8   1   3         13.56         38.66        34.44 o                         
   9   1   3         15.94        -18.27        37.25 o                         
  10   1   3        773.65        596.71        80.83 o                         
  11   1   3        196.23        176.82        25.77 o                         
  12   1   3        221.45        235.69        30.92 o                         
  13   1   3         53.38         52.21        28.47 o                         
  14   1   3        118.94        133.32        21.49 o                         
  15   1   3         50.61         39.86        25.89 o                         
  16   1   3         63.88         60.71       103.32 o                         
  17   1   3        136.42        234.91        45.25 o                         
 -19   2   3        204.69          5.38       163.76 o                         
 -18   2   3          4.82        -76.16       115.19 o                         
 -17   2   3        169.86        201.31        47.79 o                         
 -16   2   3        223.79        303.35        48.31 o                         
 -15   2   3        116.20         81.56        70.99 o                         
 -14   2   3         17.99         29.44        22.63 o                         
 -13   2   3        166.24        200.66        29.24 o                         
 -12   2   3        357.60        422.65        62.56 o                         
 -11   2   3        934.77        972.05        50.87 o                         
 -10   2   3          0.64         21.60        15.58 o                         
  -9   2   3          9.26          2.50        14.01 o                         
  -8   2   3        609.00        589.14        29.63 o                         
  -7   2   3       1943.34       2108.22        69.19 o                         
  -6   2   3          4.71        -15.91        18.78 o                         
  -5   2   3        480.56        397.85        25.35 o                         
  -4   2   3       3642.94       3556.05       108.58 o                         
  -3   2   3        727.12        663.92        38.63 o                         
  -2   2   3        268.17        223.12        18.66 o                         
  -1   2   3         23.92         22.06        12.68 o                         
   0   2   3        154.74        176.82        21.30 o                         
   1   2   3       2875.47       3092.96       109.22 o                         
   2   2   3          5.20         11.67        14.51 o                         
   3   2   3         60.53         54.45        16.68 o                         
   4   2   3        337.74        429.82        30.39 o                         
   5   2   3       1578.19       1744.43       115.26 o                         
   6   2   3         76.59         84.34        29.52 o                         
   7   2   3        164.03        212.26        37.25 o                         
   8   2   3         21.04         42.87        30.22 o                         
   9   2   3          0.72          8.15        16.71 o                         
  10   2   3        462.88        512.87        40.01 o                         
  11   2   3          2.17         20.96        22.77 o                         
  12   2   3        169.27        236.92        75.20 o                         
  13   2   3        873.64        898.93       108.24 o                         
  14   2   3         68.50        112.90        35.17 o                         
  15   2   3          9.64         -8.97        66.07 o                         
  16   2   3        195.07        388.01        68.17 o                         
 -18   3   3        101.46        108.90        50.68 o                         
 -17   3   3         15.71         81.43        37.75 o                         
 -16   3   3        185.02        224.04        40.76 o                         
 -15   3   3        123.23        114.23        31.08 o                         
 -14   3   3        251.82        251.12        49.25 o                         
 -13   3   3        678.84        748.77        49.77 o                         
 -12   3   3        164.99        159.94        26.14 o                         
 -11   3   3          7.39         37.81        18.13 o                         
 -10   3   3        576.63        610.55        38.04 o                         
  -9   3   3        238.86        277.17        25.36 o                         
  -8   3   3        610.62        614.44        30.95 o                         
  -7   3   3       5513.12       5404.91       160.12 o                         
  -6   3   3        298.03        268.78        21.01 o                         
  -5   3   3        277.67        269.99        23.06 o                         
  -4   3   3         26.34         11.21        17.73 o                         
  -3   3   3       6634.07       6986.04       353.82 o                         
  -2   3   3       1095.14       1035.96        41.10 o                         
  -1   3   3       1962.06       2008.81        75.99 o                         
   0   3   3        136.47        194.74        21.04 o                         
   1   3   3        565.06        607.51        32.86 o                         
   2   3   3       1942.50       1875.97       111.40 o                         
   3   3   3        395.43        522.10        41.77 o                         
   4   3   3       5123.28       4867.60       320.49 o                         
   5   3   3       2343.43       2348.87       144.08 o                         
   6   3   3        594.63        474.41        48.50 o                         
   7   3   3       1988.85       1990.06        89.70 o                         
   8   3   3       1812.92       1954.58       124.40 o                         
   9   3   3         74.73         70.00        52.01 o                         
  10   3   3       2202.44       2372.77       173.60 o                         
  11   3   3        839.39        863.78        75.20 o                         
  12   3   3       1018.94       1256.67        98.40 o                         
  13   3   3        316.07        380.23        49.90 o                         
  14   3   3        246.89        255.83        51.31 o                         
  15   3   3        157.85        193.98        51.31 o                         
  16   3   3        472.84        555.94        75.20 o                         
 -18   4   3         28.48         33.03        44.98 o                         
 -17   4   3         52.24        112.57        46.04 o                         
 -16   4   3       1081.14       1072.72        71.81 o                         
 -15   4   3        713.02        685.86        73.08 o                         
 -14   4   3        231.32        222.45        34.58 o                         
 -13   4   3        697.65        736.61        52.52 o                         
 -12   4   3        638.22        669.95        45.66 o                         
 -11   4   3        717.79        665.24        37.91 o                         
 -10   4   3        790.89        772.39        31.24 o                         
  -9   4   3         22.11         24.56        11.30 o                         
  -8   4   3        535.79        541.42        40.02 o                         
  -7   4   3       1974.75       1912.15        57.12 o                         
  -6   4   3       1115.39       1073.29        43.10 o                         
  -5   4   3       1164.78       1087.22        43.13 o                         
  -4   4   3        272.67        310.84        31.19 o                         
  -3   4   3       1088.78       1012.82        45.62 o                         
  -2   4   3       2610.93       2741.77       126.16 o                         
  -1   4   3        102.11        128.80        17.95 o                         
   0   4   3        297.02        307.52        35.72 o                         
   1   4   3       1971.35       1702.52        84.96 o                         
   2   4   3         99.98        109.92        15.69 o                         
   3   4   3         17.57         26.73        12.98 o                         
   4   4   3        105.80        129.32        23.90 o                         
   5   4   3          2.80         -7.73        16.87 o                         
   6   4   3        348.93        364.77        44.28 o                         
   7   4   3        455.48        513.77        53.42 o                         
   8   4   3        165.61        203.12        34.44 o                         
   9   4   3          6.45         18.98        26.71 o                         
  10   4   3         33.08         37.95        33.74 o                         
  11   4   3        344.34        465.94       102.61 o                         
  12   4   3         43.16         63.24        22.56 o                         
  13   4   3         42.42         -1.41        45.68 o                         
  14   4   3        151.60        101.21        49.20 o                         
  15   4   3        259.38        297.30        63.26 o                         
 -17   5   3          1.98         22.49        51.31 o                         
 -16   5   3        193.47        167.27        55.52 o                         
 -15   5   3         87.41         97.73        49.90 o                         
 -14   5   3        494.77        428.04        42.65 o                         
 -13   5   3        272.73        264.90        34.61 o                         
 -12   5   3        196.67        217.88        31.31 o                         
 -11   5   3         68.97        139.18        22.46 o                         
 -10   5   3          7.06          5.67        13.84 o                         
  -9   5   3         36.86         65.08        16.18 o                         
  -8   5   3        297.87        285.90        30.42 o                         
  -7   5   3        241.44        269.37        31.75 o                         
  -6   5   3        101.35        117.27        16.12 o                         
  -5   5   3          7.18         10.48        12.03 o                         
  -4   5   3        573.86        552.33        28.29 o                         
  -3   5   3        465.33        484.10        26.42 o                         
  -2   5   3       1412.11       1327.64        48.18 o                         
  -1   5   3         21.02         35.36        11.60 o                         
   0   5   3          0.13          4.05        11.30 o                         
   1   5   3        932.78        848.40        41.19 o                         
   2   5   3       4803.82       4530.78       141.22 o                         
   3   5   3       1416.41       1540.31        73.06 o                         
   4   5   3       1289.25       1305.41        64.84 o                         
   5   5   3        309.66        343.12        31.20 o                         
   6   5   3       4131.97       4295.92       181.38 o                         
   7   5   3       1246.00       1250.23        63.97 o                         
   8   5   3          3.67         -0.05        18.40 o                         
   9   5   3        110.27        134.34        23.64 o                         
  10   5   3         87.32        145.03        25.48 o                         
  11   5   3        639.34        680.33        49.43 o                         
  12   5   3        119.80        195.28        27.46 o                         
  13   5   3        280.62        333.14        63.26 o                         
  14   5   3         60.49         99.80        61.85 o                         
 -15   6   3        294.91        214.36        52.01 o                         
 -14   6   3         47.89         60.68        73.80 o                         
 -13   6   3         75.26         72.43        42.05 o                         
 -12   6   3        393.39        362.64        35.80 o                         
 -11   6   3        662.87        681.29        39.16 o                         
 -10   6   3        126.96        156.71        29.66 o                         
  -9   6   3          0.30         10.03        15.84 o                         
  -8   6   3          9.54         -5.03        15.74 o                         
  -7   6   3        237.14        241.50        24.20 o                         
  -6   6   3        751.06        825.81        47.17 o                         
  -5   6   3        494.09        460.37        29.96 o                         
  -4   6   3          0.13        -13.40        13.40 o                         
  -3   6   3          3.09         20.75        14.30 o                         
  -2   6   3       1561.10       1594.31        69.71 o                         
  -1   6   3        152.46        203.73        25.26 o                         
   0   6   3         97.82         83.99        16.43 o                         
   1   6   3        301.33        332.09        25.19 o                         
   2   6   3         49.89         51.54        14.95 o                         
   3   6   3        704.03        683.56        45.68 o                         
   4   6   3        548.68        511.91        40.39 o                         
   5   6   3        977.97        901.93        53.56 o                         
   6   6   3         72.92         89.22        20.94 o                         
   7   6   3        691.27        667.74        46.78 o                         
   8   6   3         79.51        118.78        26.00 o                         
   9   6   3        131.50        130.21        26.39 o                         
  10   6   3        191.83        179.43        30.00 o                         
  11   6   3        118.58        166.44        28.83 o                         
  12   6   3          0.26        -15.08        49.20 o                         
  13   6   3         48.64        176.41        75.20 o                         
 -14   7   3        422.50        543.99        73.09 o                         
 -13   7   3         52.57        133.54        52.71 o                         
 -12   7   3         44.41         42.61        33.19 o                         
 -11   7   3        296.02        346.14        34.44 o                         
 -10   7   3        969.95       1018.39        57.68 o                         
  -9   7   3        174.74        219.00        25.31 o                         
  -8   7   3         16.61         22.60        27.39 o                         
  -7   7   3       1538.20       1454.44        85.94 o                         
  -6   7   3        237.44        210.63        30.27 o                         
  -5   7   3        529.83        480.36        34.31 o                         
  -4   7   3        508.34        386.75        34.02 o                         
  -3   7   3       2194.94       2200.28        76.38 o                         
  -2   7   3        242.95        274.33        24.00 o                         
  -1   7   3        337.82        361.80        28.14 o                         
   0   7   3         63.88         64.96        21.62 o                         
   1   7   3          7.90        -20.48        22.62 o                         
   2   7   3         45.80         29.72        17.79 o                         
   3   7   3         58.84         24.62        21.08 o                         
   4   7   3         29.54         37.49        22.80 o                         
   5   7   3        154.13        160.56        27.31 o                         
   6   7   3         29.53         24.94        23.92 o                         
   7   7   3         66.70         80.58        26.49 o                         
   8   7   3         48.08         21.98        26.68 o                         
   9   7   3          0.58         -1.41        28.11 o                         
  10   7   3         32.56         41.68        28.94 o                         
  11   7   3         97.37        182.26        59.04 o                         
  12   7   3        200.46        134.24        40.06 o                         
 -12   8   3         12.48         -9.11        74.50 o                         
 -11   8   3         52.98         69.85        54.23 o                         
 -10   8   3         17.37        -12.57        61.15 o                         
  -9   8   3          0.05         -8.73        38.17 o                         
  -8   8   3        601.88        617.28        46.18 o                         
  -7   8   3         97.40        120.47        27.87 o                         
  -6   8   3        779.72        743.54        45.74 o                         
  -5   8   3        529.72        604.25        52.65 o                         
  -4   8   3        481.26        495.71        37.03 o                         
  -3   8   3        125.26        161.98        30.95 o                         
  -2   8   3        681.72        554.03        44.38 o                         
  -1   8   3        490.94        483.80        42.38 o                         
   0   8   3        109.89        113.84        24.05 o                         
   1   8   3       1549.84       1359.19        58.34 o                         
   2   8   3         23.42         20.21        22.68 o                         
   3   8   3        222.38        239.84        30.73 o                         
   4   8   3       1067.83        988.52        59.22 o                         
   5   8   3        852.09        805.19       120.54 o                         
   6   8   3        261.13        279.74        65.72 o                         
   7   8   3          0.62          9.78        28.97 o                         
   8   8   3        729.93        900.99        71.63 o                         
   9   8   3       1450.76       1518.12       118.78 o                         
  10   8   3        260.63        201.71        51.31 o                         
  -9   9   3        433.88        453.57        53.57 o                         
  -8   9   3        630.90        597.28        81.14 o                         
  -7   9   3          4.65         -4.91        32.39 o                         
  -6   9   3        169.07        162.58        32.54 o                         
  -5   9   3       1017.38        991.09        80.55 o                         
  -4   9   3        825.82        828.30        53.74 o                         
  -3   9   3          4.29          3.60        27.86 o                         
  -2   9   3         38.96         76.25        45.04 o                         
  -1   9   3        538.60        658.95        54.79 o                         
   0   9   3        495.93        617.67        51.81 o                         
   1   9   3        265.46        339.98        51.53 o                         
   2   9   3         47.71         80.23        34.98 o                         
   3   9   3         62.85        113.30        43.20 o                         
   4   9   3        175.48        221.90        40.03 o                         
   5   9   3         29.35         51.18        52.71 o                         
   6   9   3         99.71        134.24        51.31 o                         
   7   9   3          5.39        -86.45        86.45 o                         
  -4  10   3        563.36        506.51        58.57 o                         
  -3  10   3         91.02         25.90        36.41 o                         
  -2  10   3          0.53        -39.40        39.40 o                         
  -1  10   3        601.93        584.07       131.78 o                         
   0  10   3       1391.01       1393.99       183.44 o                         
   1  10   3        593.75        628.52        70.29 o                         
 -19   0   4        269.75        104.02       224.91 o                         
 -18   0   4         48.26        213.66       183.44 o                         
 -17   0   4         12.39        111.05       158.14 o                         
 -16   0   4         58.36         68.60        26.20 o                         
 -15   0   4         37.40        124.40       125.81 o                         
 -14   0   4        681.32        697.21        57.63 o                         
 -13   0   4        271.84        327.14        67.82 o                         
 -12   0   4       1170.62        707.05       111.05 o                         
 -10   0   4        796.67        748.07        62.14 o                         
  -9   0   4        954.93       1039.98        69.94 o                         
  -8   0   4          7.69         -3.19        43.22 o                         
  -7   0   4       7162.23       7510.48       312.84 o                         
  -6   0   4       7297.14       7424.23       308.87 o                         
  -5   0   4       1081.86       1204.81        69.06 o                         
  -4   0   4         74.15         66.85        33.74 o                         
  -3   0   4        289.60        276.39        33.72 o                         
  -2   0   4       1953.52       2025.96       124.75 o                         
  -1   0   4        410.44        381.91        37.25 o                         
   0   0   4       3818.72       4059.02       216.47 o                         
   1   0   4        640.59        570.92        44.16 o                         
   2   0   4        974.99       1060.46        76.26 o                         
   3   0   4       4146.89       4040.59       248.80 o                         
   4   0   4       1673.30       1812.61       127.21 o                         
   5   0   4          1.10        -11.95        32.33 o                         
   6   0   4       1879.45       1784.50       130.02 o                         
   7   0   4       1770.30       2017.84       144.78 o                         
   8   0   4       8858.76       9489.67       559.46 o                         
   9   0   4        540.67        599.52        88.56 o                         
  10   0   4        427.67        467.38        88.56 o                         
  11   0   4        577.13        693.70       106.13 o                         
  12   0   4       3502.15       4025.13       274.81 o                         
  13   0   4        672.47        710.57       132.84 o                         
  14   0   4        215.12        206.14        38.17 o                         
  15   0   4        254.04        273.07        49.34 o                         
  16   0   4        492.42        581.12       185.55 o                         
 -19   1   4        205.92        210.39       101.99 o                         
 -18   1   4         71.74         97.20       116.41 o                         
 -17   1   4         58.90          6.43       116.43 o                         
 -16   1   4        359.79         64.70       181.33 o                         
 -15   1   4       1714.13       1652.01        92.28 o                         
 -14   1   4        510.80        616.19        35.89 o                         
 -13   1   4         22.09         47.30        21.39 o                         
 -12   1   4        637.39        556.93        57.63 o                         
 -11   1   4       1101.39       1009.60        50.82 o                         
 -10   1   4       1352.55       1351.47        84.42 o                         
  -9   1   4        728.83        779.77        42.89 o                         
  -8   1   4        154.58        213.20        31.04 o                         
  -7   1   4          2.70         11.48        20.51 o                         
  -6   1   4      11210.42      11408.35       328.40 o                         
  -5   1   4       2956.78       3143.42       100.06 o                         
  -4   1   4        341.94        367.10        28.31 o                         
  -3   1   4       1093.95       1088.96        44.79 o                         
  -2   1   4        868.02        842.38        37.39 o                         
  -1   1   4       3997.55       3821.23       188.38 o                         
   0   1   4          0.37          3.38        14.28 o                         
   1   1   4         55.76         76.11        15.97 o                         
   2   1   4         34.26         71.93        19.36 o                         
   3   1   4       3262.89       3699.56       162.38 o                         
   4   1   4        257.87        338.12        37.00 o                         
   5   1   4         72.14         89.23        26.56 o                         
   6   1   4          4.63         25.36        26.28 o                         
   7   1   4         29.14         10.34        27.18 o                         
   8   1   4        218.92        155.61        34.52 o                         
   9   1   4        131.02        157.27        48.14 o                         
  10   1   4        413.04        489.68        57.13 o                         
  11   1   4         19.84          1.24        39.67 o                         
  12   1   4        227.82        310.68        75.20 o                         
  13   1   4        148.94        168.18        32.26 o                         
  14   1   4        153.82        201.90        40.10 o                         
  15   1   4        103.78        153.93        32.26 o                         
  16   1   4        189.68        277.27        34.19 o                         
 -18   2   4        280.22        360.65       129.74 o                         
 -17   2   4          8.83         -8.92        76.26 o                         
 -16   2   4        113.56        112.96        44.02 o                         
 -15   2   4        133.87        100.52        79.02 o                         
 -14   2   4        124.17        147.83        43.62 o                         
 -13   2   4         80.56        122.17        27.64 o                         
 -12   2   4         93.64         88.58        20.28 o                         
 -11   2   4         20.75         22.31        19.15 o                         
 -10   2   4         36.37         60.49        18.10 o                         
  -9   2   4         56.86         38.08        30.84 o                         
  -8   2   4          6.65         -4.94        27.77 o                         
  -7   2   4          5.35         24.73        22.44 o                         
  -6   2   4        360.88        401.43        41.90 o                         
  -5   2   4        260.02        316.16        28.59 o                         
  -4   2   4        982.32        938.26        40.84 o                         
  -3   2   4         33.64         16.05        16.04 o                         
  -2   2   4       1739.59       1508.50        70.10 o                         
  -1   2   4        278.46        280.74        24.39 o                         
   0   2   4        808.69        802.38        36.65 o                         
   1   2   4        309.51        317.18        28.80 o                         
   2   2   4       1626.36       1622.49        82.08 o                         
   3   2   4       5705.10       6078.35       288.30 o                         
   4   2   4        455.87        397.20        34.02 o                         
   5   2   4          1.95         -6.01        46.04 o                         
   6   2   4        524.22        440.09        46.25 o                         
   7   2   4       1737.84       1816.12        96.77 o                         
   8   2   4         66.06         31.55        32.93 o                         
   9   2   4        184.97        191.31        73.09 o                         
  10   2   4          3.72         66.19        50.60 o                         
  11   2   4        246.40        285.92        32.77 o                         
  12   2   4        321.07        408.07        56.89 o                         
  13   2   4        387.02        424.53        45.56 o                         
  14   2   4        155.94        152.73        59.75 o                         
  15   2   4        306.80        269.73        52.22 o                         
 -18   3   4        152.87        217.41        49.65 o                         
 -17   3   4        385.84         97.06       267.43 o                         
 -16   3   4        206.10        236.31        91.65 o                         
 -15   3   4         14.71         64.00        38.92 o                         
 -14   3   4         52.57         42.07        74.07 o                         
 -13   3   4        180.40        167.23        35.96 o                         
 -12   3   4         52.34        110.58        30.03 o                         
 -11   3   4         10.16         53.69        19.66 o                         
 -10   3   4        483.63        483.54        34.55 o                         
  -9   3   4        245.66        283.93        32.97 o                         
  -8   3   4        131.77        182.47        22.93 o                         
  -7   3   4        515.20        518.86        43.15 o                         
  -6   3   4         27.70         12.63        26.34 o                         
  -5   3   4         79.56        112.51        25.07 o                         
  -4   3   4        569.22        528.84        34.08 o                         
  -3   3   4         18.87         -2.38        19.03 o                         
  -2   3   4        740.73        747.32        37.04 o                         
  -1   3   4        462.16        362.08        32.07 o                         
   0   3   4         65.34        114.52        22.34 o                         
   1   3   4        302.45        320.95        30.24 o                         
   2   3   4         98.57        150.07        22.79 o                         
   3   3   4        508.94        471.94        35.23 o                         
   4   3   4         16.72          3.97        22.05 o                         
   5   3   4       1423.02       1302.31        74.80 o                         
   6   3   4        132.87        176.33        34.45 o                         
   7   3   4        550.43        602.81        54.34 o                         
   8   3   4         86.19        129.15        38.49 o                         
   9   3   4          0.07        -20.83        20.83 o                         
  10   3   4        103.30         69.46        86.80 o                         
  11   3   4        194.18        139.52       126.86 o                         
  12   3   4          0.66        -38.66        38.66 o                         
  13   3   4          0.32         -5.37        70.63 o                         
  14   3   4        182.41        194.69        61.85 o                         
  15   3   4        162.50        206.63        66.07 o                         
 -17   4   4        426.13        337.46        60.80 o                         
 -16   4   4        212.26        140.89        52.09 o                         
 -15   4   4         90.57         97.83        35.29 o                         
 -14   4   4        159.44        162.47        50.55 o                         
 -13   4   4        302.64        331.38        32.85 o                         
 -12   4   4         21.84         28.00        15.13 o                         
 -11   4   4         95.46        122.79        26.84 o                         
 -10   4   4          3.61         10.99        18.88 o                         
  -9   4   4        795.00        748.14        47.58 o                         
  -8   4   4       1955.56       1903.36        69.65 o                         
  -7   4   4        105.69        132.40        22.07 o                         
  -6   4   4        390.22        439.02        31.27 o                         
  -5   4   4        386.78        426.25        30.47 o                         
  -4   4   4         39.93         -0.99        24.27 o                         
  -3   4   4       2535.70       2502.20       120.02 o                         
  -2   4   4          3.54         -2.28        25.84 o                         
  -1   4   4       1238.06       1356.90        62.03 o                         
   0   4   4        169.24        239.80        31.03 o                         
   1   4   4        130.47        136.40        24.82 o                         
   2   4   4          1.62         -2.61        20.54 o                         
   3   4   4        382.95        453.71        35.43 o                         
   4   4   4         17.69          2.76        22.27 o                         
   5   4   4         20.99         18.99        31.03 o                         
   6   4   4        901.56        956.15        49.15 o                         
   7   4   4        106.71        145.44        28.41 o                         
   8   4   4          0.08          7.42        26.58 o                         
   9   4   4         51.20         73.09        33.74 o                         
  10   4   4          4.75        -37.25        37.25 o                         
  11   4   4          5.58        -41.47        41.47 o                         
  12   4   4         26.97        -41.47        47.09 o                         
  13   4   4        158.66        238.26        61.85 o                         
  14   4   4         24.85         78.72        65.36 o                         
 -16   5   4         50.87        -19.68        52.01 o                         
 -15   5   4         15.19         49.75        39.43 o                         
 -14   5   4         25.06         41.47        55.52 o                         
 -13   5   4         22.56         15.43        27.81 o                         
 -12   5   4          3.47         30.04        18.88 o                         
 -11   5   4        189.70        176.95        27.44 o                         
 -10   5   4         15.54          6.62        21.89 o                         
  -9   5   4         26.00         47.30        25.89 o                         
  -8   5   4        285.54        323.47        29.40 o                         
  -7   5   4        121.00        122.53        18.76 o                         
  -6   5   4         10.19         35.84        15.19 o                         
  -5   5   4         86.29         90.53        16.61 o                         
  -4   5   4        636.92        657.27        58.01 o                         
  -3   5   4        715.98        723.57        43.70 o                         
  -2   5   4         25.07         21.33        16.69 o                         
  -1   5   4         46.78         87.40        21.54 o                         
   0   5   4        913.23        914.26        45.55 o                         
   1   5   4       1016.24       1008.08        42.14 o                         
   2   5   4        173.63        242.61        26.10 o                         
   3   5   4        426.18        442.46        35.73 o                         
   4   5   4        362.38        443.88        36.27 o                         
   5   5   4       2124.08       2225.67       348.96 o                         
   6   5   4        956.19        973.28        67.07 o                         
   7   5   4         69.05         31.39        29.48 o                         
   8   5   4         82.24         49.52        33.74 o                         
   9   5   4        920.91       1012.72        61.94 o                         
  10   5   4        610.40        720.96        56.51 o                         
  11   5   4        252.79        259.51        34.95 o                         
  12   5   4          4.18         -3.98        42.17 o                         
  13   5   4        109.37        142.14        65.36 o                         
 -15   6   4         35.82          9.14        57.63 o                         
 -14   6   4        198.30        286.67        50.13 o                         
 -13   6   4        498.09        589.70        62.79 o                         
 -12   6   4       1015.57        988.75        52.77 o                         
 -11   6   4          1.22         -7.84        25.36 o                         
 -10   6   4         21.03         57.73        21.67 o                         
  -9   6   4        492.45        538.56        37.78 o                         
  -8   6   4        350.32        361.26        29.64 o                         
  -7   6   4        280.41        311.01        27.17 o                         
  -6   6   4        112.82         82.20        20.89 o                         
  -5   6   4        635.17        571.83        37.04 o                         
  -4   6   4       2795.32       2500.88        96.62 o                         
  -3   6   4         24.02         26.53        15.34 o                         
  -2   6   4         41.09         61.56        16.90 o                         
  -1   6   4         67.29         63.45        17.22 o                         
   0   6   4       1836.54       1743.99        87.24 o                         
   1   6   4          4.78         18.00        16.18 o                         
   2   6   4        676.87        716.43        38.44 o                         
   3   6   4         13.92         37.71        18.91 o                         
   4   6   4        125.84        155.15        25.56 o                         
   5   6   4         49.46         43.32        20.91 o                         
   6   6   4         11.19         20.43        21.35 o                         
   7   6   4         66.41         42.77        24.14 o                         
   8   6   4        587.68        663.10        52.18 o                         
   9   6   4          9.26         29.15        49.20 o                         
  10   6   4          0.79         41.43        31.98 o                         
  11   6   4        143.51        194.06        37.31 o                         
  12   6   4        586.06        616.93       123.70 o                         
 -13   7   4         17.39         57.41        39.71 o                         
 -12   7   4          1.94         30.48        26.70 o                         
 -11   7   4          5.35         47.06        44.07 o                         
 -10   7   4        184.00        194.67        28.81 o                         
  -9   7   4        199.27        171.21        27.62 o                         
  -8   7   4        480.03        449.57        35.84 o                         
  -7   7   4        218.32        212.78        27.18 o                         
  -6   7   4         59.08         36.82        29.90 o                         
  -5   7   4         33.80         14.62        19.62 o                         
  -4   7   4         76.40         44.26        27.57 o                         
  -3   7   4        551.29        503.08        41.05 o                         
  -2   7   4        533.73        561.10        51.64 o                         
  -1   7   4        260.33        263.31        27.28 o                         
   0   7   4        585.27        569.95        38.38 o                         
   1   7   4        748.39        669.16        41.70 o                         
   2   7   4        438.14        427.36        33.56 o                         
   3   7   4         80.03         64.99        23.69 o                         
   4   7   4        723.27        692.78        50.67 o                         
   5   7   4        100.53         85.99        26.59 o                         
   6   7   4        453.04        487.77        42.66 o                         
   7   7   4         45.57         76.73        45.86 o                         
   8   7   4          0.12        -11.89        29.44 o                         
   9   7   4        580.76        706.56        72.74 o                         
  10   7   4         79.82         47.09        44.28 o                         
 -11   8   4          9.35        -15.06        37.47 o                         
 -10   8   4          9.77         28.66        33.98 o                         
  -9   8   4         49.71         95.67        35.91 o                         
  -8   8   4          5.58         19.45        27.01 o                         
  -7   8   4        223.88        198.43        29.47 o                         
  -6   8   4        155.87        120.38        29.60 o                         
  -5   8   4        713.14        533.48        40.07 o                         
  -4   8   4          3.34         14.98        24.02 o                         
  -3   8   4         13.80         12.56        36.55 o                         
  -2   8   4        262.23        312.68        33.56 o                         
  -1   8   4        385.60        442.11        37.07 o                         
   0   8   4         84.73        103.64        27.49 o                         
   1   8   4        104.55        108.55        28.63 o                         
   2   8   4         30.86         51.36        24.82 o                         
   3   8   4        516.83        495.80        42.49 o                         
   4   8   4        383.72        397.68        56.46 o                         
   5   8   4        100.16         37.69        45.20 o                         
   6   8   4         64.40         49.07        55.17 o                         
   7   8   4        178.33        244.24        80.47 o                         
   8   8   4          0.27         49.00       130.73 o                         
  -8   9   4         38.25         49.91        73.55 o                         
  -7   9   4          0.14         10.84        43.62 o                         
  -6   9   4        147.12        161.90        35.82 o                         
  -5   9   4         38.27         15.66        32.69 o                         
  -4   9   4          1.99          2.99        29.48 o                         
  -3   9   4         41.72         -8.85        31.24 o                         
  -2   9   4          5.71          5.34        29.83 o                         
  -1   9   4         73.51        101.14        32.20 o                         
   0   9   4        439.58        419.65        40.14 o                         
   1   9   4         40.09         57.79        35.71 o                         
   2   9   4          7.77         25.58        43.32 o                         
   3   9   4         19.14         29.04        41.59 o                         
   4   9   4         77.27        275.51       110.34 o                         
   5   9   4        141.77        186.69        73.09 o                         
 -18   1   5          4.69         11.04       104.81 o                         
 -17   1   5          1.00        -38.86        50.91 o                         
 -16   1   5          5.14         -5.20        34.69 o                         
 -15   1   5         61.55        117.06        59.85 o                         
 -14   1   5        279.03        252.82        48.75 o                         
 -13   1   5        391.38        552.07        65.85 o                         
 -12   1   5         32.78        120.47        46.38 o                         
 -11   1   5        533.75        627.14        60.08 o                         
 -10   1   5        163.87        207.41        33.59 o                         
  -9   1   5         51.39         87.84        32.69 o                         
  -8   1   5         92.40        108.58        32.87 o                         
  -7   1   5       1237.91       1171.48        54.59 o                         
  -6   1   5        468.34        456.47        37.83 o                         
  -5   1   5         29.46         20.56        22.75 o                         
  -4   1   5        282.87        381.21        52.75 o                         
  -3   1   5         84.12        105.00        23.11 o                         
  -2   1   5        214.25        242.97        26.82 o                         
  -1   1   5       2901.81       2620.05        88.18 o                         
   0   1   5         64.35        104.81        22.93 o                         
   1   1   5         27.13         15.28        20.51 o                         
   2   1   5         32.75         65.08        27.24 o                         
   3   1   5         33.81         23.18        30.48 o                         
   4   1   5        447.57        421.12        48.91 o                         
   5   1   5          2.87         -8.64        30.21 o                         
   6   1   5         21.43         32.66        31.80 o                         
   7   1   5        175.60        227.36        42.73 o                         
   8   1   5        180.41        175.81        70.99 o                         
   9   1   5        183.39        141.83        99.45 o                         
  10   1   5        537.56        771.71       115.97 o                         
  11   1   5        260.65        316.98        60.41 o                         
  12   1   5         51.37         73.09        77.31 o                         
  13   1   5        165.37        132.97        88.56 o                         
  14   1   5        298.85        316.14        46.77 o                         
 -18   2   5         17.33        128.18       160.95 o                         
 -17   2   5         37.48        -37.16        94.74 o                         
 -16   2   5         78.16          8.62        40.13 o                         
 -15   2   5         50.03         30.04        32.68 o                         
 -14   2   5        191.62        265.24        38.24 o                         
 -13   2   5        136.71        199.04        31.79 o                         
 -12   2   5        102.99        144.80        27.30 o                         
 -11   2   5          3.05         -8.39        25.86 o                         
 -10   2   5       1058.32       1104.44        69.76 o                         
  -9   2   5        230.20        310.78        52.43 o                         
  -8   2   5         12.77         40.36        27.63 o                         
  -7   2   5        620.56        631.31        50.16 o                         
  -6   2   5        509.71        525.68        45.90 o                         
  -5   2   5        486.62        481.60        48.43 o                         
  -4   2   5         90.36        123.86        25.84 o                         
  -3   2   5         66.25         77.17        24.50 o                         
  -2   2   5        817.65        722.47        61.78 o                         
  -1   2   5       1467.52       1449.94        58.32 o                         
   0   2   5         20.95         38.30        21.08 o                         
   1   2   5          0.94         -8.43        23.41 o                         
   2   2   5       1095.17       1110.84        57.00 o                         
   3   2   5        566.57        549.26        43.92 o                         
   4   2   5         32.62        -23.55        26.22 o                         
   5   2   5         23.54         71.04        32.20 o                         
   6   2   5         63.95         38.61        34.47 o                         
   7   2   5       2730.24       2861.24       141.65 o                         
   8   2   5         27.53         -8.21        66.42 o                         
   9   2   5        180.40        126.08        86.45 o                         
  10   2   5        113.86         71.86        52.11 o                         
  11   2   5         71.80        114.30        60.80 o                         
  12   2   5          0.13         11.48        36.72 o                         
  13   2   5          7.28         17.39        39.25 o                         
  14   2   5         20.03          0.53        60.09 o                         
 -17   3   5         33.11         96.60        45.95 o                         
 -16   3   5        287.98        180.85       183.17 o                         
 -15   3   5        504.22        477.14       132.18 o                         
 -14   3   5          0.38         44.05        38.24 o                         
 -13   3   5         26.70         34.12        41.99 o                         
 -12   3   5         55.70         -1.35        25.20 o                         
 -11   3   5          3.00        -20.78        31.06 o                         
 -10   3   5         90.39         89.82        22.93 o                         
  -9   3   5         33.49         91.03        46.80 o                         
  -8   3   5          7.61         -2.71        34.28 o                         
  -7   3   5         15.45          5.68        31.34 o                         
  -6   3   5        217.99        388.92        47.90 o                         
  -5   3   5        163.86        253.06        37.02 o                         
  -4   3   5        520.84        489.88        38.76 o                         
  -3   3   5          8.88         28.85        24.47 o                         
  -2   3   5          1.50          0.41        22.34 o                         
  -1   3   5          0.18         29.76        25.06 o                         
   0   3   5        383.63        415.78        46.31 o                         
   1   3   5        453.49        478.43        41.38 o                         
   2   3   5         31.11         48.53        25.66 o                         
   3   3   5        457.13        485.84        41.80 o                         
   4   3   5       1884.32       1774.40        79.83 o                         
   5   3   5        982.40        978.08        69.74 o                         
   6   3   5        113.26        151.91        39.49 o                         
   7   3   5        779.40        756.40       135.65 o                         
   8   3   5       1795.32       1779.38       174.65 o                         
   9   3   5        753.88        805.45        98.40 o                         
  10   3   5        577.33        630.94        53.08 o                         
  11   3   5        177.03        184.89        38.42 o                         
  12   3   5        682.14        734.78        77.48 o                         
  13   3   5        522.56        402.27        84.34 o                         
 -16   4   5        197.05        188.30        48.72 o                         
 -15   4   5        162.37         54.17        79.64 o                         
 -14   4   5        327.50        359.95        31.58 o                         
 -13   4   5        480.81        537.62        65.84 o                         
 -12   4   5          3.02        -20.77        30.03 o                         
 -11   4   5        227.31        301.99        46.44 o                         
 -10   4   5       1488.23       1493.10        83.87 o                         
  -9   4   5       1034.94        984.26        60.66 o                         
  -8   4   5        371.82        431.00        43.22 o                         
  -7   4   5        152.13        157.11        26.64 o                         
  -6   4   5       1339.44       1438.10       123.89 o                         
  -5   4   5       3352.83       3231.08       163.77 o                         
  -4   4   5         45.24         11.36        30.71 o                         
  -3   4   5        202.92        286.53        38.80 o                         
  -2   4   5       1412.29       1341.79        67.65 o                         
  -1   4   5       1691.69       1651.49        75.23 o                         
   0   4   5         38.32         48.26        27.80 o                         
   1   4   5        932.78        876.20        52.06 o                         
   2   4   5         50.31         59.17        27.55 o                         
   3   4   5        513.66        501.81        51.02 o                         
   4   4   5        982.16        906.75        56.39 o                         
   5   4   5         13.56          9.55        33.61 o                         
   6   4   5          6.29        128.03        56.93 o                         
   7   4   5         92.33        140.48        57.57 o                         
   8   4   5         10.13         18.80        44.98 o                         
   9   4   5         54.69         20.62        34.35 o                         
  10   4   5         21.95         43.25        53.42 o                         
  11   4   5          6.02          7.81        82.93 o                         
  12   4   5          2.97        -51.01        53.85 o                         
  13   4   5          8.19        -58.77        58.77 o                         
 -15   5   5          0.74        -47.23        66.07 o                         
 -14   5   5        119.20        105.37        25.73 o                         
 -13   5   5          9.36         13.84        23.27 o                         
 -12   5   5        305.90        324.99        35.87 o                         
 -11   5   5         16.03          9.38        28.00 o                         
 -10   5   5          2.23         13.48        27.25 o                         
  -9   5   5         21.91        -22.90        27.72 o                         
  -8   5   5        176.86        132.46        27.24 o                         
  -7   5   5         58.08         63.87        32.28 o                         
  -6   5   5        143.75        130.95        38.48 o                         
  -5   5   5          0.04         22.49        32.47 o                         
  -4   5   5         15.53         50.97        25.59 o                         
  -3   5   5        331.24        255.03        56.80 o                         
  -2   5   5          4.45        -26.64        36.92 o                         
  -1   5   5       4214.10       4019.72       185.80 o                         
   0   5   5         48.09         88.26        42.43 o                         
   1   5   5        454.52        512.72        47.12 o                         
   2   5   5        575.37        650.22        49.02 o                         
   3   5   5       3647.58       3630.92       160.87 o                         
   4   5   5         71.42         70.69        22.02 o                         
   5   5   5          0.50          0.77        25.76 o                         
   6   5   5        134.50        106.92        61.50 o                         
   7   5   5        244.06        316.44        43.25 o                         
   8   5   5        766.26        735.08        71.51 o                         
   9   5   5        137.19        113.67        46.82 o                         
  10   5   5        197.38        179.38        68.53 o                         
  11   5   5        309.46        272.57        39.44 o                         
  12   5   5        379.29        378.29        72.32 o                         
 -14   6   5        214.05        219.06        39.32 o                         
 -13   6   5          8.23         36.61        28.13 o                         
 -12   6   5         49.73         44.53        35.61 o                         
 -11   6   5         19.52         23.26        24.22 o                         
 -10   6   5        542.67        509.60        57.41 o                         
  -9   6   5        182.90        200.80        44.13 o                         
  -8   6   5         60.88         54.01        28.51 o                         
  -7   6   5         29.10         12.98        21.65 o                         
  -6   6   5        494.24        470.40        67.46 o                         
  -5   6   5        789.62        763.78        50.36 o                         
  -4   6   5         28.91         24.13        18.97 o                         
  -3   6   5          0.02         31.82        19.76 o                         
  -2   6   5        134.38        130.45        22.87 o                         
  -1   6   5        366.93        399.54        35.30 o                         
   0   6   5        446.85        518.28        41.29 o                         
   1   6   5        913.14        941.74        46.66 o                         
   2   6   5        127.23        163.65        23.33 o                         
   3   6   5        122.10        167.96        26.89 o                         
   4   6   5       1262.10       1257.26        88.66 o                         
   5   6   5         44.65         77.80        39.01 o                         
   6   6   5        103.01        116.02        29.61 o                         
   7   6   5         74.95         77.59        30.29 o                         
   8   6   5          3.36        -22.11        47.29 o                         
   9   6   5         63.20         50.50        35.04 o                         
  10   6   5        257.33        272.78        52.33 o                         
 -12   7   5          0.43          8.84        42.67 o                         
 -11   7   5        145.53         77.34        31.08 o                         
 -10   7   5        432.49        517.69        58.43 o                         
  -9   7   5        398.56        393.65        49.62 o                         
  -8   7   5        806.46        749.67        51.99 o                         
  -7   7   5        456.13        444.35        55.03 o                         
  -6   7   5        879.34        781.56        50.26 o                         
  -5   7   5        464.68        452.13        46.66 o                         
  -4   7   5        994.99        924.29        54.46 o                         
  -3   7   5          4.43         -9.17        23.43 o                         
  -2   7   5        414.67        370.88        54.62 o                         
  -1   7   5         33.94         31.04        24.98 o                         
   0   7   5        107.29         69.35        43.96 o                         
   1   7   5        516.48        517.61        48.40 o                         
   2   7   5        454.86        473.76        40.98 o                         
   3   7   5        100.72         94.42        30.05 o                         
   4   7   5          0.25         45.34        41.58 o                         
   5   7   5         26.85         66.81        44.86 o                         
   6   7   5        361.41        387.80       122.29 o                         
   7   7   5        136.46        162.60        88.21 o                         
   8   7   5        188.50        242.68        56.37 o                         
  -9   8   5        143.03         86.09        37.00 o                         
  -8   8   5          3.64        -44.76        44.76 o                         
  -7   8   5          2.81         28.52        32.61 o                         
  -6   8   5         70.96         83.60        34.13 o                         
  -5   8   5         78.09         55.75        33.07 o                         
  -4   8   5         16.75         -5.03        34.46 o                         
  -3   8   5          8.88         48.31        33.66 o                         
  -2   8   5        193.25        182.65        78.00 o                         
  -1   8   5         20.56         21.43        30.06 o                         
   0   8   5        417.94        392.99        40.27 o                         
   1   8   5        124.37        203.06        31.80 o                         
   2   8   5        441.18        582.59        65.45 o                         
   3   8   5        168.86        240.45        59.39 o                         
   4   8   5          6.67         69.98        58.34 o                         
   5   8   5        749.15        757.80        81.42 o                         
   6   8   5        882.74        991.61        93.81 o                         
  -4   9   5        793.23        626.44        76.08 o                         
  -3   9   5        794.51        720.93        71.92 o                         
  -2   9   5        705.78        695.87        73.21 o                         
  -1   9   5        163.11        163.23        46.85 o                         
   0   9   5        154.97        151.07        45.20 o                         
 -17   0   6        655.44        765.26       116.67 o                         
 -16   0   6          4.07         61.75        41.50 o                         
 -15   0   6        375.14        484.45       163.76 o                         
 -14   0   6         28.32         63.96       127.21 o                         
 -13   0   6        207.67        331.03       127.21 o                         
 -12   0   6        103.75        190.31        65.48 o                         
 -11   0   6        175.17        188.14        68.88 o                         
 -10   0   6       4134.66       3582.11       245.99 o                         
  -9   0   6        220.03        437.80        61.24 o                         
  -8   0   6        812.15        911.67        78.45 o                         
  -7   0   6         25.82         96.66        46.63 o                         
  -6   0   6        155.16        284.67        51.93 o                         
  -5   0   6        316.98        424.08       112.45 o                         
  -4   0   6         86.21        152.16        40.50 o                         
  -3   0   6        535.56        531.12        58.59 o                         
  -2   0   6         52.09         18.75        50.25 o                         
  -1   0   6        507.60        483.24        60.12 o                         
   0   0   6        378.56        257.24        80.83 o                         
   1   0   6        297.01        226.31        71.69 o                         
   2   0   6          4.08        -40.22        40.22 o                         
   3   0   6        574.78        454.73        81.53 o                         
   4   0   6       2190.76       2262.42       170.79 o                         
   5   0   6       2337.47       2450.78       181.33 o                         
   6   0   6        903.75        922.82       111.05 o                         
   7   0   6        927.14        819.50       115.26 o                         
   8   0   6        455.66        496.20        99.10 o                         
   9   0   6       2881.78       2776.90       215.77 o                         
  10   0   6        907.49        733.76       137.05 o                         
  12   0   6        396.90        218.58       107.53 o                         
 -17   1   6         18.79          5.92        32.29 o                         
 -16   1   6        146.20        161.31        38.85 o                         
 -15   1   6         48.75         46.65        55.56 o                         
 -14   1   6        600.39        566.51        59.72 o                         
 -13   1   6        251.93        217.17        85.25 o                         
 -12   1   6        195.12        212.46        54.86 o                         
 -11   1   6          0.99         36.64        36.92 o                         
 -10   1   6        569.25        696.09        54.76 o                         
  -9   1   6       4418.90       4441.17       146.66 o                         
  -8   1   6        707.80        698.82        52.33 o                         
  -7   1   6        199.26        289.31        40.88 o                         
  -6   1   6        457.57        474.22        42.91 o                         
  -5   1   6       1584.81       1624.38        76.19 o                         
  -4   1   6       1481.36       1316.73        60.85 o                         
  -3   1   6        591.28        583.46        43.52 o                         
  -2   1   6         28.46         12.42        30.30 o                         
  -1   1   6        444.44        391.62        44.59 o                         
   0   1   6       3430.99       3163.82       125.02 o                         
   1   1   6       1094.10        927.04        75.02 o                         
   2   1   6         42.97         51.83        40.17 o                         
   3   1   6        515.90        568.27        62.87 o                         
   4   1   6        429.04        331.03        74.50 o                         
   5   1   6       1371.12       1347.51        90.65 o                         
   6   1   6         20.26         -8.54        44.97 o                         
   7   1   6          1.41        -45.46        45.46 o                         
   8   1   6         59.95         11.95        48.67 o                         
   9   1   6        233.02        244.45        63.74 o                         
  10   1   6          7.48        -55.34        55.34 o                         
  11   1   6        223.10        128.76        70.32 o                         
  12   1   6          0.01        -72.75        72.75 o                         
 -16   2   6         55.24        137.17        85.75 o                         
 -15   2   6         58.96         88.16        40.68 o                         
 -14   2   6         33.49        219.34        68.00 o                         
 -13   2   6        186.32        238.63        38.47 o                         
 -12   2   6         33.65         54.25        53.87 o                         
 -11   2   6         60.97         -2.69        46.40 o                         
 -10   2   6        562.97        712.86        66.20 o                         
  -9   2   6         19.90         32.86        35.75 o                         
  -8   2   6        558.31        667.53        67.97 o                         
  -7   2   6         65.40        114.34        34.13 o                         
  -6   2   6          0.46        -34.33        34.33 o                         
  -5   2   6        237.98        309.66        37.53 o                         
  -4   2   6        110.48        197.81        33.66 o                         
  -3   2   6         99.30        122.82        30.85 o                         
  -2   2   6         48.40         82.24        34.11 o                         
  -1   2   6       1830.17       1774.06        77.06 o                         
   0   2   6        664.67        672.68        47.07 o                         
   1   2   6          0.25        -32.14        32.14 o                         
   2   2   6          1.79         -8.33        31.80 o                         
   3   2   6        917.06        819.97        59.49 o                         
   4   2   6        155.39         96.03        39.34 o                         
   5   2   6        150.71        103.70        43.88 o                         
   6   2   6        300.10        349.33        85.39 o                         
   7   2   6         87.15         48.75        45.42 o                         
   8   2   6        273.92        289.64        81.18 o                         
   9   2   6        194.17        214.95        56.82 o                         
  10   2   6        619.36        323.30        94.88 o                         
  11   2   6          0.04         -9.61        62.87 o                         
  12   2   6        537.33        343.89       119.83 o                         
 -16   3   6        103.62         81.96        52.71 o                         
 -15   3   6         59.24        139.64        90.31 o                         
 -14   3   6          0.18         19.89        49.58 o                         
 -13   3   6        197.41        240.31        59.77 o                         
 -12   3   6          2.35         57.98        30.22 o                         
 -11   3   6        469.24        495.87        68.48 o                         
 -10   3   6        130.75        165.48        48.88 o                         
  -9   3   6         27.81         29.30        42.88 o                         
  -8   3   6          6.15         13.41        35.00 o                         
  -7   3   6        124.85        119.66        35.86 o                         
  -6   3   6        458.88        616.09        48.66 o                         
  -5   3   6        490.98        550.54        46.18 o                         
  -4   3   6         43.59         64.98        31.96 o                         
  -3   3   6          0.20         24.42        35.51 o                         
  -2   3   6          1.14         20.82        29.23 o                         
  -1   3   6          2.87        -24.48        49.90 o                         
   0   3   6        871.96        866.63        58.77 o                         
   1   3   6         98.32        113.64        34.37 o                         
   2   3   6        472.39        528.26        63.35 o                         
   3   3   6         13.91         63.65        33.34 o                         
   4   3   6       1051.82       1094.29       112.97 o                         
   5   3   6         22.66        -36.56        40.11 o                         
   6   3   6         10.53          0.00        56.93 o                         
   7   3   6        119.60        104.48        92.42 o                         
   8   3   6          1.27         56.94        54.20 o                         
   9   3   6         10.55        -41.52        60.83 o                         
  10   3   6        105.97         50.62        80.47 o                         
  11   3   6        198.51        129.18        59.17 o                         
 -15   4   6          3.55         36.04        45.64 o                         
 -14   4   6         45.31        -25.19        42.68 o                         
 -13   4   6          0.54        -37.84        41.90 o                         
 -12   4   6        729.82        706.95        56.85 o                         
 -11   4   6        289.60        287.14        42.07 o                         
 -10   4   6        294.84        324.82        42.12 o                         
  -9   4   6         55.38         92.72        28.19 o                         
  -8   4   6          0.35         31.33        45.16 o                         
  -7   4   6        683.77        641.89        67.37 o                         
  -6   4   6       1051.46       1058.95        74.03 o                         
  -5   4   6        106.18        126.84        37.07 o                         
  -4   4   6        723.86        624.23        64.82 o                         
  -3   4   6         67.89         70.90        46.03 o                         
  -2   4   6        539.63        551.71        53.56 o                         
  -1   4   6          2.38         14.10        34.65 o                         
   0   4   6        233.68        384.47        54.50 o                         
   1   4   6         53.30         40.05        34.73 o                         
   2   4   6       1363.81       1269.10        71.54 o                         
   3   4   6        541.16        505.57        52.48 o                         
   4   4   6         94.17        124.44        48.29 o                         
   5   4   6          3.13        119.76        51.61 o                         
   6   4   6        115.72        254.99        89.96 o                         
   7   4   6         35.84        107.38        58.63 o                         
   8   4   6        122.91        126.11        88.56 o                         
   9   4   6         66.05         73.09        42.02 o                         
  10   4   6          1.39         68.89        47.99 o                         
  11   4   6          3.78         40.37        52.13 o                         
 -14   5   6         31.68         45.45        31.46 o                         
 -13   5   6          3.22         36.42        40.82 o                         
 -12   5   6          6.39         74.17        36.57 o                         
 -11   5   6         16.60         -4.80        31.48 o                         
 -10   5   6          7.66         -6.32        46.97 o                         
  -9   5   6          2.36          5.97        29.46 o                         
  -8   5   6         38.88        153.71        68.50 o                         
  -7   5   6         29.49         46.16        27.99 o                         
  -6   5   6         64.63        100.48        31.28 o                         
  -5   5   6          1.86        -18.66        53.99 o                         
  -4   5   6          3.72         91.19        54.20 o                         
  -3   5   6          2.98        -50.60        50.60 o                         
  -2   5   6        291.99        158.84        65.36 o                         
  -1   5   6         38.50         71.86        44.19 o                         
   0   5   6        308.17        264.67       141.27 o                         
   1   5   6        128.68        237.22        51.12 o                         
   2   5   6        796.50        820.78        64.02 o                         
   3   5   6        557.49        556.59        54.99 o                         
   4   5   6          0.06         13.69        36.64 o                         
   5   5   6          2.46         64.69        54.16 o                         
   6   5   6        612.17        567.33        72.86 o                         
   7   5   6        526.80        746.75        77.22 o                         
   8   5   6        188.21        169.72        52.77 o                         
   9   5   6         43.39        117.37       109.64 o                         
 -12   6   6         41.26         46.29        33.49 o                         
 -11   6   6        492.23        436.43        48.15 o                         
 -10   6   6        117.70        178.26        46.36 o                         
  -9   6   6          4.31         29.57        28.25 o                         
  -8   6   6        829.20        804.95        53.58 o                         
  -7   6   6        527.82        517.93        43.03 o                         
  -6   6   6        279.67        206.84        38.71 o                         
  -5   6   6         37.46         61.50        32.67 o                         
  -4   6   6        176.41        166.56        42.57 o                         
  -3   6   6       1583.69       1611.34        99.37 o                         
  -2   6   6        564.15        682.41        63.04 o                         
  -1   6   6        439.11        543.39        49.80 o                         
   0   6   6         97.05         82.46        33.85 o                         
   1   6   6        524.90        490.64        67.26 o                         
   2   6   6        221.53        228.63        30.13 o                         
   3   6   6        295.37        296.94        40.04 o                         
   4   6   6         70.56        114.10        36.82 o                         
   5   6   6        327.67        340.91        50.08 o                         
   6   6   6        347.88        339.05        40.41 o                         
   7   6   6         75.10        104.15       131.78 o                         
   8   6   6         45.29        171.50        63.61 o                         
 -10   7   6         36.91         79.74        56.93 o                         
  -9   7   6          2.91         39.27        37.21 o                         
  -8   7   6         87.10         85.38        35.91 o                         
  -7   7   6        281.86        227.84        37.64 o                         
  -6   7   6        244.97        299.99        38.06 o                         
  -5   7   6        480.01        484.49        45.73 o                         
  -4   7   6         19.45         56.52        30.16 o                         
  -3   7   6          1.18        -12.75        47.17 o                         
  -2   7   6        530.91        506.14        64.01 o                         
  -1   7   6        111.25         93.05        38.14 o                         
   0   7   6         41.82         56.68        33.98 o                         
   1   7   6         11.94         46.22        40.07 o                         
   2   7   6         78.43         63.34        29.98 o                         
   3   7   6        229.15        294.43        45.70 o                         
   4   7   6        154.41        166.58        42.37 o                         
   5   7   6         28.75         -5.01        45.07 o                         
   6   7   6        187.31        191.36        52.99 o                         
  -6   8   6          4.68         13.72        35.36 o                         
  -5   8   6         57.99         59.45        36.57 o                         
  -4   8   6         58.75         26.94        36.10 o                         
  -3   8   6          7.49          7.90        43.01 o                         
  -2   8   6          1.83          9.49        42.76 o                         
  -1   8   6          5.70         74.13        46.07 o                         
   0   8   6        148.66        133.49       100.38 o                         
   1   8   6        224.72        265.32        91.03 o                         
   2   8   6        153.18        144.20        45.14 o                         
 -15   1   7         58.66         82.24        63.26 o                         
 -14   1   7         92.30        174.26        72.59 o                         
 -13   1   7        158.94        223.90        72.51 o                         
 -12   1   7          0.83         45.96        49.64 o                         
 -11   1   7         15.04         58.35        58.94 o                         
 -10   1   7        685.51        683.07        87.34 o                         
  -9   1   7        390.62        443.30        75.37 o                         
  -8   1   7        112.79        140.74        43.38 o                         
  -7   1   7         43.28        136.42        39.18 o                         
  -6   1   7        158.45        193.28        40.76 o                         
  -5   1   7         29.36         46.46        36.40 o                         
  -4   1   7         97.82         83.91        37.88 o                         
  -3   1   7          2.76        -12.56        34.23 o                         
  -2   1   7         28.80         42.08        49.91 o                         
  -1   1   7         67.85         19.51        36.53 o                         
   0   1   7          3.43         30.74        37.21 o                         
   1   1   7         32.16         35.96        37.81 o                         
   2   1   7        135.23        213.17        48.83 o                         
   3   1   7         93.65         53.49        45.39 o                         
   4   1   7        105.38        118.87        55.92 o                         
   5   1   7        375.27        309.25        94.18 o                         
   6   1   7          9.28        -15.04        53.42 o                         
   7   1   7        270.36        137.93        67.47 o                         
   8   1   7         58.70        -53.44        67.12 o                         
   9   1   7         32.96        -62.09        88.16 o                         
  10   1   7        219.88         92.35        76.91 o                         
 -15   2   7         13.37        124.13        63.84 o                         
 -14   2   7          1.71         96.22        44.86 o                         
 -13   2   7        147.97        140.39        68.86 o                         
 -12   2   7        214.41        210.56        86.41 o                         
 -11   2   7         17.29         31.71        46.75 o                         
 -10   2   7        112.86        213.56        49.72 o                         
  -9   2   7         47.70         79.41        52.35 o                         
  -8   2   7        196.25        298.95        51.21 o                         
  -7   2   7        250.38        345.53        46.55 o                         
  -6   2   7         31.27         58.42        38.14 o                         
  -5   2   7        347.65        437.70        56.30 o                         
  -4   2   7        614.65        655.74        53.08 o                         
  -3   2   7        325.27        445.64        60.66 o                         
  -2   2   7         12.43         59.15        38.01 o                         
  -1   2   7        418.73        486.08        55.59 o                         
   0   2   7        212.45        168.06        45.81 o                         
   1   2   7        635.88        632.86        58.37 o                         
   2   2   7        132.11         23.03        44.57 o                         
   3   2   7          0.13          5.36        73.80 o                         
   4   2   7       2058.91       1910.25       116.86 o                         
   5   2   7        326.07        353.14        69.93 o                         
   6   2   7        188.24         29.88        56.86 o                         
   7   2   7         35.36        -60.81        60.81 o                         
   8   2   7        143.09         51.24        68.82 o                         
   9   2   7        191.02         90.00        74.54 o                         
  10   2   7         38.60         94.71        82.92 o                         
 -14   3   7         13.48        107.52        49.56 o                         
 -13   3   7         25.64        135.19        47.71 o                         
 -12   3   7        102.54         -2.97        45.92 o                         
 -11   3   7         16.51         64.25        60.88 o                         
 -10   3   7          9.90         34.60        59.89 o                         
  -9   3   7          1.41        125.20        60.54 o                         
  -8   3   7        306.36        369.69        69.08 o                         
  -7   3   7        324.45        272.32        68.00 o                         
  -6   3   7         93.78        106.63        44.35 o                         
  -5   3   7        455.69        547.07        65.41 o                         
  -4   3   7        251.67        310.45        44.37 o                         
  -3   3   7         96.94        107.96        38.29 o                         
  -2   3   7         99.61        147.97        58.03 o                         
  -1   3   7          0.03        -15.40        41.75 o                         
   0   3   7         14.79         34.37        53.04 o                         
   1   3   7        764.12        711.51        64.38 o                         
   2   3   7        306.93        336.90        65.98 o                         
   3   3   7        234.67        281.97        61.49 o                         
   4   3   7          4.92        -10.31        50.75 o                         
   5   3   7        994.25        822.99        87.81 o                         
   6   3   7        485.06        336.40        78.52 o                         
   7   3   7        284.81        218.03        74.02 o                         
   8   3   7         31.39        -37.44       106.83 o                         
   9   3   7        516.12        378.47        84.88 o                         
 -13   4   7        453.97        523.76        68.36 o                         
 -12   4   7        297.29        368.74       113.42 o                         
 -11   4   7        140.72        189.25        43.27 o                         
 -10   4   7        156.37        171.04        40.56 o                         
  -9   4   7        751.16        740.95        81.65 o                         
  -8   4   7       1056.66        971.48       123.35 o                         
  -7   4   7        239.97        361.73        83.36 o                         
  -6   4   7         48.42         81.23        57.23 o                         
  -5   4   7        192.38        152.45        53.51 o                         
  -4   4   7       1815.10       1722.48        99.69 o                         
  -3   4   7        142.43        203.20        51.53 o                         
  -2   4   7        684.72        631.42        65.55 o                         
  -1   4   7         62.81         82.28        42.06 o                         
   0   4   7       1263.71       1258.60        81.41 o                         
   1   4   7       1339.94       1326.39        98.27 o                         
   2   4   7         56.74         95.21        72.47 o                         
   3   4   7          6.03         -9.16        45.79 o                         
   4   4   7        154.89        194.24        53.07 o                         
   5   4   7        702.88        461.50       133.89 o                         
   6   4   7        252.51        300.44        78.22 o                         
   7   4   7        127.51        284.91       117.02 o                         
   8   4   7         20.31        -21.67        77.29 o                         
 -12   5   7        138.52        193.00        52.51 o                         
 -11   5   7        131.02        135.28        48.69 o                         
 -10   5   7          6.90        138.36        74.48 o                         
  -9   5   7          7.82          7.34        37.75 o                         
  -8   5   7        320.68        499.68        88.46 o                         
  -7   5   7        161.77        141.65        61.58 o                         
  -6   5   7          7.69         65.06        68.83 o                         
  -5   5   7        134.08         41.11        71.29 o                         
  -4   5   7        270.78        317.81        82.58 o                         
  -3   5   7         38.45         90.21        48.93 o                         
  -2   5   7         36.27         78.54        60.18 o                         
  -1   5   7        371.66        554.52        78.85 o                         
   0   5   7       1192.76       1091.98       135.95 o                         
   1   5   7        300.92        364.88        90.81 o                         
   2   5   7          0.09         -5.50        47.55 o                         
   3   5   7         68.33          1.02        48.38 o                         
   4   5   7        172.89        226.42        54.50 o                         
   5   5   7        237.06        179.67        72.80 o                         
   6   5   7         72.21         29.63        75.23 o                         
   7   5   7          3.40         -5.11        79.44 o                         
 -10   6   7         66.53         66.55        50.96 o                         
  -9   6   7        433.25        437.54        94.67 o                         
  -8   6   7        296.30        323.95        52.65 o                         
  -7   6   7        146.78        147.31        45.93 o                         
  -6   6   7          0.02         24.76        36.86 o                         
  -5   6   7          2.71         39.42        37.60 o                         
  -4   6   7        534.90        539.99        55.44 o                         
  -3   6   7        293.77        246.94        58.70 o                         
  -2   6   7        194.75        217.30        63.97 o                         
  -1   6   7          7.73         12.68        65.90 o                         
   0   6   7       1026.58        955.15       161.65 o                         
   1   6   7        570.90        611.28       141.27 o                         
   2   6   7          2.03        -71.48        71.48 o                         
   3   6   7         27.52        -37.98        76.28 o                         
   4   6   7          0.75        112.96        84.86 o                         
   5   6   7        109.24         48.50       119.48 o                         
  -6   7   7         24.70         41.64        54.68 o                         
  -5   7   7         41.17        -26.88        45.02 o                         
  -4   7   7          0.01         13.69        35.55 o                         
  -3   7   7        438.41        489.31       116.82 o                         
  -2   7   7        497.29        559.78        86.80 o                         
  -1   7   7        410.94        455.50        60.05 o                         
   0   7   7         26.49         95.84        47.80 o                         
   1   7   7         12.77         49.22        45.65 o                         
 -13   0   8        327.29        346.50       122.29 o                         
 -12   0   8        783.35       1002.24       156.03 o                         
 -11   0   8       1313.70        913.24       131.78 o                         
 -10   0   8         67.94         68.72        73.46 o                         
  -9   0   8         51.75         49.50        72.28 o                         
  -8   0   8        180.64        216.95       134.59 o                         
  -7   0   8        153.10        255.52       101.91 o                         
  -6   0   8          5.14         29.38        64.47 o                         
  -5   0   8         16.14         94.08        67.82 o                         
  -4   0   8         32.76          0.96        63.64 o                         
  -3   0   8          0.75         81.92        62.83 o                         
  -2   0   8        112.50        116.32        78.37 o                         
  -1   0   8         36.97         87.44        71.43 o                         
   0   0   8          0.16         98.05        67.34 o                         
   1   0   8        988.96        866.26       104.02 o                         
   2   0   8        112.15         52.71        92.77 o                         
   3   0   8         93.15        166.57        99.10 o                         
   4   0   8        114.70        112.45        92.77 o                         
   5   0   8        542.51        283.95       100.51 o                         
   6   0   8        649.81        541.89       115.97 o                         
   7   0   8        352.36        106.83       111.75 o                         
 -13   1   8        469.86        608.12        93.37 o                         
 -12   1   8       1199.74       1227.89       147.95 o                         
 -11   1   8          1.90         99.66        56.17 o                         
 -10   1   8        168.95        253.44        57.94 o                         
  -9   1   8         60.15        124.98        52.14 o                         
  -8   1   8        789.76        826.52        82.69 o                         
  -7   1   8        455.56        570.04       108.85 o                         
  -6   1   8        182.46        283.83        50.10 o                         
  -5   1   8          1.16         28.97        53.36 o                         
  -4   1   8        770.03        772.60        67.79 o                         
  -3   1   8       2258.45       2109.62        97.29 o                         
  -2   1   8        381.37        466.64        74.04 o                         
  -1   1   8         62.23        108.03        50.79 o                         
   0   1   8        686.98        708.99        69.08 o                         
   1   1   8       1045.71       1046.12        93.00 o                         
   2   1   8        775.13        632.71       120.64 o                         
   3   1   8        321.70        361.39        69.67 o                         
   4   1   8         88.40        -67.27        67.27 o                         
   5   1   8        293.25        196.72        77.64 o                         
   6   1   8        654.78        360.60        82.34 o                         
   7   1   8        350.87        122.41        82.14 o                         
 -13   2   8        131.00        262.16       122.29 o                         
 -12   2   8        421.01        529.24       105.69 o                         
 -11   2   8        185.55        275.82        69.70 o                         
 -10   2   8         71.05         84.43        59.26 o                         
  -9   2   8        172.26        226.96        57.93 o                         
  -8   2   8          0.36         91.44        52.81 o                         
  -7   2   8        320.87        283.01        59.86 o                         
  -6   2   8          0.31         24.36        47.03 o                         
  -5   2   8          2.40         34.83        46.12 o                         
  -4   2   8        801.09        765.85        67.49 o                         
  -3   2   8        103.91        148.29        50.27 o                         
  -2   2   8         68.66        149.60        59.85 o                         
  -1   2   8         54.58         50.17        52.05 o                         
   0   2   8        165.15        131.47        69.50 o                         
   1   2   8         67.53        -13.85        71.71 o                         
   2   2   8        308.57        164.13        68.69 o                         
   3   2   8        131.29        -65.56        65.56 o                         
   4   2   8         92.33         10.29        77.08 o                         
   5   2   8         46.34         12.79       114.56 o                         
   6   2   8         47.43        -72.48        72.48 o                         
   7   2   8        204.29        169.54        93.06 o                         
 -12   3   8          2.78         99.26       109.99 o                         
 -11   3   8          0.01         55.62        90.27 o                         
 -10   3   8         18.44         12.38        66.58 o                         
  -9   3   8        271.61        333.60        62.24 o                         
  -8   3   8        300.48        364.39        80.55 o                         
  -7   3   8        106.17        173.17        56.67 o                         
  -6   3   8          0.55         28.87        51.82 o                         
  -5   3   8          5.65        -17.10        48.56 o                         
  -4   3   8        157.79        267.91        51.84 o                         
  -3   3   8        220.26        284.82        59.14 o                         
  -2   3   8        155.17        233.74        59.95 o                         
  -1   3   8          0.78         31.68        61.37 o                         
   0   3   8        209.34        262.84        72.43 o                         
   1   3   8        680.55        567.81        88.48 o                         
   2   3   8          0.19        -11.34        72.83 o                         
   3   3   8          3.05        -27.18        81.17 o                         
   4   3   8         15.84        -92.07        92.07 o                         
   5   3   8         51.31          4.80        88.07 o                         
   6   3   8         63.39         28.43       205.23 o                         
 -11   4   8         28.78        -48.42        48.42 o                         
 -10   4   8        270.18        262.72       101.32 o                         
  -9   4   8        251.09        208.88        94.35 o                         
  -8   4   8        278.21        173.96        78.31 o                         
  -7   4   8        154.48        265.27        68.78 o                         
  -6   4   8         60.59        163.24        60.55 o                         
  -5   4   8        172.40        276.82        63.90 o                         
  -4   4   8          5.18        -22.73        53.26 o                         
  -3   4   8         32.25         75.60        58.26 o                         
  -2   4   8         35.94         74.53        55.25 o                         
  -1   4   8        822.74        779.51        75.89 o                         
   0   4   8        600.96        404.91        83.34 o                         
   1   4   8          1.45         29.13        79.25 o                         
   2   4   8          3.75        -27.66        59.84 o                         
   3   4   8        264.17        294.94        77.59 o                         
   4   4   8        167.21        243.15        72.09 o                         
   5   4   8        184.71         16.38       146.54 o                         
  -9   5   8        139.25        249.93        53.83 o                         
  -8   5   8         13.54        -45.74        45.74 o                         
  -7   5   8          1.13         24.55        83.08 o                         
  -6   5   8         46.25         47.99        85.29 o                         
  -5   5   8         23.66         71.79        87.79 o                         
  -4   5   8         13.96        121.30        65.58 o                         
  -3   5   8        120.91        113.24        62.27 o                         
  -2   5   8         22.35         13.33        62.78 o                         
  -1   5   8         80.33         47.08        60.14 o                         
   0   5   8         11.31        -27.15        72.78 o                         
   1   5   8         13.02        -41.31        85.46 o                         
   2   5   8          0.06         -5.91        64.09 o                         
   3   5   8         42.87        113.94        74.40 o                         
  -3   6   8         30.43         48.92        89.96 o                         
  -2   6   8        121.73        178.75       192.93 o                         
 -10   1   9          5.28        136.08        80.44 o                         
  -9   1   9          5.73         74.61        80.74 o                         
  -8   1   9         11.20         -5.85       139.86 o                         
  -7   1   9         11.96        130.00        76.69 o                         
  -6   1   9        112.89        213.56        71.52 o                         
  -5   1   9         82.30        159.96        64.57 o                         
  -4   1   9         41.09         -8.63       117.07 o                         
  -3   1   9         26.37         21.72        61.58 o                         
  -2   1   9         12.67         26.93        62.36 o                         
  -1   1   9         52.34         29.28        61.41 o                         
   0   1   9        102.59        200.04        82.98 o                         
   1   1   9        444.58        267.44        80.45 o                         
   2   1   9        544.55        375.26       244.23 o                         
   3   1   9        170.23        136.72        88.75 o                         
  -9   2   9          7.31         50.03        86.57 o                         
  -8   2   9         80.62        187.49        86.98 o                         
  -7   2   9        137.55        254.65        85.13 o                         
  -6   2   9         64.22         91.44        79.50 o                         
  -5   2   9         10.73         19.03        66.78 o                         
  -4   2   9        195.42        243.11        71.88 o                         
  -3   2   9          9.03         -7.64        69.53 o                         
  -2   2   9        429.48        491.18        76.42 o                         
  -1   2   9        420.83        344.99        78.94 o                         
   0   2   9        203.96         95.44        98.11 o                         
   1   2   9        747.09        674.44       104.94 o                         
   2   2   9        120.19         12.20       122.36 o                         
  -8   3   9        315.50        377.18        93.32 o                         
  -7   3   9        514.25        593.86       101.02 o                         
  -6   3   9          3.26          2.11        85.98 o                         
  -5   3   9          6.44         81.23        77.27 o                         
  -4   3   9        152.16        161.84        75.37 o                         
  -3   3   9         36.74        117.43        99.22 o                         
  -2   3   9          7.13        -15.75       129.31 o                         
  -1   3   9          7.13          0.57        67.75 o                         
   0   3   9         50.91         61.47        74.06 o                         
   1   3   9         20.12         -1.60        73.23 o                         
                                                                                
