# Supplementary material for: Crystal structure analysis of the biologically active drug mol­ecule riluzole and riluzolium chloride
Source: Acta Crystallogr E Crystallogr Commun. 2019 Jul 2;75(Pt 8):1084–9. doi: 10.1107/S2056989019009022 (PMC6690469; doi:10.1107/S2056989019009022)
Supplement: Supplementary file 3 [file e-75-01084-RZsup3.hkl]

data_RZ                                                                         
_shelx_title '  SIR92 run in space group P -1'                                  
_shelx_refln_list_code          4                                               
_shelx_F_calc_maximum      235.82                                               
_exptl_crystal_F_000       944.00                                               
_reflns_d_resolution_high  0.8254                                               
                                                                                
loop_                                                                           
 _space_group_symop_operation_xyz                                               
 'x, y, z'                                                                      
 '-x, -y, -z'                                                                   
                                                                                
_cell_length_a     8.0824                                                       
_cell_length_b    11.7880                                                       
_cell_length_c    19.7453                                                       
_cell_angle_alpha  78.449                                                       
_cell_angle_beta   84.378                                                       
_cell_angle_gamma  89.318                                                       
                                                                                
_shelx_F_squared_multiplier     1.000                                           
                                                                                
loop_                                                                           
 _refln_index_h                                                                 
 _refln_index_k                                                                 
 _refln_index_l                                                                 
 _refln_F_squared_calc                                                          
 _refln_F_squared_meas                                                          
 _refln_F_squared_sigma                                                         
 _refln_observed_status                                                         
   4   0   0        559.58        529.05        56.47 o                         
   5   0   0       1682.12       1783.42       144.75 o                         
   6   0   0        532.13        513.50        68.49 o                         
   7   0   0        936.62        247.28       317.41 o                         
   8   0   0         73.04        625.54       544.95 o                         
   9   0   0        335.00        328.44       186.69 o                         
  -9   1   0         83.41         80.60        68.54 o                         
  -8   1   0       1124.84       1558.05       147.57 o                         
  -7   1   0        496.43        612.04        79.57 o                         
  -6   1   0        297.57        370.04        59.22 o                         
  -5   1   0        415.91        353.04        49.35 o                         
  -4   1   0        897.24        855.22        73.47 o                         
  -3   1   0          8.61         27.96        14.26 o                         
  -2   1   0      14100.36      14205.87      1001.07 o                         
  -1   1   0       2830.00       2915.26       152.15 o                         
   1   1   0       5878.63       5795.07       208.19 o                         
   2   1   0      13234.37      13038.89       537.10 o                         
   3   1   0       5074.08       4196.72       377.17 o                         
   6   1   0         44.18         21.38        40.57 o                         
   7   1   0        333.91         49.35       294.93 o                         
   8   1   0         51.64         33.45        62.51 o                         
   9   1   0        425.61        474.76       708.34 o                         
  -9   2   0        968.05       1279.60       155.71 o                         
  -8   2   0         58.27       1244.51       450.64 o                         
  -7   2   0        343.62        359.09        58.92 o                         
  -6   2   0        139.80        195.19        40.03 o                         
  -5   2   0        755.86        656.25        65.79 o                         
  -4   2   0       3827.33       3704.41       268.66 o                         
  -3   2   0        690.73        673.48        40.70 o                         
  -2   2   0      50769.53      44801.32      2226.13 o                         
  -1   2   0      32580.61      30415.26       870.53 o                         
   0   2   0       3023.57       2989.55       126.45 o                         
   1   2   0       6848.69       7542.60       268.50 o                         
   2   2   0      55610.71      53135.02      1866.94 o                         
   3   2   0       1902.18       1951.73       105.82 o                         
   4   2   0        410.99        463.00        65.25 o                         
   5   2   0        565.29        518.78        88.82 o                         
   6   2   0        135.52        157.29        26.40 o                         
   7   2   0        682.76        723.42        74.69 o                         
   8   2   0        799.44        833.06        72.81 o                         
   9   2   0         23.51        682.57       785.64 o                         
  -9   3   0          8.02        -60.31        86.63 o                         
  -8   3   0        533.71        496.68        76.19 o                         
  -7   3   0          2.65         23.73        73.75 o                         
  -6   3   0          5.40        129.94        48.25 o                         
  -5   3   0         38.21        103.08        37.28 o                         
  -3   3   0        372.19        465.36        25.82 o                         
  -2   3   0      13187.41      13415.07       422.29 o                         
  -1   3   0      29877.63      29997.70      1027.77 o                         
   0   3   0        598.85        572.72        27.92 o                         
   1   3   0      10155.62      10901.37       389.05 o                         
   2   3   0      20155.39      20813.30       736.61 o                         
   3   3   0          7.26         28.79        10.01 o                         
   4   3   0       5824.61       6055.08       312.23 o                         
   5   3   0       1060.53       1026.81        69.69 o                         
   6   3   0        148.35        191.55        31.11 o                         
   7   3   0         91.57         21.83        75.96 o                         
   8   3   0        101.15         41.63       105.88 o                         
   9   3   0        457.46        414.50        56.70 o                         
  -9   4   0         15.69       -151.88       151.88 o                         
  -8   4   0          5.37         23.58       128.85 o                         
  -7   4   0       1034.75       1179.72       109.82 o                         
  -5   4   0        378.97        450.66        40.89 o                         
  -4   4   0       6218.58       5831.86       299.26 o                         
  -3   4   0       4012.07       3697.60       161.11 o                         
  -2   4   0        227.23        267.20        16.57 o                         
  -1   4   0        253.63        200.40        14.95 o                         
   0   4   0      16713.21      16397.92       581.54 o                         
   1   4   0        505.11        447.51        27.08 o                         
   2   4   0        121.27        170.73        17.41 o                         
   3   4   0        589.56        598.63        33.36 o                         
   4   4   0        992.50        978.83        55.50 o                         
   6   4   0         28.16        211.09       273.60 o                         
   7   4   0         16.75         -6.40        36.24 o                         
   8   4   0         23.28          3.45       103.11 o                         
   9   4   0        262.97        275.04        66.88 o                         
  -9   5   0         39.25         70.73       188.06 o                         
  -8   5   0         59.49         72.92        83.89 o                         
  -7   5   0         40.91        -10.64        33.66 o                         
  -6   5   0         94.50         34.38        27.93 o                         
  -5   5   0         85.79         95.33        26.00 o                         
  -4   5   0       5138.87       4908.35       316.34 o                         
  -3   5   0       5869.01       6621.37       213.81 o                         
  -2   5   0         72.28         53.64        11.08 o                         
  -1   5   0       1355.75       1455.06        54.99 o                         
   0   5   0         11.12         13.57        11.27 o                         
   1   5   0        520.55        477.10        31.59 o                         
   2   5   0         29.47         36.35        13.66 o                         
   3   5   0      14309.14      15417.71       552.06 o                         
   4   5   0        762.11        709.72        41.79 o                         
   5   5   0        189.93        214.68        38.32 o                         
   6   5   0       2580.44       2529.18       153.98 o                         
   7   5   0          2.55         -0.73        98.68 o                         
   8   5   0         79.79        139.07        70.37 o                         
   9   5   0         29.27         65.10        61.32 o                         
  -8   6   0        137.60         24.59        52.54 o                         
  -7   6   0          0.00        -39.88        39.88 o                         
  -6   6   0          1.34        126.76        56.36 o                         
  -5   6   0       1829.74       1593.47       104.21 o                         
  -4   6   0        759.27        762.62        63.36 o                         
  -3   6   0       2398.63       2485.53        97.07 o                         
  -2   6   0       4175.17       3917.12       131.52 o                         
  -1   6   0        859.11        859.31        40.18 o                         
   0   6   0         12.72         63.91        15.93 o                         
   1   6   0       3834.05       4230.69       162.65 o                         
   2   6   0       1478.58       1477.81        68.09 o                         
   3   6   0         72.14        126.61        22.61 o                         
   4   6   0          0.00         10.26        19.04 o                         
   5   6   0        302.26        282.20        37.76 o                         
   6   6   0        443.43        531.83       135.69 o                         
   7   6   0       2302.97       2299.65       156.35 o                         
   8   6   0         58.81        202.66        66.06 o                         
  -8   7   0        209.81        131.93        64.95 o                         
  -7   7   0         19.51        -27.18        50.09 o                         
  -6   7   0        327.94        262.11        47.83 o                         
  -5   7   0         24.99         67.44        48.80 o                         
  -4   7   0         79.44         80.79        32.61 o                         
  -3   7   0         75.69         90.55        17.69 o                         
  -2   7   0          0.18         -2.55        16.02 o                         
  -1   7   0       4530.31       4700.06       200.43 o                         
   0   7   0          0.54         -2.45        16.89 o                         
   1   7   0         34.77         51.82        18.11 o                         
   2   7   0         56.28         32.98        19.44 o                         
   3   7   0       1687.85       1694.47        79.93 o                         
   5   7   0        463.54        441.00        48.54 o                         
   6   7   0         11.98         65.08        33.33 o                         
   7   7   0        183.66        341.75       115.61 o                         
   8   7   0        350.95        344.21        84.00 o                         
  -8   8   0          0.83        -39.64        73.80 o                         
  -7   8   0          7.85         12.59        58.55 o                         
  -6   8   0        138.87        149.62       113.22 o                         
  -5   8   0         72.76        120.30        44.95 o                         
  -4   8   0        108.69        139.57        20.18 o                         
  -3   8   0        127.66        126.08        23.97 o                         
  -2   8   0       1382.52       1299.51        58.43 o                         
  -1   8   0       1067.99       1094.00        54.21 o                         
   0   8   0        808.82        922.44        56.62 o                         
   1   8   0       1955.99       2320.14       102.63 o                         
   2   8   0          0.35         38.36        23.31 o                         
   3   8   0        722.78        751.34        65.43 o                         
   4   8   0         61.95         57.11        28.29 o                         
   5   8   0       1382.66       1202.75       119.17 o                         
   6   8   0        307.95        245.20        34.28 o                         
   7   8   0        269.38        244.04        75.25 o                         
  -7   9   0         22.27        -65.30        70.24 o                         
  -6   9   0        417.55        513.46        74.78 o                         
  -5   9   0        260.92        255.00        65.21 o                         
  -4   9   0         16.65         26.51        21.41 o                         
  -3   9   0        861.10       1005.41        70.40 o                         
  -2   9   0        184.29        210.18        26.38 o                         
  -1   9   0       3029.02       2981.84       103.33 o                         
   0   9   0         92.38        130.17        34.98 o                         
   1   9   0       1900.24       2163.97       102.64 o                         
   2   9   0        619.36        690.24        73.59 o                         
   3   9   0        537.73        636.96        55.49 o                         
   4   9   0        625.79        584.37       102.48 o                         
   5   9   0        300.34        141.28        87.95 o                         
   6   9   0        766.01        617.38        64.26 o                         
   7   9   0        244.54        165.61        84.69 o                         
  -6  10   0         61.29         91.93        72.06 o                         
  -5  10   0         83.88         52.88        59.29 o                         
  -4  10   0        123.75         94.45        29.12 o                         
  -3  10   0          2.71         -1.34        27.71 o                         
  -2  10   0         97.90         67.07        32.33 o                         
  -1  10   0         92.51         67.25        27.71 o                         
   0  10   0       1146.98       1143.66        76.35 o                         
   1  10   0        703.38        755.18        60.65 o                         
   2  10   0       1227.56       1073.96        77.79 o                         
   3  10   0         83.55        108.14        47.59 o                         
   4  10   0        296.57        264.48        48.19 o                         
   5  10   0         85.91        177.43       123.43 o                         
   6  10   0        271.91        297.60        55.30 o                         
  -6  11   0        257.99        388.18        93.93 o                         
  -5  11   0         32.19         39.16        86.88 o                         
  -4  11   0         39.09         47.76        33.50 o                         
  -3  11   0         94.28        128.95        42.73 o                         
  -2  11   0         90.26         75.80        33.26 o                         
  -1  11   0       1135.59       1104.65        64.60 o                         
   0  11   0          1.50         48.58        36.61 o                         
   1  11   0        347.59        378.17        70.66 o                         
   2  11   0        157.02        230.83        64.31 o                         
   3  11   0       2259.98       2547.22       151.69 o                         
   4  11   0         76.25         47.44        46.95 o                         
   5  11   0          2.93         48.43       112.21 o                         
  -5  12   0          0.42        -36.14        85.91 o                         
  -4  12   0        436.34        491.86        54.34 o                         
  -3  12   0         56.30         53.58        41.84 o                         
  -2  12   0        243.98        275.31        46.75 o                         
  -1  12   0         71.94         70.82        45.75 o                         
   0  12   0        312.33        393.60        50.73 o                         
   1  12   0         76.85         63.51        48.43 o                         
   2  12   0          1.64         58.16        49.91 o                         
   3  12   0        513.51        540.67        66.03 o                         
   4  12   0         12.96        -52.56        57.70 o                         
  -3  13   0        253.82        142.27        63.79 o                         
  -2  13   0        148.65        184.24        51.65 o                         
  -1  13   0        536.43        424.00        73.63 o                         
   0  13   0         27.87         37.85        67.65 o                         
   1  13   0        555.58        564.32        68.73 o                         
   2  13   0         43.91         17.28        60.93 o                         
   3  13   0          4.32        -19.18        66.39 o                         
  -3 -13   1        143.90        145.09        75.13 o                         
  -2 -13   1        469.11        619.19        88.09 o                         
  -1 -13   1         65.97        -27.16        59.87 o                         
   0 -13   1          2.52         97.54        50.54 o                         
   1 -13   1        439.71        532.73        57.90 o                         
   2 -13   1         41.61         58.75        47.52 o                         
   3 -13   1         71.45         20.55        62.63 o                         
  -4 -12   1          1.23        -50.78        58.49 o                         
  -3 -12   1          0.43         -9.98        55.18 o                         
  -2 -12   1        267.09        365.23        59.02 o                         
  -1 -12   1          8.31         35.93        73.28 o                         
   0 -12   1       1340.20       1525.12       119.94 o                         
   1 -12   1          2.01        -30.68        41.37 o                         
   2 -12   1          0.07        -17.42        37.96 o                         
   3 -12   1        253.34        342.16        48.61 o                         
   4 -12   1         91.31         35.84        41.15 o                         
  -5 -11   1        198.64        196.47       111.10 o                         
  -4 -11   1       2370.36       2518.55       156.82 o                         
  -3 -11   1        807.42        844.72        98.23 o                         
  -2 -11   1        417.65        522.79        89.02 o                         
  -1 -11   1          8.44         73.41        54.03 o                         
   0 -11   1         88.43         83.46        39.34 o                         
   1 -11   1        194.70        237.91        35.97 o                         
   2 -11   1         66.72         81.18        39.81 o                         
   3 -11   1       3687.71       3747.48       258.99 o                         
   4 -11   1         31.74        -19.26        33.15 o                         
   5 -11   1         87.14        105.77        84.39 o                         
   6 -11   1         71.33        -10.24        87.62 o                         
  -6 -10   1          7.53         81.02        78.54 o                         
  -5 -10   1        248.79        215.10        71.42 o                         
  -4 -10   1         16.04         -2.66        52.23 o                         
  -3 -10   1        175.80        237.18        43.45 o                         
  -2 -10   1        103.02        131.03        38.82 o                         
  -1 -10   1       2051.32       2051.02       104.81 o                         
   0 -10   1         17.52        -19.65        29.29 o                         
   1 -10   1       1094.09       1097.32        60.13 o                         
   2 -10   1        205.19        202.57        33.32 o                         
   3 -10   1          3.91        -22.43        36.63 o                         
   4 -10   1         26.63         33.73        27.78 o                         
   5 -10   1        213.13        315.10        68.34 o                         
   6 -10   1        119.87        165.35        75.36 o                         
  -7  -9   1         22.32         23.79        84.47 o                         
  -6  -9   1        398.79        341.71       107.99 o                         
  -5  -9   1         34.22         31.11        41.32 o                         
  -4  -9   1        145.52        179.75        77.53 o                         
  -3  -9   1        101.87        119.58        34.71 o                         
  -2  -9   1         95.84         96.32        31.30 o                         
  -1  -9   1        946.31        992.10        67.01 o                         
   0  -9   1        395.07        460.07        44.96 o                         
   1  -9   1        868.61        939.31        51.45 o                         
   2  -9   1        848.43        762.74        51.66 o                         
   3  -9   1        468.39        540.48        45.72 o                         
   4  -9   1        985.47       1206.58        70.11 o                         
   5  -9   1        373.60        402.31        66.54 o                         
   6  -9   1         76.24        111.89        61.90 o                         
   7  -9   1       1471.12       1425.72       137.41 o                         
  -7  -8   1        857.46        757.91       102.66 o                         
  -6  -8   1         89.15         81.86        31.04 o                         
  -5  -8   1        338.25        342.71        41.43 o                         
  -4  -8   1         54.92         40.86        30.07 o                         
  -3  -8   1         47.01         47.02        24.97 o                         
  -2  -8   1         66.19         95.78        28.46 o                         
  -1  -8   1        906.00        943.31        58.88 o                         
   0  -8   1        502.36        535.99        44.63 o                         
   1  -8   1       3613.16       3448.09       123.49 o                         
   2  -8   1          1.93          4.94        23.91 o                         
   3  -8   1        918.00        904.65        68.75 o                         
   4  -8   1         25.02         47.23        26.27 o                         
   5  -8   1       4171.72       4294.99       239.99 o                         
   6  -8   1         50.87        -48.54        81.15 o                         
   7  -8   1        833.61        826.55        86.00 o                         
   8  -8   1        654.27        863.20        97.76 o                         
  -8  -7   1        418.99        401.06        98.94 o                         
  -7  -7   1        272.85       1328.40       714.92 o                         
  -6  -7   1        123.94         90.43        26.68 o                         
  -5  -7   1         57.91         77.09        27.89 o                         
  -4  -7   1       2792.56       2522.88       124.04 o                         
  -3  -7   1        185.17        180.68        27.20 o                         
  -2  -7   1        364.95        328.33        42.09 o                         
  -1  -7   1       4274.06       4703.48       210.63 o                         
   0  -7   1        399.63        475.12        38.19 o                         
   1  -7   1        557.98        529.59        36.19 o                         
   2  -7   1       1555.42       1479.74        68.96 o                         
   3  -7   1       1360.66       1267.88        56.27 o                         
   4  -7   1        409.31        363.04        44.83 o                         
   5  -7   1       4810.72       4754.07       348.44 o                         
   6  -7   1       4347.34       4701.13       291.13 o                         
   7  -7   1         42.94         87.96        58.23 o                         
   8  -7   1         28.24        -16.72        61.98 o                         
  -8  -6   1        479.36        482.12        76.80 o                         
  -7  -6   1         91.41         56.04       103.60 o                         
  -6  -6   1         58.09         30.70        53.18 o                         
  -5  -6   1        273.33        220.26        35.26 o                         
  -4  -6   1         81.44         44.26        30.74 o                         
  -3  -6   1        149.13        130.08        21.97 o                         
  -2  -6   1        486.23        534.47        38.16 o                         
  -1  -6   1       2636.55       2579.25       105.46 o                         
   0  -6   1       5766.32       5909.96       229.82 o                         
   1  -6   1       3819.52       3903.89       172.69 o                         
   2  -6   1        110.46        133.70        18.41 o                         
   3  -6   1         61.69         35.69        13.72 o                         
   4  -6   1        154.09        175.51        30.49 o                         
   5  -6   1        616.62        604.87        54.75 o                         
   6  -6   1       2568.63       2390.30       210.75 o                         
   7  -6   1        186.97        172.48        44.30 o                         
   8  -6   1         48.05        -52.90        52.90 o                         
  -8  -5   1        761.11        797.11        76.82 o                         
  -7  -5   1          4.52         68.05        44.39 o                         
  -6  -5   1        315.25        240.58        69.62 o                         
  -5  -5   1        740.76        797.67        53.89 o                         
  -4  -5   1         26.35         16.46        16.84 o                         
  -3  -5   1        551.25        590.13        37.54 o                         
  -2  -5   1       2606.42       2619.64       104.60 o                         
  -1  -5   1        249.25        203.98        20.63 o                         
   0  -5   1        301.08        324.91        23.02 o                         
   1  -5   1       5444.07       5031.32       178.08 o                         
   2  -5   1       1030.72       1026.38        46.83 o                         
   3  -5   1      11790.59      12831.00       456.16 o                         
   4  -5   1       8639.12       8692.12       367.33 o                         
   5  -5   1          3.24         -0.78        22.53 o                         
   6  -5   1       1084.91        873.21       114.71 o                         
   7  -5   1          2.40        -45.51       115.14 o                         
   9  -5   1          7.32        -99.79       166.13 o                         
  -9  -4   1          4.20        -58.32        58.32 o                         
  -8  -4   1          4.61        -18.62        43.07 o                         
  -7  -4   1         78.02         59.53        81.61 o                         
  -5  -4   1       1180.67       1180.43        82.74 o                         
  -4  -4   1        170.24        149.63        18.64 o                         
  -3  -4   1         62.33         64.76        22.80 o                         
  -2  -4   1        664.11        745.03        40.02 o                         
  -1  -4   1         40.18         48.35        12.11 o                         
   0  -4   1         89.27         70.96        15.12 o                         
   1  -4   1        126.38         97.56        11.96 o                         
   2  -4   1       1409.19       1478.54        59.12 o                         
   3  -4   1         56.84         42.84        23.03 o                         
   4  -4   1       7732.74       7669.56       976.67 o                         
   5  -4   1          2.17          4.98        18.01 o                         
   6  -4   1       1442.99        850.29       162.29 o                         
   7  -4   1        235.48        288.89       122.82 o                         
   8  -4   1         40.57       -129.94       129.94 o                         
   9  -4   1          1.41        -32.90       156.26 o                         
  -9  -3   1          0.51        -36.64        46.80 o                         
  -8  -3   1        432.48       -311.92       546.59 o                         
  -7  -3   1         21.57          2.95        29.59 o                         
  -5  -3   1       2447.06       2541.88       142.57 o                         
  -4  -3   1       1882.12       1677.94        98.72 o                         
  -3  -3   1       5616.71       5622.89       204.54 o                         
  -2  -3   1        882.79        883.06        39.52 o                         
  -1  -3   1       5190.17       5024.87       183.44 o                         
   0  -3   1        727.88        661.94        31.59 o                         
   1  -3   1       3079.53       2694.90       134.27 o                         
   2  -3   1      18020.47      17976.96       633.63 o                         
   3  -3   1          2.89          4.80        10.01 o                         
   5  -3   1         27.45         34.44        30.70 o                         
   6  -3   1       2140.55       1495.89       104.76 o                         
   7  -3   1         52.64         22.50        47.31 o                         
   8  -3   1         32.35        167.88        62.38 o                         
   9  -3   1         42.06         87.00        72.35 o                         
  -9  -2   1          0.57       1287.28       821.78 o                         
  -8  -2   1        207.05        181.51        71.46 o                         
  -7  -2   1       1024.40        956.66        64.03 o                         
  -6  -2   1        137.08         78.16        22.32 o                         
  -5  -2   1       1693.77       1473.89        88.02 o                         
  -3  -2   1       5609.84       5616.29       287.44 o                         
  -2  -2   1       4128.38       4054.63       147.46 o                         
  -1  -2   1       6263.68       6113.43       219.49 o                         
   0  -2   1       1191.48       1137.29        40.00 o                         
   1  -2   1      10008.95       8938.08       283.47 o                         
   2  -2   1      33041.93      29070.72      2043.81 o                         
   5  -2   1        264.12        299.86        46.60 o                         
   6  -2   1         73.68        104.18        38.38 o                         
   7  -2   1        170.12        197.93        49.35 o                         
   8  -2   1       1328.65       1185.76       297.69 o                         
   9  -2   1         83.58        344.82        80.60 o                         
  -9  -1   1         12.53        114.36       100.04 o                         
  -8  -1   1         99.74         83.95        67.71 o                         
  -7  -1   1        111.91        426.51       363.46 o                         
  -6  -1   1         20.29         12.61        40.03 o                         
  -5  -1   1         91.86        127.08        39.93 o                         
  -3  -1   1         33.32         31.84        12.61 o                         
  -2  -1   1        569.80        527.34        38.65 o                         
  -1  -1   1         43.74         32.67         7.64 o                         
   0  -1   1        142.20         77.31        16.45 o                         
   1  -1   1        917.15        842.18        45.17 o                         
   3  -1   1       2718.96       2266.96       166.13 o                         
   4  -1   1       1181.37       1126.08        91.02 o                         
   5  -1   1       1504.28       1482.41       119.53 o                         
   6  -1   1          1.56        179.84       262.08 o                         
   7  -1   1         40.06        412.26       317.95 o                         
   8  -1   1        695.64       1017.14       112.71 o                         
   9  -1   1        396.14        121.72       624.45 o                         
  -8   0   1        286.96       -408.97       419.94 o                         
  -7   0   1         37.97        173.81       327.27 o                         
  -6   0   1        163.16        371.03       269.46 o                         
  -5   0   1       3392.50       3705.51       277.38 o                         
  -4   0   1         97.84        159.55        32.35 o                         
  -3   0   1       1341.66       1356.36       106.92 o                         
  -2   0   1       5984.51       5618.33       400.75 o                         
  -1   0   1        169.33        141.37        11.40 o                         
   5   0   1       1879.01       1788.91       144.20 o                         
   6   0   1       5268.41       5216.64       319.99 o                         
   7   0   1        142.93        784.55       343.17 o                         
   8   0   1        969.08        254.95       438.03 o                         
   9   0   1         89.86        110.21        75.66 o                         
  -9   1   1          6.68        727.53       705.59 o                         
  -8   1   1       1638.41         49.35       460.51 o                         
  -7   1   1        717.14        226.99       336.05 o                         
  -6   1   1        769.21       1022.45        97.60 o                         
  -4   1   1        643.64        634.87        59.76 o                         
  -3   1   1        187.93        281.77        33.45 o                         
  -2   1   1        984.18        974.05        53.11 o                         
  -1   1   1          2.61          8.78         2.77 o                         
   1   1   1        191.49        183.09        10.65 o                         
   2   1   1       4843.56       4458.62       236.80 o                         
   5   1   1        459.47        469.28       203.96 o                         
   6   1   1        205.16        133.57        48.25 o                         
   7   1   1         53.41        600.32       310.83 o                         
   8   1   1         89.11        315.76       445.71 o                         
   9   1   1         53.29        132.14        91.02 o                         
  -9   2   1        956.87       1218.19       162.29 o                         
  -8   2   1       2225.60       2031.74       182.03 o                         
  -7   2   1         78.17        195.19        48.80 o                         
  -6   2   1        542.90        611.29        73.47 o                         
  -5   2   1         74.70        111.30        31.80 o                         
  -4   2   1         86.61        267.02        41.12 o                         
  -3   2   1       1250.58       1073.54        60.48 o                         
  -2   2   1        551.52        543.31        49.89 o                         
  -1   2   1          4.57         -2.50         5.45 o                         
   0   2   1         28.96         10.20         5.57 o                         
   1   2   1      14208.35      14920.73       527.67 o                         
   2   2   1      18482.37      17963.70       605.73 o                         
   3   2   1       3825.93       3970.02       204.47 o                         
   4   2   1        677.57        623.09        72.18 o                         
   5   2   1         10.71        422.68       193.55 o                         
   6   2   1         12.94        -13.89        34.80 o                         
   7   2   1        848.62        814.10        73.51 o                         
   8   2   1        888.58        943.46       132.21 o                         
   9   2   1         67.63         86.08        89.92 o                         
  -9   3   1          7.23        -72.92        87.18 o                         
  -8   3   1        120.76        417.74        86.63 o                         
  -7   3   1          0.60        170.52        63.60 o                         
  -5   3   1        602.74        952.82        92.11 o                         
  -4   3   1       2978.49       2581.84       136.66 o                         
  -3   3   1       3568.75       3247.24       189.95 o                         
  -2   3   1       1206.25       1023.60        33.22 o                         
  -1   3   1        659.68        560.26        29.50 o                         
   0   3   1        493.84        468.86        24.57 o                         
   1   3   1       9350.71       9840.04       351.84 o                         
   2   3   1       9817.67      10035.64       358.14 o                         
   3   3   1        322.07        293.47        19.09 o                         
   6   3   1        764.23        692.59        86.75 o                         
   7   3   1        105.75        102.89        58.70 o                         
   8   3   1        296.80        228.75        54.36 o                         
   9   3   1        335.48        374.52        54.07 o                         
  -9   4   1        235.88        167.78       164.49 o                         
  -8   4   1        505.62        449.21       148.83 o                         
  -7   4   1       2676.95       1675.41       156.81 o                         
  -6   4   1       2924.38       2448.99       195.74 o                         
  -5   4   1       2637.55       2878.95       287.82 o                         
  -4   4   1          2.97          2.93        23.58 o                         
  -3   4   1       2205.70       2159.17        82.14 o                         
  -2   4   1       2917.75       2854.64        94.92 o                         
  -1   4   1         26.30         15.00         8.34 o                         
   0   4   1        337.74        333.10        23.09 o                         
   1   4   1         54.48         36.75        10.24 o                         
   2   4   1        137.32        182.60        19.63 o                         
   3   4   1       2919.68       3036.42       115.60 o                         
   4   4   1      13596.13      13306.96       472.04 o                         
   5   4   1        867.53        780.62        63.77 o                         
   6   4   1       1845.09       1803.47       114.87 o                         
   7   4   1         15.27         32.91        88.25 o                         
   8   4   1          7.27         15.37        82.31 o                         
   9   4   1        432.70        560.27        66.17 o                         
  -9   5   1        386.37        272.68       107.52 o                         
  -8   5   1         67.27         65.25        91.02 o                         
  -7   5   1       1156.14       1345.39       173.23 o                         
  -6   5   1        283.06        285.36        36.43 o                         
  -5   5   1        107.71        153.06        20.64 o                         
  -4   5   1        908.35       1055.88        81.42 o                         
  -3   5   1       2348.50       2500.23        89.61 o                         
  -2   5   1        121.80        125.86        14.95 o                         
  -1   5   1         54.38         68.25        12.11 o                         
   0   5   1        138.15        153.45        17.75 o                         
   1   5   1        327.07        373.88        28.24 o                         
   2   5   1          0.04          2.83        12.70 o                         
   3   5   1       1948.91       2236.93        91.44 o                         
   4   5   1      16141.20      15734.78       694.07 o                         
   5   5   1        122.42        143.68        47.98 o                         
   7   5   1         13.01         -0.54        95.75 o                         
   8   5   1         32.71        -57.02        57.02 o                         
   9   5   1          0.12        -39.64        58.56 o                         
  -8   6   1         66.15         39.04        54.90 o                         
  -7   6   1         73.76        -35.98        38.36 o                         
  -6   6   1       1119.88       1203.33        90.06 o                         
  -5   6   1        585.86        620.71        55.63 o                         
  -4   6   1       1002.22       1110.98        86.53 o                         
  -3   6   1       2387.64       2356.18        75.46 o                         
  -2   6   1         15.97          8.78        13.21 o                         
  -1   6   1       2569.02       2572.11        91.63 o                         
   0   6   1       2297.15       2287.93        94.27 o                         
   1   6   1        744.54        851.01        46.71 o                         
   2   6   1       1075.97       1044.25        53.31 o                         
   3   6   1       2817.19       2779.33       113.07 o                         
   4   6   1         82.85        124.74        34.13 o                         
   5   6   1        315.40        299.66        29.02 o                         
   6   6   1       1864.60       1692.83       122.48 o                         
   7   6   1        694.14        848.27       163.91 o                         
   8   6   1         10.65        -18.01        60.94 o                         
  -8   7   1        252.32        163.45        68.24 o                         
  -7   7   1         95.54         48.25        73.79 o                         
  -6   7   1         71.01          7.16        87.73 o                         
  -5   7   1       6029.50       5989.76       259.60 o                         
  -4   7   1          1.39        -23.97        49.89 o                         
  -3   7   1       2220.73       2109.21        87.29 o                         
  -2   7   1        205.79        231.96        22.24 o                         
  -1   7   1       4994.96       4870.14       165.34 o                         
   0   7   1        113.94         85.43        19.84 o                         
   1   7   1        394.23        449.18        38.13 o                         
   2   7   1        595.53        678.38        46.22 o                         
   3   7   1        314.66        379.18        34.66 o                         
   4   7   1        361.50        353.75        37.08 o                         
   5   7   1       2492.23       2119.72        96.75 o                         
   6   7   1       2914.09       2768.02       178.77 o                         
   7   7   1         43.30         77.08        74.02 o                         
   8   7   1          0.19        -50.28        70.39 o                         
  -8   8   1         86.06        -38.04        71.35 o                         
  -7   8   1         20.75        -54.89        54.89 o                         
  -6   8   1          0.70        -66.34        66.34 o                         
  -5   8   1       1924.06       1820.08       130.66 o                         
  -4   8   1        516.30        443.36        32.88 o                         
  -3   8   1        228.43        242.29        23.99 o                         
  -2   8   1        222.27        215.83        24.78 o                         
  -1   8   1        425.96        432.80        42.63 o                         
   0   8   1        367.47        421.27        40.52 o                         
   1   8   1          5.47         15.84        20.80 o                         
   2   8   1       2922.49       3047.13       128.01 o                         
   3   8   1        430.51        466.56        40.52 o                         
   4   8   1         38.73          3.78        27.56 o                         
   5   8   1       1871.20       1480.85       166.94 o                         
   6   8   1        106.02         89.29        31.81 o                         
   7   8   1        482.95        405.82        79.40 o                         
   8   8   1       1040.41       1343.48       166.46 o                         
  -7   9   1        294.68        194.76       152.57 o                         
  -6   9   1         85.47         81.83        60.92 o                         
  -5   9   1        109.84         96.19        56.36 o                         
  -4   9   1        712.51        772.20        49.53 o                         
  -3   9   1        420.14        440.53        43.40 o                         
  -2   9   1        268.23        311.99        31.10 o                         
  -1   9   1        304.83        337.11        31.31 o                         
   0   9   1          0.18         -3.46        35.32 o                         
   1   9   1       1560.95       1517.65        81.48 o                         
   2   9   1          9.60        -17.31        26.45 o                         
   3   9   1        940.66        940.57        71.93 o                         
   4   9   1        444.68        435.25        46.62 o                         
   5   9   1        668.94        766.85       195.57 o                         
   6   9   1        164.58        126.04        39.33 o                         
   7   9   1        295.53        309.77       228.61 o                         
  -6  10   1        984.55        792.38       124.60 o                         
  -5  10   1          2.35          7.39        57.93 o                         
  -4  10   1        189.14        273.06        34.20 o                         
  -3  10   1         13.14         49.74        25.17 o                         
  -2  10   1         17.71         24.43        25.72 o                         
  -1  10   1        982.47        874.36        55.46 o                         
   0  10   1         84.70         30.60        34.11 o                         
   1  10   1       1298.04       1319.64        81.71 o                         
   2  10   1        497.10        429.56        64.65 o                         
   3  10   1         17.12         15.34        35.72 o                         
   4  10   1         13.19         83.71        62.59 o                         
   5  10   1        381.29        344.06        72.28 o                         
   6  10   1        216.73        124.28        48.21 o                         
  -6  11   1        454.57        424.00       105.82 o                         
  -5  11   1        107.35        121.34        74.70 o                         
  -4  11   1        489.71        429.86        43.72 o                         
  -3  11   1          1.23         90.23        36.13 o                         
  -2  11   1        457.70        512.17        53.65 o                         
  -1  11   1         16.88        -30.50        30.50 o                         
   0  11   1         88.09         82.60        34.29 o                         
   1  11   1        109.12        120.90        38.96 o                         
   2  11   1       1079.16       1110.14       110.24 o                         
   3  11   1        270.17        309.69        49.52 o                         
   4  11   1         53.02         53.39        48.07 o                         
   5  11   1         21.87         16.08        61.07 o                         
   6  11   1          2.05         33.58        52.55 o                         
  -5  12   1        476.06        318.43       112.88 o                         
  -4  12   1        163.15         81.51        55.19 o                         
  -3  12   1         66.82         89.23        60.27 o                         
  -2  12   1        294.70        273.39        45.37 o                         
  -1  12   1        631.10        619.88        52.68 o                         
   0  12   1        259.11        239.11        46.77 o                         
   1  12   1        521.26        534.42        60.22 o                         
   2  12   1        377.54        383.44        57.14 o                         
   3  12   1        278.85        346.16        58.63 o                         
   4  12   1         57.06        136.13        56.92 o                         
   5  12   1        116.83         61.82        90.24 o                         
  -3  13   1          9.62         57.38        48.41 o                         
  -2  13   1        325.64        374.95        63.79 o                         
  -1  13   1        199.61        183.76        51.99 o                         
   0  13   1         92.77         52.19        48.59 o                         
   1  13   1         30.28        119.96        68.37 o                         
   2  13   1        458.39        514.96        70.26 o                         
   3  13   1         53.53         89.77        65.86 o                         
  -1  14   1        251.35        201.01        67.33 o                         
   0  14   1        335.36        390.67       162.61 o                         
   1  14   1          0.03         97.68       112.79 o                         
  -2 -13   2        216.95        215.47        73.92 o                         
  -1 -13   2          4.28         49.23        63.32 o                         
   0 -13   2        137.71        220.80        53.13 o                         
   1 -13   2         28.92         31.70        49.82 o                         
   2 -13   2         44.77         44.13        75.36 o                         
   3 -13   2        380.36        400.77        99.71 o                         
  -4 -12   2         23.67         -8.64        65.65 o                         
  -3 -12   2        265.06        353.95        61.08 o                         
  -2 -12   2         22.04         35.57        70.97 o                         
  -1 -12   2        692.03        763.31        72.09 o                         
   0 -12   2        278.51        304.11        73.03 o                         
   1 -12   2        187.24        260.54        42.98 o                         
   2 -12   2          0.10         -0.94        57.01 o                         
   3 -12   2         70.97        -16.57        41.93 o                         
   4 -12   2         44.93         68.52        62.59 o                         
  -5 -11   2          0.81        -50.01        59.69 o                         
  -4 -11   2        887.71        743.83       111.65 o                         
  -3 -11   2        164.21        233.81        66.87 o                         
  -2 -11   2         62.31         97.93        46.60 o                         
  -1 -11   2         69.27        116.65        61.04 o                         
   0 -11   2         21.69         48.07        44.92 o                         
   1 -11   2          2.12         11.95        45.24 o                         
   2 -11   2        739.98        838.23        68.85 o                         
   3 -11   2        709.80        854.40        64.79 o                         
   4 -11   2        559.42        577.00        53.53 o                         
   5 -11   2          8.22         70.51        76.46 o                         
  -6 -10   2        463.29        403.89        81.08 o                         
  -5 -10   2        718.62        658.67       130.24 o                         
  -4 -10   2         10.05          6.96        42.51 o                         
  -3 -10   2        157.71         82.56        40.56 o                         
  -2 -10   2        170.71        210.23        40.45 o                         
  -1 -10   2         12.34         12.46        37.59 o                         
   0 -10   2        328.03        387.08        44.49 o                         
   1 -10   2        381.64        418.39        35.82 o                         
   2 -10   2        507.17        527.42        47.27 o                         
   3 -10   2         10.73         33.50        29.06 o                         
   4 -10   2         22.56        -19.34        26.62 o                         
   5 -10   2        100.76         85.13        65.89 o                         
   6 -10   2        124.61        250.87        78.18 o                         
  -7  -9   2          9.10         28.80       129.12 o                         
  -6  -9   2        477.57        464.22        92.76 o                         
  -5  -9   2          9.01        315.34       557.28 o                         
  -4  -9   2         94.43         85.12        40.26 o                         
  -3  -9   2        133.66        142.67        36.15 o                         
  -2  -9   2       2000.65       2120.08       103.93 o                         
  -1  -9   2        205.92        206.45        35.12 o                         
   0  -9   2          1.84         31.01        25.46 o                         
   1  -9   2        234.69        252.24        32.79 o                         
   2  -9   2         27.50         26.82        24.64 o                         
   3  -9   2          5.39         -7.82        25.73 o                         
   4  -9   2          6.06         87.03        38.03 o                         
   5  -9   2        387.24        557.21        70.31 o                         
   6  -9   2        263.96        214.70        66.23 o                         
   7  -9   2        675.96        803.53        93.98 o                         
  -7  -8   2        767.27        919.53       138.69 o                         
  -6  -8   2        283.22        247.61        58.55 o                         
  -5  -8   2         20.04          4.07        33.18 o                         
  -4  -8   2        126.33        120.86        31.73 o                         
  -3  -8   2         82.81         55.85        29.07 o                         
  -2  -8   2        724.55        848.54        59.27 o                         
  -1  -8   2        908.99        852.59        56.37 o                         
   0  -8   2          1.68         -4.29        20.91 o                         
   1  -8   2        270.45        251.47        27.49 o                         
   2  -8   2         42.63         27.23        20.30 o                         
   3  -8   2         28.14         40.96        20.42 o                         
   4  -8   2          0.31         -6.38        17.73 o                         
   5  -8   2        432.68        704.52       169.12 o                         
   6  -8   2         35.63         24.68        52.37 o                         
   7  -8   2        177.74        130.49        64.75 o                         
  -8  -7   2         11.98         40.12        61.74 o                         
  -7  -7   2          8.21        -54.55        54.55 o                         
  -6  -7   2         42.72         26.26        34.47 o                         
  -5  -7   2        680.50        615.96        63.73 o                         
  -4  -7   2        163.63        167.59        30.30 o                         
  -3  -7   2        773.34        740.16        51.24 o                         
  -2  -7   2        814.31        721.70        49.09 o                         
  -1  -7   2        196.86        265.27        28.51 o                         
   0  -7   2       1425.13       1379.00        67.70 o                         
   1  -7   2        751.39        753.35        43.73 o                         
   2  -7   2        114.53        126.78        20.45 o                         
   3  -7   2          0.39          4.85        15.21 o                         
   4  -7   2        716.97        628.79        50.33 o                         
   5  -7   2         80.33        112.73        42.68 o                         
   7  -7   2         18.36        -14.72        52.43 o                         
   8  -7   2          1.17         27.30        76.50 o                         
  -8  -6   2        378.96        344.66        63.40 o                         
  -7  -6   2        410.83        414.63        69.39 o                         
  -6  -6   2        474.20        441.83        65.50 o                         
  -5  -6   2         11.67         40.03        26.81 o                         
  -4  -6   2        165.96        130.99        24.94 o                         
  -3  -6   2        135.28        132.26        23.00 o                         
  -2  -6   2        493.27        507.36        38.37 o                         
  -1  -6   2        409.25        388.39        32.86 o                         
   0  -6   2       6068.95       6062.30       260.47 o                         
   1  -6   2         79.74         43.60        16.89 o                         
   2  -6   2         14.22          6.45        13.42 o                         
   3  -6   2         45.86         19.00        15.65 o                         
   4  -6   2        197.75        130.13        39.63 o                         
   5  -6   2        413.77        463.00        53.43 o                         
   6  -6   2        544.31        673.85        84.25 o                         
   7  -6   2       1123.89       1011.10        88.38 o                         
   8  -6   2         11.33         47.09        78.04 o                         
  -8  -5   2         85.46        124.49       136.66 o                         
  -7  -5   2         16.84        265.92       489.57 o                         
  -6  -5   2        228.20        194.14        45.13 o                         
  -5  -5   2        323.30        348.40        47.07 o                         
  -4  -5   2        485.04        410.12        46.87 o                         
  -3  -5   2       1337.34       1130.88        55.48 o                         
  -2  -5   2        167.24        152.56        19.29 o                         
  -1  -5   2        207.62        196.21        20.41 o                         
   0  -5   2        203.70        173.09        20.11 o                         
   1  -5   2       2003.71       1903.49        74.39 o                         
   2  -5   2       1112.64       1120.05        46.33 o                         
   3  -5   2       2399.37       2291.90        89.72 o                         
   4  -5   2          7.43         40.03        56.61 o                         
   5  -5   2          6.16          4.68        28.37 o                         
   6  -5   2        234.16        274.81        36.65 o                         
   7  -5   2         33.29         -2.38        42.56 o                         
   9  -5   2        121.92        383.75       196.84 o                         
  -9  -4   2         32.80         91.96        59.01 o                         
  -8  -4   2        652.44        721.79        98.92 o                         
  -7  -4   2         39.34         22.12        33.32 o                         
  -5  -4   2       1361.32       1406.05        94.81 o                         
  -4  -4   2        288.52        264.80        29.50 o                         
  -3  -4   2         17.80         -0.23        13.85 o                         
  -2  -4   2      10115.11      10732.07       385.20 o                         
  -1  -4   2          9.28         17.46        10.78 o                         
   0  -4   2       1217.91       1058.14        65.77 o                         
   1  -4   2         81.58         80.32        11.19 o                         
   2  -4   2       1151.65       1074.31        42.40 o                         
   3  -4   2        123.80        126.83        34.67 o                         
   4  -4   2          0.87         30.60        34.09 o                         
   5  -4   2        329.46        354.94        39.48 o                         
   6  -4   2        268.85        340.91        48.17 o                         
   7  -4   2         16.05         91.56       110.75 o                         
   8  -4   2          0.90         -8.77       127.20 o                         
   9  -4   2        507.91        661.18       202.87 o                         
  -9  -3   2        262.22        323.61        60.50 o                         
  -8  -3   2         17.49        -25.63        38.87 o                         
  -7  -3   2          0.13         30.48       106.94 o                         
  -6  -3   2       1249.96       1079.67        67.09 o                         
  -5  -3   2        386.08        525.76       129.48 o                         
  -4  -3   2       2719.08       3153.54       156.93 o                         
  -3  -3   2         60.43         77.07        13.09 o                         
  -2  -3   2       8623.76       8966.47       322.36 o                         
  -1  -3   2        240.33        246.00        19.03 o                         
   0  -3   2        601.82        518.66        24.50 o                         
   1  -3   2       3444.46       3100.76       114.84 o                         
   2  -3   2        901.45        870.83        37.41 o                         
   3  -3   2       3495.80       3244.62       211.31 o                         
   4  -3   2       2467.99       2429.59       136.56 o                         
   5  -3   2       2797.98       2173.75       202.87 o                         
   6  -3   2         40.60        149.68        77.86 o                         
   7  -3   2         15.20          4.93        94.31 o                         
   8  -3   2        300.23        365.68        65.69 o                         
   9  -3   2        376.32        443.67       148.01 o                         
  -9  -2   2        233.41        197.85        73.76 o                         
  -8  -2   2         85.78         82.89        35.24 o                         
  -6  -2   2          9.50         26.98        22.66 o                         
  -5  -2   2        133.12        137.33        21.77 o                         
  -4  -2   2       4302.37       4398.09       247.28 o                         
  -3  -2   2        900.01        869.82        58.61 o                         
  -2  -2   2       4789.25       4577.02       165.96 o                         
  -1  -2   2      17765.49      16889.73       594.77 o                         
   0  -2   2       7168.49       6830.30       199.30 o                         
   1  -2   2      16310.94      14316.28       620.92 o                         
   2  -2   2         75.78        108.12        15.15 o                         
   3  -2   2       3009.23       2345.37       189.71 o                         
   4  -2   2       3612.33       2707.18       223.15 o                         
   5  -2   2        324.99        329.47        44.96 o                         
   6  -2   2        505.91        454.48        61.96 o                         
   7  -2   2       1166.37       1142.53       109.11 o                         
   8  -2   2        457.28        540.56        88.27 o                         
   9  -2   2         96.32        135.43        71.28 o                         
  -9  -1   2         53.38         29.12       302.90 o                         
  -8  -1   2        162.13        192.64        50.21 o                         
  -7  -1   2        394.81        382.07       123.78 o                         
  -6  -1   2         12.83          8.57        19.21 o                         
  -5  -1   2        222.93        219.32        23.65 o                         
  -4  -1   2       7508.09       7553.05       311.66 o                         
  -3  -1   2       5328.81       5149.61       214.37 o                         
  -2  -1   2        147.88        142.70        16.51 o                         
  -1  -1   2        149.75        141.51        10.33 o                         
   0  -1   2        139.93        121.36         6.79 o                         
   1  -1   2        276.38        259.67        12.89 o                         
   2  -1   2       1935.97       1643.06       131.59 o                         
   3  -1   2        204.34        251.67        30.70 o                         
   4  -1   2        316.93        312.47        40.57 o                         
   5  -1   2         24.97         94.85        27.96 o                         
   6  -1   2        385.45        348.15        73.20 o                         
   7  -1   2         13.35         13.13       130.77 o                         
   8  -1   2        110.46        903.47       466.54 o                         
   9  -1   2        422.67        578.39        94.85 o                         
  -9   0   2        336.96        299.31        93.21 o                         
  -8   0   2         77.29       1390.85       603.06 o                         
  -7   0   2          0.16        430.90       349.21 o                         
  -6   0   2       1060.30       1073.99       105.27 o                         
  -5   0   2       7076.33       6979.57       506.02 o                         
  -4   0   2        199.92        208.90        36.74 o                         
  -3   0   2        904.58        925.40        77.86 o                         
  -2   0   2      18159.77      16214.15      1148.02 o                         
  -1   0   2       5963.29       5185.93       232.52 o                         
   0   0   2         21.52         -1.64         9.87 o                         
   1   0   2       1266.30       1168.43        59.83 o                         
   5   0   2       1640.73       2372.78       367.30 o                         
   6   0   2        256.47        861.25        91.56 o                         
   7   0   2        784.70        718.59       160.62 o                         
   8   0   2         59.24          3.84       453.38 o                         
   9   0   2         64.86        154.07        72.37 o                         
  -9   1   2        275.79        407.87       111.30 o                         
  -8   1   2         88.14        121.90        63.11 o                         
  -7   1   2         22.93          1.10        46.06 o                         
  -6   1   2       2733.14       2537.76       200.67 o                         
  -5   1   2       2491.64       2440.77       189.16 o                         
  -4   1   2        204.45        272.50        40.57 o                         
  -3   1   2        402.03        378.51        30.03 o                         
  -2   1   2       1735.51       1598.32        73.48 o                         
  -1   1   2      15500.58      13905.21       457.57 o                         
   0   1   2         41.37         15.05         4.94 o                         
   1   1   2       8821.93       8535.59       459.62 o                         
   2   1   2        559.57        596.01        33.01 o                         
   5   1   2        642.57        756.04       207.80 o                         
   6   1   2          0.01         95.40       257.70 o                         
   7   1   2          3.09        561.94       361.82 o                         
   8   1   2        296.36        281.75        73.90 o                         
   9   1   2        975.06        769.74       131.04 o                         
  -9   2   2        487.49       1037.80       164.49 o                         
  -8   2   2        274.97        342.08        76.21 o                         
  -7   2   2        951.96        932.53       103.08 o                         
  -6   2   2       1242.51       1047.12       100.89 o                         
  -5   2   2        840.84        788.93        78.95 o                         
  -4   2   2       1932.35       1860.97       155.41 o                         
  -3   2   2         44.12         37.93         7.21 o                         
  -2   2   2        747.70       1253.67        67.02 o                         
  -1   2   2      28080.45      27176.84       852.55 o                         
   0   2   2       4058.47       4319.83       139.00 o                         
   1   2   2      29311.88      28615.88      1221.55 o                         
   2   2   2       2597.56       2167.81        80.08 o                         
   3   2   2        155.67        141.16        23.58 o                         
   4   2   2        975.97       1077.78        61.28 o                         
   5   2   2         53.83         28.60        36.68 o                         
   6   2   2          1.24          1.10        26.87 o                         
   7   2   2        164.07        982.97       364.01 o                         
   8   2   2         85.51        809.22       485.18 o                         
  -9   3   2         27.25        110.21       100.34 o                         
  -8   3   2        822.80        844.26       118.43 o                         
  -7   3   2        704.79        693.53       106.92 o                         
  -6   3   2       2203.55       1934.70       163.94 o                         
  -5   3   2       1867.09       1485.15       127.75 o                         
  -4   3   2        448.69        408.14        23.38 o                         
  -3   3   2       1671.95       1515.51        67.20 o                         
  -2   3   2       1286.94       1186.09        37.78 o                         
  -1   3   2      12436.53      12942.70       374.17 o                         
   0   3   2        122.77        139.21        11.86 o                         
   1   3   2      17951.22      18699.85       661.80 o                         
   2   3   2         14.25         13.97        10.40 o                         
   3   3   2       2571.52       2563.80        95.92 o                         
   4   3   2        308.68        302.18        45.21 o                         
   5   3   2        952.25        951.59        64.96 o                         
   6   3   2        171.71        928.15       304.25 o                         
   7   3   2        100.57        105.44        64.58 o                         
   8   3   2          8.85         43.61       113.38 o                         
   9   3   2         14.59        -21.42        95.13 o                         
  -9   4   2        285.19       -117.33       126.11 o                         
  -8   4   2        698.28        424.87        97.05 o                         
  -6   4   2       1483.83       1471.67        86.21 o                         
  -5   4   2        747.19        704.94        38.10 o                         
  -4   4   2        120.50        116.01        27.96 o                         
  -3   4   2          4.94         29.52        11.57 o                         
  -2   4   2        521.60        500.86        21.48 o                         
  -1   4   2       7065.83       7612.13       222.43 o                         
   0   4   2       6121.59       6366.00       231.21 o                         
   1   4   2       1714.86       1854.95        74.55 o                         
   2   4   2       2292.24       2508.93        97.23 o                         
   3   4   2        853.66        947.48        52.46 o                         
   5   4   2        834.68        954.86       144.30 o                         
   7   4   2       1074.64       1139.56        92.96 o                         
   8   4   2         43.65        103.13        74.29 o                         
   9   4   2          4.99         10.54        59.73 o                         
  -9   5   2        494.38        266.42       109.01 o                         
  -8   5   2        285.61        311.37        99.24 o                         
  -7   5   2          4.13         66.32        41.36 o                         
  -6   5   2         78.52         88.30        24.41 o                         
  -5   5   2         41.96         43.36        18.19 o                         
  -4   5   2       2618.94       2471.50        95.84 o                         
  -3   5   2       7981.37       7812.51       228.64 o                         
  -2   5   2       3146.48       3182.32       104.23 o                         
  -1   5   2        391.06        387.74        25.75 o                         
   0   5   2        572.36        607.30        34.43 o                         
   1   5   2          0.43          7.38        11.51 o                         
   2   5   2        230.73        233.36        21.95 o                         
   3   5   2        173.25        164.42        20.18 o                         
   5   5   2        216.04        271.32        40.83 o                         
   6   5   2         17.02         49.11        92.83 o                         
   7   5   2          0.47         22.30        61.56 o                         
   8   5   2        145.45        114.40        70.77 o                         
   9   5   2          8.78         -1.55        66.84 o                         
  -8   6   2        143.39        155.34        42.74 o                         
  -7   6   2         16.99          5.58        33.70 o                         
  -6   6   2        133.66        115.61        27.18 o                         
  -5   6   2         96.47        171.38        48.52 o                         
  -4   6   2       4159.25       3950.78       148.70 o                         
  -3   6   2       2208.75       2329.63        74.75 o                         
  -2   6   2        873.84        953.59        41.64 o                         
  -1   6   2        519.51        424.76        28.58 o                         
   0   6   2       3239.01       3196.10       125.34 o                         
   1   6   2        328.46        368.03        29.38 o                         
   2   6   2        160.94        191.12        21.71 o                         
   3   6   2       2178.18       2325.01        97.11 o                         
   4   6   2        523.07        546.77        49.28 o                         
   5   6   2       1764.97       1563.22        70.99 o                         
   7   6   2         39.32        215.32       422.95 o                         
   8   6   2          4.21         43.86        60.86 o                         
  -8   7   2        407.79        436.93        68.01 o                         
  -7   7   2          8.81          3.36        62.31 o                         
  -6   7   2        689.93        633.33        55.59 o                         
  -5   7   2       3422.13       3203.34       127.33 o                         
  -4   7   2        865.74        926.08        47.48 o                         
  -3   7   2        218.75        198.90        21.28 o                         
  -2   7   2       1542.27       1427.35        65.81 o                         
  -1   7   2        111.86        113.58        20.99 o                         
   0   7   2        290.50        252.52        30.14 o                         
   1   7   2       2772.01       2695.57       111.24 o                         
   2   7   2        150.71        150.33        23.95 o                         
   3   7   2        740.19        844.43        52.45 o                         
   4   7   2        765.05        778.60        70.73 o                         
   5   7   2        773.38        693.71        76.85 o                         
   6   7   2       2224.82       2273.54       159.55 o                         
   7   7   2        270.55        281.66        63.08 o                         
   8   7   2         48.40        127.80        93.48 o                         
  -8   8   2         83.81        -72.80        72.80 o                         
  -7   8   2         38.07         -7.49        72.06 o                         
  -6   8   2        170.71        173.76       121.14 o                         
  -5   8   2          0.65        -18.66        31.15 o                         
  -4   8   2       1364.36       1446.34        75.37 o                         
  -3   8   2       1952.99       2094.43        90.32 o                         
  -2   8   2        791.97        836.65        50.65 o                         
  -1   8   2        103.91         84.21        20.70 o                         
   0   8   2        555.13        583.37        44.65 o                         
   1   8   2         16.73         18.75        21.37 o                         
   2   8   2        786.12        955.60        79.38 o                         
   3   8   2       2567.79       2587.50       118.48 o                         
   4   8   2        513.54        549.21        46.19 o                         
   5   8   2         18.95        328.01       263.70 o                         
   6   8   2        873.78        816.42        77.30 o                         
   7   8   2          1.67         54.32       176.28 o                         
   8   8   2        178.81        866.74       176.00 o                         
  -7   9   2         22.48        -57.35        66.24 o                         
  -6   9   2        614.84        511.21        76.86 o                         
  -5   9   2        110.52         20.65        49.86 o                         
  -4   9   2         48.02        111.15        21.07 o                         
  -3   9   2       5354.47       5218.53       178.56 o                         
  -2   9   2       1298.99       1284.04        62.06 o                         
  -1   9   2        511.06        537.03        39.51 o                         
   0   9   2         17.35         -0.07        21.40 o                         
   1   9   2        302.91        345.51        38.50 o                         
   2   9   2       1334.25       1434.94        80.01 o                         
   3   9   2        944.96       1061.97        93.45 o                         
   4   9   2        180.06        287.71        38.07 o                         
   5   9   2         90.45        148.64        95.95 o                         
   6   9   2        123.93         76.19        76.92 o                         
   7   9   2        302.25        540.56       147.49 o                         
  -6  10   2        211.64        113.13        68.77 o                         
  -5  10   2          7.95         -8.24        60.27 o                         
  -4  10   2         19.27         45.33        26.95 o                         
  -3  10   2         62.11         76.26        27.37 o                         
  -2  10   2        381.89        373.04        36.33 o                         
  -1  10   2        635.99        693.13        50.62 o                         
   0  10   2          6.14          8.35        28.86 o                         
   1  10   2        968.49        922.75        69.66 o                         
   2  10   2        243.48        294.78        40.45 o                         
   3  10   2          7.53         -5.08        33.90 o                         
   4  10   2         30.48         77.78        60.68 o                         
   5  10   2         26.71         54.34       175.60 o                         
   6  10   2          1.35         64.72       160.24 o                         
  -6  11   2        122.17         52.47        95.44 o                         
  -5  11   2          2.47         62.83        71.78 o                         
  -4  11   2        217.59        254.65        36.44 o                         
  -3  11   2        170.42        182.23        40.00 o                         
  -2  11   2        223.32        296.88        54.13 o                         
  -1  11   2       2992.45       3032.25       126.03 o                         
   0  11   2         19.97         31.57        34.31 o                         
   1  11   2       1210.19       1431.41       116.32 o                         
   2  11   2        249.92        326.55        48.90 o                         
   3  11   2          5.79        -34.28        41.00 o                         
   4  11   2        342.34        448.00        55.36 o                         
   5  11   2         28.84        -23.10        82.43 o                         
   6  11   2        407.65        466.98       128.27 o                         
  -5  12   2        350.00        411.99       107.70 o                         
  -4  12   2         36.24         55.37        61.08 o                         
  -3  12   2        101.39        101.92        48.08 o                         
  -2  12   2         91.22        162.69        40.15 o                         
  -1  12   2       2008.42       1816.36        90.05 o                         
   0  12   2        842.84        813.35        62.09 o                         
   1  12   2       3129.32       2820.58       143.98 o                         
   2  12   2        363.55        407.07        57.48 o                         
   3  12   2        279.60        330.00        55.34 o                         
   4  12   2        257.02        348.82        60.73 o                         
   5  12   2        107.33        -67.80       141.18 o                         
  -3  13   2         18.01         63.56        45.20 o                         
  -2  13   2         21.46        -56.89        56.89 o                         
  -1  13   2       1840.17       1639.16       103.66 o                         
   0  13   2          2.32        -53.49        53.49 o                         
   1  13   2        456.74        475.61        61.24 o                         
   2  13   2        390.38        376.96        67.27 o                         
   3  13   2        330.46        264.67        69.68 o                         
  -1  14   2        485.48        473.11        90.51 o                         
   0  14   2        979.19        889.08        90.83 o                         
   1  14   2        349.35        451.36        88.07 o                         
  -2 -13   3        161.46         21.79        81.51 o                         
  -1 -13   3         21.57        163.28        72.33 o                         
   0 -13   3          0.06         47.74        56.20 o                         
   1 -13   3          1.68        -30.46        52.34 o                         
   2 -13   3        697.79        643.33        75.81 o                         
  -4 -12   3         31.25        -54.54       106.28 o                         
  -3 -12   3        420.40        407.55        68.84 o                         
  -2 -12   3        212.84        231.59        57.51 o                         
  -1 -12   3        398.55        479.45        64.07 o                         
   0 -12   3        153.50        124.01        48.24 o                         
   1 -12   3          4.05         58.11        42.70 o                         
   2 -12   3        112.74        192.90        75.30 o                         
   3 -12   3        378.14        356.36        49.86 o                         
   4 -12   3         41.78         69.35        83.09 o                         
  -5 -11   3          9.60        -44.62        56.34 o                         
  -4 -11   3        515.41        609.23       100.25 o                         
  -3 -11   3         30.53        -20.82        46.59 o                         
  -2 -11   3        867.79       1052.43       120.59 o                         
  -1 -11   3         16.18         75.55        44.54 o                         
   0 -11   3         33.47         63.80        45.66 o                         
   1 -11   3        493.30        525.29        56.64 o                         
   2 -11   3         40.96         91.62        39.29 o                         
   3 -11   3        314.29        420.90        47.49 o                         
   4 -11   3       1064.09        947.51        85.56 o                         
   5 -11   3        120.01        269.96        80.19 o                         
  -6 -10   3        413.95        427.68        63.56 o                         
  -5 -10   3        211.41        145.40        52.60 o                         
  -4 -10   3         19.75        -37.36        81.56 o                         
  -3 -10   3        216.51        258.68        56.30 o                         
  -2 -10   3        114.06        203.30        40.40 o                         
  -1 -10   3         29.36          8.84        34.04 o                         
   0 -10   3        167.23        195.89        38.07 o                         
   1 -10   3        104.64        122.30        32.77 o                         
   2 -10   3        140.08        177.87        34.84 o                         
   3 -10   3         39.95         31.69        30.83 o                         
   4 -10   3         90.86         54.75        32.18 o                         
   5 -10   3        337.59        344.37        73.99 o                         
   6 -10   3        198.63        270.52        80.42 o                         
  -6  -9   3         62.50         60.25        45.94 o                         
  -5  -9   3          0.55         99.00        48.67 o                         
  -4  -9   3        993.93        918.16        70.97 o                         
  -3  -9   3        301.25        316.62        42.79 o                         
  -2  -9   3        682.86        643.64        54.73 o                         
  -1  -9   3       1321.89       1294.82        76.12 o                         
   0  -9   3          1.99         18.21        47.12 o                         
   1  -9   3       2416.77       2543.98       134.10 o                         
   2  -9   3       2030.73       2161.64       101.76 o                         
   3  -9   3        340.46        337.46        33.60 o                         
   4  -9   3          3.20          2.21        29.50 o                         
   5  -9   3          0.13         -6.48        51.86 o                         
   6  -9   3        322.16        381.80        74.59 o                         
   7  -9   3         14.54        332.38       124.01 o                         
  -7  -8   3         13.01        120.63        74.21 o                         
  -6  -8   3        230.05        198.68        62.12 o                         
  -5  -8   3        122.94         88.21        37.06 o                         
  -4  -8   3         18.59        -29.58        29.58 o                         
  -3  -8   3         88.90         79.29        29.60 o                         
  -2  -8   3        762.51        767.39        64.88 o                         
  -1  -8   3        195.81        174.39        39.08 o                         
   0  -8   3       1858.90       1786.69       120.99 o                         
   1  -8   3          3.18         29.01        20.29 o                         
   2  -8   3        921.91       1071.77        58.43 o                         
   3  -8   3         60.94         71.68        23.15 o                         
   4  -8   3        592.48        621.30        43.33 o                         
   5  -8   3        248.96        228.89        53.52 o                         
   6  -8   3         22.44         75.36        54.65 o                         
   7  -8   3        425.49        402.26        75.87 o                         
  -8  -7   3         27.36         -5.50        75.11 o                         
  -7  -7   3        328.79        377.13        76.88 o                         
  -6  -7   3          1.92        -16.27        34.98 o                         
  -5  -7   3        105.92         80.41        32.25 o                         
  -4  -7   3         20.04        -24.41        24.41 o                         
  -3  -7   3        791.14        779.77        60.20 o                         
  -2  -7   3        909.75        805.36        52.59 o                         
  -1  -7   3       2490.53       2532.53       107.90 o                         
   0  -7   3        613.16        644.51        44.84 o                         
   1  -7   3       1225.26       1410.92        62.35 o                         
   2  -7   3        550.64        610.17        39.79 o                         
   3  -7   3       1753.54       1609.83        67.34 o                         
   4  -7   3        763.05        766.73        41.10 o                         
   5  -7   3        480.70        563.31        62.12 o                         
   6  -7   3         75.64         79.53        45.72 o                         
   7  -7   3          0.81        -22.45        57.77 o                         
   8  -7   3        287.17        349.20        73.46 o                         
  -8  -6   3         76.84        125.51        59.07 o                         
  -7  -6   3         71.54         67.73        49.18 o                         
  -6  -6   3        211.42        217.32        54.30 o                         
  -5  -6   3        171.21        153.82        28.76 o                         
  -4  -6   3        166.21        174.79        28.58 o                         
  -3  -6   3        136.51        152.14        25.26 o                         
  -2  -6   3        121.10        111.34        22.39 o                         
  -1  -6   3        286.31        316.84        28.83 o                         
   0  -6   3      11064.53      12344.53       399.04 o                         
   1  -6   3        461.50        481.77        32.11 o                         
   2  -6   3        332.78        361.01        27.41 o                         
   3  -6   3         27.49         57.23        15.66 o                         
   4  -6   3        362.18        403.36        47.32 o                         
   5  -6   3          8.96         28.64        30.11 o                         
   6  -6   3       1109.39       1477.41        96.55 o                         
   7  -6   3       1243.16       1550.95       157.91 o                         
   8  -6   3         86.38        145.35        57.07 o                         
  -8  -5   3        554.00        573.60        66.24 o                         
  -7  -5   3        413.47        383.38        50.98 o                         
  -6  -5   3        332.07        363.70        58.97 o                         
  -5  -5   3         81.52        100.50        27.38 o                         
  -4  -5   3        121.09        151.64        23.70 o                         
  -3  -5   3         26.55         29.32        17.25 o                         
  -2  -5   3       3824.10       3900.84       150.18 o                         
  -1  -5   3       1523.16       1475.07        65.64 o                         
   0  -5   3        839.96        833.81        49.33 o                         
   1  -5   3        779.66        806.97        39.37 o                         
   2  -5   3        735.23        872.51        50.89 o                         
   3  -5   3         92.46         68.39        12.90 o                         
   4  -5   3         21.26         15.94        22.17 o                         
   5  -5   3        884.39        915.36        62.88 o                         
   6  -5   3       1213.83       1202.26        78.98 o                         
   7  -5   3        260.79        363.88        45.06 o                         
   8  -5   3          2.71         87.18       146.39 o                         
   9  -5   3         35.42        265.92       176.00 o                         
  -9  -4   3        202.21         55.25        83.31 o                         
  -8  -4   3         40.18         18.41        53.49 o                         
  -7  -4   3         15.84        226.05        79.48 o                         
  -6  -4   3        112.64         46.24        29.80 o                         
  -5  -4   3        274.62        287.90        40.70 o                         
  -4  -4   3         11.59         33.45        15.82 o                         
  -3  -4   3       4586.25       4482.74       168.60 o                         
  -2  -4   3       2605.79       2951.14       114.63 o                         
  -1  -4   3          2.16         19.94        11.24 o                         
   0  -4   3        434.73        387.03        24.34 o                         
   1  -4   3        390.45        422.14        23.91 o                         
   2  -4   3       6781.12       6669.79       216.45 o                         
   3  -4   3         28.34         39.44         9.76 o                         
   4  -4   3       1070.12        906.88        77.17 o                         
   5  -4   3        284.31        269.95        31.07 o                         
   6  -4   3          8.09        -12.06        80.05 o                         
   7  -4   3        267.48        294.93       120.08 o                         
   8  -4   3         18.59        134.33       126.11 o                         
   9  -4   3        135.50        340.43       168.87 o                         
  -9  -3   3        319.06        331.39       111.95 o                         
  -8  -3   3         39.24         48.63        92.03 o                         
  -7  -3   3        528.94        489.39       117.80 o                         
  -6  -3   3        329.05        296.23        35.80 o                         
  -5  -3   3        527.01        512.93        43.85 o                         
  -4  -3   3         44.34         44.64        11.65 o                         
  -3  -3   3       1571.95       1608.07        66.15 o                         
  -2  -3   3         10.18         17.59        10.82 o                         
  -1  -3   3        209.53        261.30        18.93 o                         
   0  -3   3          8.06          5.04         6.66 o                         
   1  -3   3         26.03         15.28         7.33 o                         
   2  -3   3       4842.85       5019.15       162.98 o                         
   3  -3   3         70.82         84.16        14.60 o                         
   4  -3   3       3247.47       3728.29       161.72 o                         
   5  -3   3        922.16        954.46       127.75 o                         
   6  -3   3          0.13         11.51        78.41 o                         
   7  -3   3         24.82         65.25        94.31 o                         
   8  -3   3        319.97        462.15       128.30 o                         
   9  -3   3        157.51        423.23       151.88 o                         
  -9  -2   3         27.80         25.33        50.25 o                         
  -8  -2   3          8.98        709.43       537.27 o                         
  -7  -2   3       1371.26       1429.64        91.39 o                         
  -5  -2   3        472.62        517.16        40.73 o                         
  -4  -2   3        260.75        340.49        37.10 o                         
  -3  -2   3        879.62        927.58        47.38 o                         
  -2  -2   3       1153.06       1064.16        53.27 o                         
  -1  -2   3       3990.09       3520.05       129.72 o                         
   0  -2   3       1869.66       1877.13        58.63 o                         
   1  -2   3       1716.08       1488.50        52.02 o                         
   2  -2   3       6448.02       5896.48       172.63 o                         
   3  -2   3          5.80         47.45        28.79 o                         
   4  -2   3       6444.23       5891.32       441.32 o                         
   6  -2   3         30.19         81.70        32.35 o                         
   7  -2   3        379.32        645.28        80.05 o                         
   8  -2   3        698.24        842.02       243.69 o                         
   9  -2   3         10.72         26.66        65.52 o                         
  -9  -1   3         10.19        -20.45        37.25 o                         
  -8  -1   3        144.34        207.53        34.78 o                         
  -7  -1   3        389.47        392.15        44.60 o                         
  -6  -1   3        623.69        570.23        43.91 o                         
  -5  -1   3         25.27         46.21        24.00 o                         
  -4  -1   3       3067.73       3092.16       133.46 o                         
  -3  -1   3       1061.34       1245.68        58.31 o                         
  -2  -1   3       2164.54       2147.16        80.04 o                         
  -1  -1   3        311.63        274.99        13.99 o                         
   0  -1   3        305.39        272.31        12.99 o                         
   1  -1   3        232.88        218.49        12.78 o                         
   2  -1   3         62.24         85.17        14.26 o                         
   5  -1   3         71.16        140.36        32.35 o                         
   6  -1   3        318.87        273.05        54.83 o                         
   7  -1   3        314.66        300.75        53.36 o                         
   8  -1   3        158.63        189.98        55.89 o                         
   9  -1   3        552.28        726.90       393.07 o                         
  -9   0   3         11.26         83.34        83.34 o                         
  -8   0   3       1083.56        834.85       262.60 o                         
  -7   0   3        455.13        408.10        70.18 o                         
  -6   0   3        666.92        643.74        60.46 o                         
  -5   0   3        409.17        460.67        58.39 o                         
  -4   0   3         13.10         27.33        12.54 o                         
  -3   0   3       1108.17       1190.47        52.78 o                         
  -2   0   3        138.29        147.24         7.95 o                         
  -1   0   3       3554.51       3500.39       112.01 o                         
   0   0   3       3512.76       3907.38       143.16 o                         
   1   0   3       3744.69       3557.06        95.95 o                         
   2   0   3       3979.58       3887.73       502.18 o                         
   6   0   3         42.81        291.09       248.92 o                         
   7   0   3        528.84        540.68       128.57 o                         
   8   0   3         84.59        276.83       412.26 o                         
   9   0   3        344.32        336.60        78.95 o                         
  -9   1   3        939.85        100.34       622.80 o                         
  -8   1   3         24.76       1960.47       608.55 o                         
  -7   1   3         25.75        106.37        49.35 o                         
  -6   1   3         94.58         95.95        42.77 o                         
  -5   1   3          0.73         15.90        31.25 o                         
  -4   1   3        844.55        823.91        39.21 o                         
  -3   1   3        150.49        118.32        10.97 o                         
  -2   1   3       2244.35       2314.94        84.01 o                         
  -1   1   3        405.50        416.93        14.79 o                         
   0   1   3        220.44        185.80         8.28 o                         
   1   1   3       1464.55       1518.55        74.04 o                         
   3   1   3       2875.58       2872.22       208.90 o                         
   5   1   3        363.07        632.67       212.74 o                         
   6   1   3         51.49         76.76       239.05 o                         
   7   1   3       1818.16       1649.12       145.30 o                         
   8   1   3       1815.33       1761.49       174.90 o                         
   9   1   3          3.40        902.38       582.78 o                         
  -8   2   3          8.29        161.20        72.92 o                         
  -7   2   3        624.30        594.29        90.47 o                         
  -6   2   3        244.33        362.36        68.54 o                         
  -5   2   3       1224.30       1185.29       105.82 o                         
  -4   2   3        706.61        834.38        55.81 o                         
  -3   2   3        707.15        821.69        39.23 o                         
  -2   2   3       3557.99       3791.01       110.91 o                         
  -1   2   3        191.47        144.30        14.51 o                         
   0   2   3       2642.67       2601.40        77.82 o                         
   1   2   3       3751.57       3795.35       157.72 o                         
   2   2   3      19156.37      19213.74       675.84 o                         
   3   2   3       1490.49       1391.64        76.27 o                         
   4   2   3       2695.00       2603.18       287.00 o                         
   5   2   3       2266.73       2119.96       147.68 o                         
   6   2   3        255.06        307.77        39.18 o                         
   7   2   3         53.18         74.57       303.15 o                         
   8   2   3        512.06        474.81        89.22 o                         
   9   2   3       1238.49        369.49       623.90 o                         
  -9   3   3        200.55        197.38       114.04 o                         
  -8   3   3          0.95         17.55        81.15 o                         
  -7   3   3        463.27        611.29        92.66 o                         
  -6   3   3          0.09         31.25        53.18 o                         
  -5   3   3        110.58        149.44        16.05 o                         
  -4   3   3        141.75        150.29        14.98 o                         
  -3   3   3         93.05        121.11        12.13 o                         
  -2   3   3       1083.91       1184.10        38.06 o                         
  -1   3   3       3455.00       3729.68       111.02 o                         
   0   3   3         13.19         12.55         7.11 o                         
   1   3   3       4956.11       5617.95       235.80 o                         
   2   3   3       1039.93        978.15        41.32 o                         
   3   3   3       1182.61       1187.43        51.20 o                         
   4   3   3       1281.98        664.47       200.13 o                         
   5   3   3        588.23        621.39        51.13 o                         
   6   3   3        684.62        694.25        75.39 o                         
   7   3   3         53.64         80.48        34.27 o                         
   8   3   3       1090.45       1109.60        92.87 o                         
   9   3   3         93.75        180.28       111.62 o                         
  -8   4   3        294.72        150.78        82.79 o                         
  -7   4   3       4198.08       3737.28       337.45 o                         
  -6   4   3        353.34        381.13        35.51 o                         
  -5   4   3         53.45         65.81        15.63 o                         
  -4   4   3        375.68        365.57        25.39 o                         
  -3   4   3        837.03        835.25        33.29 o                         
  -2   4   3        143.38        192.12        22.87 o                         
  -1   4   3        318.34        293.72        17.52 o                         
   0   4   3       6329.68       6872.08       222.47 o                         
   1   4   3       7323.38       8005.55       289.06 o                         
   2   4   3        363.84        360.02        29.59 o                         
   3   4   3        995.43       1187.72        51.12 o                         
   4   4   3       1306.36       1296.23        53.26 o                         
   5   4   3        245.59        267.40        35.66 o                         
   6   4   3       2254.64       2202.54       133.86 o                         
   7   4   3       2088.15       2413.03       205.03 o                         
   8   4   3         66.30        122.36        47.96 o                         
   9   4   3          8.18        110.83       110.63 o                         
  -9   5   3         21.74        -73.47       128.30 o                         
  -8   5   3        107.82        157.97        47.65 o                         
  -7   5   3        381.21        625.61        66.57 o                         
  -6   5   3        237.54        318.52        30.37 o                         
  -5   5   3        109.03        127.59        19.47 o                         
  -4   5   3          0.33         57.69        18.21 o                         
  -3   5   3          6.64         -6.46        14.65 o                         
  -2   5   3         33.72         31.15        11.82 o                         
  -1   5   3        265.67        319.63        22.15 o                         
   0   5   3        759.38        774.77        35.64 o                         
   1   5   3       1416.57       1514.80        65.37 o                         
   2   5   3        829.98        923.45        46.03 o                         
   3   5   3      14659.46      14562.88       611.05 o                         
   4   5   3       3434.33       3377.82       134.92 o                         
   5   5   3         65.98         60.00        30.90 o                         
   6   5   3        703.70        672.98        72.72 o                         
   7   5   3        253.63        290.81        50.62 o                         
   8   5   3         73.55        206.57       137.33 o                         
   9   5   3        147.06        281.77       212.98 o                         
  -8   6   3         48.60         73.90        54.49 o                         
  -7   6   3        160.81        198.67        36.73 o                         
  -6   6   3        189.20        238.45        30.94 o                         
  -5   6   3       1319.26       1466.07       162.06 o                         
  -4   6   3        194.28        238.10        30.70 o                         
  -3   6   3        462.47        490.64        26.07 o                         
  -2   6   3         92.16         80.55        13.66 o                         
  -1   6   3        258.16        191.74        20.80 o                         
   0   6   3       1451.10       1455.41        58.44 o                         
   1   6   3       2430.09       2345.02        96.52 o                         
   2   6   3        223.51        355.89        47.12 o                         
   3   6   3       2818.48       3211.28       153.58 o                         
   4   6   3       2719.01       2471.45       100.93 o                         
   5   6   3        532.21        533.92        51.44 o                         
   6   6   3        755.18        835.84        83.43 o                         
   7   6   3          7.63        141.78       101.25 o                         
   8   6   3        296.54        449.11       141.18 o                         
  -8   7   3        169.16        170.64        73.29 o                         
  -7   7   3          8.83        -21.11        53.05 o                         
  -6   7   3        312.71        425.15        55.90 o                         
  -5   7   3        810.45        741.67        75.48 o                         
  -4   7   3       2343.48       2185.78        72.08 o                         
  -3   7   3          2.57         -6.93        14.84 o                         
  -2   7   3         67.29         61.12        16.13 o                         
  -1   7   3       3771.24       4002.20       183.83 o                         
   0   7   3        155.65        120.28        21.59 o                         
   1   7   3        270.41        265.17        27.36 o                         
   2   7   3        889.93        881.86        51.98 o                         
   3   7   3         46.27         72.87        21.56 o                         
   4   7   3        655.77        679.85        62.27 o                         
   5   7   3       8150.16       7355.34       278.99 o                         
   7   7   3        343.75        453.97        90.99 o                         
   8   7   3        150.50        169.04        72.39 o                         
  -7   8   3        872.03        854.46        74.17 o                         
  -6   8   3         35.31         63.03        35.90 o                         
  -5   8   3        295.65        266.42        33.75 o                         
  -4   8   3         27.26         25.00        16.39 o                         
  -3   8   3         33.28          3.08        19.12 o                         
  -2   8   3          1.14        -14.86        19.09 o                         
  -1   8   3          1.96         -2.51        19.39 o                         
   0   8   3       1260.81       1218.48        58.06 o                         
   1   8   3        184.54        200.95        26.69 o                         
   2   8   3         31.55         37.65        23.18 o                         
   3   8   3       1256.69       1318.26        81.23 o                         
   4   8   3        921.69        836.59       105.40 o                         
   5   8   3        590.37        555.80        49.66 o                         
   6   8   3         86.67         97.02        56.02 o                         
   7   8   3         74.16         57.32        63.27 o                         
   8   8   3          5.18        -25.43       173.53 o                         
  -7   9   3         20.89         42.22        96.50 o                         
  -6   9   3        272.57        296.84        68.60 o                         
  -5   9   3        590.19        523.28        76.31 o                         
  -4   9   3       1957.40       1941.30        94.13 o                         
  -3   9   3         30.12         36.27        24.56 o                         
  -2   9   3        239.79        243.05        27.89 o                         
  -1   9   3          6.45        -12.35        21.90 o                         
   0   9   3         83.67         80.51        24.74 o                         
   1   9   3        522.90        564.03        47.33 o                         
   2   9   3        769.95        814.36        64.42 o                         
   3   9   3       4366.46       4221.69       229.95 o                         
   4   9   3        237.42        223.98        45.43 o                         
   5   9   3        142.01        128.50        79.37 o                         
   6   9   3          0.07         -3.55        85.54 o                         
   7   9   3        224.97        188.64       111.82 o                         
  -6  10   3        344.90        343.89        81.40 o                         
  -5  10   3        174.73        248.15        46.85 o                         
  -4  10   3        222.77        277.79        33.47 o                         
  -3  10   3          4.73         33.60        27.27 o                         
  -2  10   3         89.41         92.42        28.11 o                         
  -1  10   3        576.11        579.52        43.16 o                         
   0  10   3       1007.40       1008.41        64.24 o                         
   1  10   3       1562.74       1593.12        88.84 o                         
   2  10   3         11.04         33.21        31.17 o                         
   3  10   3        379.11        412.96        67.18 o                         
   4  10   3        618.94        576.82        97.32 o                         
   5  10   3          4.02        -14.43        42.04 o                         
   6  10   3        853.59        892.57       205.28 o                         
   7  10   3       1315.16       1458.71       439.40 o                         
  -6  11   3        171.77         84.37       122.00 o                         
  -5  11   3        299.60        318.22        97.02 o                         
  -4  11   3        131.71        192.96        33.03 o                         
  -3  11   3        246.45        302.32        43.48 o                         
  -2  11   3         74.07          3.14        33.08 o                         
  -1  11   3         40.03         39.68        30.54 o                         
   0  11   3        175.12        146.82        37.54 o                         
   1  11   3       1984.88       1800.88       121.39 o                         
   2  11   3        438.72        514.04        55.96 o                         
   3  11   3         43.18        108.06        45.63 o                         
   4  11   3        737.67        891.69       115.84 o                         
   5  11   3         10.50          4.84        44.99 o                         
   6  11   3         28.42        142.36        86.63 o                         
  -5  12   3         45.41        -45.67        85.86 o                         
  -4  12   3        199.27        250.97        50.69 o                         
  -3  12   3         57.29        120.54        39.51 o                         
  -2  12   3        284.39        294.50        42.30 o                         
  -1  12   3        177.75        208.14        43.18 o                         
   0  12   3       1252.45       1205.24        86.19 o                         
   1  12   3        113.84        207.19        76.20 o                         
   2  12   3          6.97         19.98        47.86 o                         
   3  12   3         67.20         99.67        51.38 o                         
   4  12   3         80.36        102.36        52.94 o                         
   5  12   3        312.42        287.49       144.88 o                         
  -3  13   3          9.51         67.19        45.02 o                         
  -2  13   3         14.61         13.36        43.81 o                         
  -1  13   3          4.79         24.27        44.56 o                         
   0  13   3          6.33        -46.57        46.57 o                         
   1  13   3        416.21        508.70        61.05 o                         
   2  13   3        376.80        399.53        95.66 o                         
   3  13   3         68.06        120.23        61.90 o                         
   4  13   3         33.66        159.25       126.35 o                         
  -1  14   3         27.98        -70.83        70.83 o                         
   0  14   3         59.72         78.97        67.78 o                         
   1  14   3        710.16        716.18       105.57 o                         
  -1 -13   4        335.76        431.59        90.06 o                         
   0 -13   4        234.66        328.32        75.59 o                         
   1 -13   4         24.26         76.36        57.78 o                         
   2 -13   4         54.86         56.19        65.02 o                         
  -3 -12   4         30.32         17.45        63.76 o                         
  -2 -12   4         22.38        105.94        80.32 o                         
  -1 -12   4        138.42        198.99        57.32 o                         
   0 -12   4        516.30        593.08        62.39 o                         
   1 -12   4        122.35        158.22        48.04 o                         
   2 -12   4        221.34        245.80        55.76 o                         
   3 -12   4        258.47        222.23        50.83 o                         
   4 -12   4          4.88         -3.69        57.36 o                         
  -5 -11   4        777.65        700.58        84.94 o                         
  -4 -11   4        408.48        356.57        91.00 o                         
  -3 -11   4         63.17        169.69        53.57 o                         
  -2 -11   4        127.03        137.84        51.28 o                         
  -1 -11   4         35.37         57.11        42.34 o                         
   0 -11   4        239.48        235.48        56.82 o                         
   1 -11   4        105.15        133.83        36.08 o                         
   2 -11   4         72.83        159.83        40.67 o                         
   3 -11   4        206.51        217.04        42.42 o                         
   4 -11   4        473.46        517.35        74.65 o                         
   5 -11   4        233.15        355.40        84.30 o                         
  -6 -10   4        164.03        191.83        61.52 o                         
  -5 -10   4          9.54        141.77        54.96 o                         
  -4 -10   4          4.89          1.50        46.50 o                         
  -3 -10   4          3.64        -42.75        42.75 o                         
  -2 -10   4       1048.01       1032.03        78.61 o                         
  -1 -10   4         19.84         32.72        38.30 o                         
   0 -10   4         29.83         47.47        36.96 o                         
   1 -10   4        112.29        148.32        35.58 o                         
   2 -10   4        628.62        665.18        51.76 o                         
   3 -10   4        157.86        181.38        34.93 o                         
   4 -10   4          7.66         25.34        30.00 o                         
   5 -10   4        694.78        788.43       151.20 o                         
   6 -10   4        273.79        267.23        84.94 o                         
  -6  -9   4        279.50        407.60        53.98 o                         
  -5  -9   4        482.46        438.97        86.12 o                         
  -4  -9   4          9.36          6.76        52.95 o                         
  -3  -9   4       1075.09       1038.99        77.48 o                         
  -2  -9   4       1115.78       1102.55        73.84 o                         
  -1  -9   4         48.92         76.00        31.72 o                         
   0  -9   4          3.26        -28.01        28.01 o                         
   1  -9   4        698.31        839.37        56.10 o                         
   2  -9   4        249.06        303.27        33.03 o                         
   3  -9   4        267.57        293.64        34.22 o                         
   4  -9   4        882.27        848.37        54.50 o                         
   5  -9   4        130.77        171.79        74.72 o                         
   6  -9   4        263.81        267.03       102.32 o                         
   7  -9   4        233.27        263.34        84.55 o                         
  -7  -8   4        506.26        537.17        75.40 o                         
  -6  -8   4         37.94         93.14        39.73 o                         
  -5  -8   4        105.54        161.00        39.64 o                         
  -4  -8   4         69.31         60.61        40.22 o                         
  -3  -8   4         51.99         39.10        28.75 o                         
  -2  -8   4         76.00         80.48        29.27 o                         
  -1  -8   4        262.44        301.75        39.00 o                         
   0  -8   4       2504.98       2582.91       102.01 o                         
   1  -8   4        289.55        269.51        28.76 o                         
   2  -8   4        377.23        398.31        33.07 o                         
   3  -8   4         46.29         23.14        22.69 o                         
   4  -8   4         35.41         46.99        21.07 o                         
   5  -8   4          7.13         51.10        44.79 o                         
   6  -8   4        111.85        162.91        57.90 o                         
   7  -8   4        886.49       1297.45       218.43 o                         
  -7  -7   4        456.62        407.55        65.79 o                         
  -6  -7   4        237.88        289.89        35.64 o                         
  -5  -7   4        412.90        412.63        86.22 o                         
  -4  -7   4        951.26        874.25        61.81 o                         
  -3  -7   4         31.94         44.69        31.10 o                         
  -2  -7   4          3.58         -8.42        21.77 o                         
  -1  -7   4        812.02        785.41        50.22 o                         
   0  -7   4         99.25        131.50        21.22 o                         
   1  -7   4         14.62         14.51        19.93 o                         
   2  -7   4          6.39         34.13        17.88 o                         
   3  -7   4        854.02        870.41        47.84 o                         
   4  -7   4         29.44         27.35        15.27 o                         
   5  -7   4         12.37        180.03        60.46 o                         
   6  -7   4         74.63        164.41        53.43 o                         
   7  -7   4        131.80        179.20        58.01 o                         
   8  -7   4        197.74        238.99       110.73 o                         
  -8  -6   4         40.67         78.85        58.38 o                         
  -7  -6   4         24.17        -33.59        58.39 o                         
  -6  -6   4        481.73        454.36       149.61 o                         
  -5  -6   4        252.35        197.75        29.49 o                         
  -4  -6   4        196.83        141.22        27.06 o                         
  -3  -6   4          4.53        -14.86        19.53 o                         
  -2  -6   4       1644.49       1697.10       103.46 o                         
  -1  -6   4       1571.87       1585.36        73.21 o                         
   0  -6   4         34.12         52.47        16.90 o                         
   1  -6   4        764.18        765.80        41.01 o                         
   2  -6   4        130.51        138.92        18.58 o                         
   3  -6   4          8.09          9.35        16.29 o                         
   4  -6   4        103.75        122.59        30.42 o                         
   5  -6   4          0.04        -29.96        29.96 o                         
   6  -6   4        687.92        816.44        76.92 o                         
   7  -6   4        364.17        525.76        82.24 o                         
   8  -6   4        129.79        176.00        59.97 o                         
  -8  -5   4       1472.32       1535.55       172.78 o                         
  -7  -5   4        260.84        322.60        51.80 o                         
  -6  -5   4        238.34        265.24       114.46 o                         
  -5  -5   4         67.27         23.79        23.68 o                         
  -4  -5   4         46.78         38.82        20.13 o                         
  -3  -5   4        264.14        270.05        26.39 o                         
  -2  -5   4        301.61        305.09        27.64 o                         
  -1  -5   4        296.03        317.83        27.55 o                         
   0  -5   4        309.21        277.75        19.87 o                         
   1  -5   4        180.30        167.60        17.72 o                         
   2  -5   4       4355.51       4632.17       155.41 o                         
   3  -5   4         28.10         32.01        12.02 o                         
   4  -5   4        898.53        867.97        58.48 o                         
   5  -5   4        296.49        341.69        40.07 o                         
   6  -5   4         42.00         64.04        33.72 o                         
   7  -5   4        183.07        257.06        43.20 o                         
   8  -5   4        327.78        471.85        66.32 o                         
   9  -5   4        603.89        819.09       221.51 o                         
  -8  -4   4         13.73         67.80       118.93 o                         
  -7  -4   4        140.18        149.34       104.24 o                         
  -6  -4   4         23.28         74.38        48.50 o                         
  -5  -4   4          2.31          6.58        18.21 o                         
  -4  -4   4        238.96        256.22        24.89 o                         
  -3  -4   4        708.17        686.33        40.26 o                         
  -2  -4   4        101.74        116.29        17.41 o                         
  -1  -4   4        698.35        771.14        39.44 o                         
   0  -4   4       3529.89       3485.90       122.05 o                         
   1  -4   4         82.19         52.36        10.99 o                         
   2  -4   4       2020.58       2326.51        81.73 o                         
   3  -4   4        410.12        426.43        28.23 o                         
   4  -4   4         27.70         -5.59        27.37 o                         
   5  -4   4        922.01        940.02        60.01 o                         
   6  -4   4        381.46        375.77        35.76 o                         
   7  -4   4         39.48        115.69       106.37 o                         
   8  -4   4        163.23        177.65       127.20 o                         
   9  -4   4          1.78        292.73       171.61 o                         
  -9  -3   4         17.47         -1.27        50.89 o                         
  -8  -3   4          1.26        182.54       459.14 o                         
  -7  -3   4          2.90        -14.38        31.87 o                         
  -6  -3   4       1774.11       1675.57        92.13 o                         
  -5  -3   4         22.91          9.34        22.90 o                         
  -4  -3   4       4494.79       4369.20       144.60 o                         
  -3  -3   4         28.09         51.34        13.42 o                         
  -2  -3   4       3267.39       3245.17       123.27 o                         
  -1  -3   4        421.26        417.98        25.87 o                         
   0  -3   4          1.46         -6.41         6.55 o                         
   1  -3   4       1333.72       1352.08        50.37 o                         
   2  -3   4         29.43         31.09         8.00 o                         
   3  -3   4       4760.21       4691.69       200.14 o                         
   4  -3   4         86.08        155.92        20.69 o                         
   5  -3   4        270.15        392.20        50.97 o                         
   6  -3   4       1283.53       1288.37       165.58 o                         
   7  -3   4          0.91         77.86        89.37 o                         
   8  -3   4        376.39        604.71       138.72 o                         
   9  -3   4          0.57         51.54       678.18 o                         
  -9  -2   4          0.04         49.93        50.92 o                         
  -8  -2   4        203.32        246.19        76.27 o                         
  -7  -2   4         78.09       1073.99       458.32 o                         
  -6  -2   4       2383.51       2496.51       119.70 o                         
  -5  -2   4          6.98         25.27        32.94 o                         
  -4  -2   4        131.25        143.38        14.68 o                         
  -3  -2   4         58.94         56.86         9.89 o                         
  -2  -2   4         42.48         30.82         8.26 o                         
  -1  -2   4       4853.19       4312.77       140.80 o                         
   0  -2   4         42.93         27.74         6.20 o                         
   1  -2   4       1354.31       1277.07        42.38 o                         
   2  -2   4       1852.38       1776.69        56.37 o                         
   3  -2   4       4007.50       3960.11       168.43 o                         
   4  -2   4       1009.71       1762.04       159.55 o                         
   8  -2   4          2.36       -204.51       448.99 o                         
   9  -2   4         15.13        -15.90       595.94 o                         
  -9  -1   4         58.65         49.78        53.01 o                         
  -8  -1   4        321.72        393.48       146.25 o                         
  -7  -1   4        404.83        428.86        42.00 o                         
  -6  -1   4        158.48        160.46        25.55 o                         
  -5  -1   4       2998.75       2910.77       232.39 o                         
  -4  -1   4       5607.52       4942.28       224.44 o                         
  -3  -1   4        879.20        776.68        30.39 o                         
  -2  -1   4          2.73          7.18         6.16 o                         
  -1  -1   4          1.87         -3.33         5.10 o                         
   0  -1   4         65.50         72.94         5.99 o                         
   1  -1   4          0.14         -2.28         4.54 o                         
   2  -1   4       2507.84       2274.70        76.30 o                         
   3  -1   4        202.76        277.12        19.83 o                         
   4  -1   4      11186.78      10753.61       775.78 o                         
   5  -1   4        200.43        167.23        31.80 o                         
   6  -1   4        176.62        262.08        46.06 o                         
   7  -1   4         79.35        156.90        45.58 o                         
   8  -1   4          1.95         38.05       161.47 o                         
   9  -1   4         14.60        122.84       208.08 o                         
  -9   0   4        344.12       1401.27       733.56 o                         
  -8   0   4         49.56        142.87       109.76 o                         
  -7   0   4        408.72        445.42        38.72 o                         
  -6   0   4         12.99          3.72        24.07 o                         
  -5   0   4        420.13        445.74        31.20 o                         
  -4   0   4       4922.94       5110.79       256.16 o                         
  -3   0   4        173.71        175.19        21.39 o                         
  -2   0   4        732.55        664.83        25.19 o                         
  -1   0   4        895.36        901.69        28.75 o                         
   0   0   4       4075.94       4578.71       159.24 o                         
   1   0   4       7594.54       7295.16       182.39 o                         
   2   0   4         16.80          2.57         5.59 o                         
   3   0   4        221.86         74.02        29.06 o                         
   6   0   4       1240.41       1879.92       399.65 o                         
   7   0   4          5.02        124.76        46.11 o                         
   8   0   4        191.69        745.07       491.76 o                         
   9   0   4         20.04        251.12       560.30 o                         
  -9   1   4        156.35        229.19        92.66 o                         
  -8   1   4       1156.69        876.61       121.17 o                         
  -7   1   4         47.43         31.52        22.84 o                         
  -6   1   4        743.57        744.48        56.19 o                         
  -5   1   4        584.96        606.34        33.44 o                         
  -4   1   4        839.00        828.70        40.21 o                         
  -3   1   4       1246.32       1215.99        48.00 o                         
  -2   1   4       4168.92       4184.87       134.29 o                         
  -1   1   4         15.30         12.57         3.81 o                         
   0   1   4         27.94         14.48         3.57 o                         
   1   1   4        328.81        407.31        21.95 o                         
   2   1   4        427.00        382.67        33.98 o                         
   3   1   4          0.30         -9.60         9.60 o                         
   5   1   4       1061.97       1447.87       305.89 o                         
   6   1   4       4001.84       3919.89       485.73 o                         
   7   1   4          5.69        847.00       305.34 o                         
   8   1   4        829.59       1157.50       491.76 o                         
   9   1   4          0.16        -44.41        76.76 o                         
  -9   2   4        313.37        398.55       117.33 o                         
  -8   2   4        107.02        179.84        84.44 o                         
  -7   2   4        515.43        571.26        59.76 o                         
  -6   2   4        935.68       1034.34        51.59 o                         
  -5   2   4        774.01        796.75        41.33 o                         
  -4   2   4        657.36        654.75        31.19 o                         
  -3   2   4       5866.90       5859.24       242.13 o                         
  -2   2   4       3959.24       3941.67       126.64 o                         
  -1   2   4       2118.48       2102.10        63.64 o                         
   0   2   4      16487.71      15972.72       458.97 o                         
   1   2   4        394.91        402.06        19.54 o                         
   2   2   4       4183.77       4421.39       183.12 o                         
   3   2   4        166.58        173.78        18.54 o                         
   4   2   4         15.74         26.32        22.48 o                         
   5   2   4       1132.63       1100.67        65.26 o                         
   6   2   4       1023.43       1143.62       110.21 o                         
   7   2   4         63.16        134.34        51.19 o                         
   8   2   4       2969.85       1137.59       419.39 o                         
   9   2   4       1149.03       1367.46       374.98 o                         
  -9   3   4         33.03        -67.99       144.75 o                         
  -8   3   4        217.39        221.46        54.28 o                         
  -7   3   4          0.03         84.98        66.89 o                         
  -6   3   4        195.36        214.18        22.13 o                         
  -5   3   4        111.38        119.21        15.75 o                         
  -4   3   4       2242.51       2047.66        91.00 o                         
  -3   3   4        636.27        652.41        31.10 o                         
  -2   3   4       2877.95       2928.93        88.03 o                         
  -1   3   4        111.06        139.27        12.56 o                         
   0   3   4         89.10         58.66         8.55 o                         
   1   3   4       1612.98       1537.14        60.75 o                         
   2   3   4        827.24        914.60        39.20 o                         
   3   3   4          6.38          0.26         6.84 o                         
   5   3   4        278.58        362.06        67.27 o                         
   6   3   4       2325.72       2589.95       146.40 o                         
   7   3   4        113.99        210.67        44.54 o                         
   8   3   4          1.64        307.79       362.09 o                         
   9   3   4          4.77        113.10        78.60 o                         
  -8   4   4         17.38         22.63        26.21 o                         
  -7   4   4       2633.38       2583.05       141.32 o                         
  -6   4   4          7.55         20.29        25.77 o                         
  -5   4   4         80.84        111.10        17.77 o                         
  -4   4   4         78.58         82.83        15.11 o                         
  -3   4   4        657.95        712.54        27.20 o                         
  -2   4   4          0.71         13.65         8.05 o                         
  -1   4   4       5251.51       5182.65       153.60 o                         
   0   4   4       1113.96       1106.40        42.95 o                         
   1   4   4      10079.65      11143.98       461.51 o                         
   2   4   4       2033.53       2114.63        82.82 o                         
   3   4   4        277.59        302.46        22.06 o                         
   4   4   4       2761.89       2702.29       102.83 o                         
   5   4   4        134.97        182.37        58.71 o                         
   6   4   4       2051.63       2120.37       129.07 o                         
   7   4   4        793.19       1105.75       191.35 o                         
   8   4   4        568.06        564.92       105.13 o                         
   9   4   4        138.29        373.85       216.00 o                         
  -8   5   4        651.23        677.87        69.71 o                         
  -7   5   4         83.85         72.95        28.94 o                         
  -6   5   4        444.17        569.65        43.35 o                         
  -5   5   4        289.65        302.45        26.45 o                         
  -4   5   4       1641.20       1515.58        64.45 o                         
  -3   5   4         81.40         86.13        10.96 o                         
  -2   5   4        637.08        689.45        31.88 o                         
  -1   5   4        144.43        166.93        14.15 o                         
   0   5   4        897.29        993.98        41.83 o                         
   1   5   4          3.06         11.33        12.15 o                         
   2   5   4       1901.85       1991.22       112.16 o                         
   3   5   4         73.58         80.94        15.83 o                         
   4   5   4        256.41        263.16        28.61 o                         
   5   5   4        224.73        329.89        74.54 o                         
   6   5   4         62.73        233.57        65.79 o                         
   7   5   4       1257.61       1644.20       238.23 o                         
   8   5   4        212.88        303.00        61.51 o                         
   9   5   4        171.76        346.22       244.24 o                         
  -8   6   4          1.12         22.91        85.14 o                         
  -7   6   4        121.00        143.49        47.41 o                         
  -6   6   4        546.39        589.50        44.94 o                         
  -5   6   4       5760.62       5424.28       201.53 o                         
  -4   6   4        155.07        172.67        24.40 o                         
  -3   6   4        162.77        136.28        16.72 o                         
  -2   6   4        712.92        774.10        33.84 o                         
  -1   6   4          4.02        -12.40        12.64 o                         
   0   6   4       1436.69       1512.99        59.77 o                         
   1   6   4       1222.19       1403.51       109.43 o                         
   2   6   4         40.86         43.87        16.48 o                         
   3   6   4        348.80        404.81        48.19 o                         
   4   6   4        231.61        467.25       146.67 o                         
   5   6   4        679.28        723.39        41.62 o                         
   6   6   4         61.63        315.31       382.93 o                         
   7   6   4         79.90        212.65        66.81 o                         
   8   6   4          2.09        125.19       142.18 o                         
  -8   7   4         15.66        -57.58        61.86 o                         
  -7   7   4          2.43         -5.39        40.73 o                         
  -6   7   4        682.98        774.67        57.27 o                         
  -5   7   4       1895.48       1918.08        98.14 o                         
  -4   7   4        758.70        708.66        33.29 o                         
  -3   7   4        521.67        506.38        32.25 o                         
  -2   7   4       1158.81       1162.71        50.57 o                         
  -1   7   4       1721.09       1598.90        64.42 o                         
   0   7   4         79.40         52.88        17.36 o                         
   1   7   4         41.37         38.79        18.71 o                         
   2   7   4        656.11        720.87        47.25 o                         
   3   7   4        306.36        348.57        39.96 o                         
   4   7   4       2865.63       2997.79       163.10 o                         
   5   7   4       1373.89       1336.64       142.28 o                         
   6   7   4        281.59        358.52       141.23 o                         
   7   7   4        148.04        199.27        61.49 o                         
   8   7   4        652.45        790.93       226.42 o                         
  -7   8   4        467.84        543.77        55.49 o                         
  -6   8   4        103.69        112.56        37.13 o                         
  -5   8   4         59.40        106.26        34.35 o                         
  -4   8   4        197.54        183.41        19.98 o                         
  -3   8   4        780.65        765.74        42.51 o                         
  -2   8   4         20.06         18.90        25.47 o                         
  -1   8   4       1219.36       1306.00        58.91 o                         
   0   8   4        528.58        537.78        39.20 o                         
   1   8   4       1700.79       1677.87        80.26 o                         
   2   8   4         56.46         83.49        24.92 o                         
   3   8   4         31.86         74.67        27.05 o                         
   4   8   4        879.66        917.56        74.65 o                         
   5   8   4        717.20        630.01        52.13 o                         
   6   8   4        217.48        509.38       239.30 o                         
   7   8   4         92.15        122.37        65.03 o                         
   8   8   4         27.14        157.46        82.68 o                         
  -7   9   4          3.35        -35.68        50.57 o                         
  -6   9   4         16.92        -36.48        43.82 o                         
  -5   9   4        274.45        299.08        39.31 o                         
  -4   9   4       1573.07       1622.57        68.33 o                         
  -3   9   4      10149.53      10136.02       331.29 o                         
  -2   9   4         58.93         43.92        28.30 o                         
  -1   9   4        432.66        443.65        35.10 o                         
   0   9   4         18.69         13.17        22.78 o                         
   1   9   4        130.76        134.70        29.41 o                         
   2   9   4        206.93        199.37        34.44 o                         
   3   9   4        250.61        296.72        64.89 o                         
   4   9   4       2270.66       2111.82       125.10 o                         
   5   9   4         15.80         33.11        67.89 o                         
   6   9   4        998.08        946.46       173.21 o                         
   7   9   4        568.43        685.31       173.81 o                         
  -6  10   4          6.00        -56.32        56.32 o                         
  -5  10   4        223.00        227.92        52.47 o                         
  -4  10   4        637.50        703.42        46.70 o                         
  -3  10   4        304.06        358.81        34.02 o                         
  -2  10   4         72.51         93.19        27.58 o                         
  -1  10   4        479.27        447.97        38.33 o                         
   0  10   4        416.45        320.06        42.02 o                         
   1  10   4        459.21        524.17        45.90 o                         
   2  10   4        691.09        711.95        57.47 o                         
   3  10   4        279.46        302.51        43.16 o                         
   4  10   4        119.54        142.81        62.73 o                         
   5  10   4        359.08        340.43        66.46 o                         
   6  10   4        222.67        140.50        62.51 o                         
   7  10   4       1992.97       1697.89       230.83 o                         
  -6  11   4          0.06        -48.51        91.80 o                         
  -5  11   4        609.67        553.68        99.67 o                         
  -4  11   4        140.19        110.66        31.77 o                         
  -3  11   4          4.10         27.88        38.77 o                         
  -2  11   4        679.90        745.23        55.20 o                         
  -1  11   4        917.89        875.41        59.48 o                         
   0  11   4         70.45         66.72        33.96 o                         
   1  11   4       1391.81       1342.73        79.53 o                         
   2  11   4        322.32        347.88        56.96 o                         
   3  11   4        400.76        563.29        62.14 o                         
   4  11   4        349.79        388.35        66.30 o                         
   5  11   4         54.13         17.22        43.71 o                         
   6  11   4          0.28        -40.16        94.48 o                         
  -5  12   4        331.80        191.59        81.46 o                         
  -4  12   4        173.14        142.30        45.50 o                         
  -3  12   4         52.05         76.20        37.83 o                         
  -2  12   4       1799.69       1862.89        95.32 o                         
  -1  12   4       1273.16       1106.78        81.05 o                         
   0  12   4        241.60        276.60        48.10 o                         
   1  12   4       1102.96       1194.28        79.24 o                         
   2  12   4       1153.16       1159.96        92.12 o                         
   3  12   4         13.41         41.58        46.59 o                         
   4  12   4         71.21         35.01        62.54 o                         
   5  12   4        417.38        311.80        59.01 o                         
  -3  13   4        435.62        534.29        67.96 o                         
  -2  13   4         22.99        -28.43        45.42 o                         
  -1  13   4        161.89         69.46        67.97 o                         
   0  13   4        132.27         99.30        50.00 o                         
   1  13   4         61.29         90.30        51.62 o                         
   2  13   4         40.93         30.82        52.65 o                         
   3  13   4          3.48         23.57        79.77 o                         
   4  13   4         42.89         28.45        82.97 o                         
  -1  14   4        349.74        315.07        73.22 o                         
   0  14   4       3758.87       3355.58       182.25 o                         
   1  14   4         57.03         55.73        74.03 o                         
   0 -13   5         75.05        238.66        82.95 o                         
   1 -13   5        144.97        117.02        58.76 o                         
  -3 -12   5        665.12        927.96       222.30 o                         
  -2 -12   5        328.64        407.51        70.66 o                         
  -1 -12   5          7.10         34.75        53.47 o                         
   0 -12   5        212.50        247.71        53.18 o                         
   1 -12   5        439.49        459.83        60.40 o                         
   2 -12   5          0.10         68.74        47.57 o                         
   3 -12   5          1.99        -28.11        63.09 o                         
  -4 -11   5          3.67        -44.73        60.85 o                         
  -3 -11   5        293.10        290.00        75.48 o                         
  -2 -11   5         22.64          1.67        48.27 o                         
  -1 -11   5       1983.93       2110.50       221.67 o                         
   0 -11   5         13.99         58.35        76.13 o                         
   1 -11   5       1292.83       1309.63        97.51 o                         
   2 -11   5         11.78         -0.23        39.86 o                         
   3 -11   5        165.69        247.39        44.35 o                         
   4 -11   5         36.78         23.02        38.94 o                         
   5 -11   5         43.94        126.43       128.50 o                         
  -5 -10   5        414.16        398.32        64.17 o                         
  -4 -10   5        204.69        174.95        60.89 o                         
  -3 -10   5        382.60        392.95        62.80 o                         
  -2 -10   5          2.32         -7.96        43.50 o                         
  -1 -10   5          1.75         28.43        36.65 o                         
   0 -10   5         18.19         86.21        35.34 o                         
   1 -10   5         22.27         14.69        31.79 o                         
   2 -10   5        552.06        606.33        50.81 o                         
   3 -10   5         54.26         72.99        35.96 o                         
   4 -10   5        126.79        159.30        41.58 o                         
   5 -10   5         53.08        175.38        72.83 o                         
   6 -10   5         61.54        157.67        92.89 o                         
  -6  -9   5        354.82        320.76        70.79 o                         
  -5  -9   5         49.93         22.87        44.46 o                         
  -4  -9   5         91.31         -6.39        75.90 o                         
  -3  -9   5       1403.64       1347.35        92.01 o                         
  -2  -9   5         36.67         21.01        32.73 o                         
  -1  -9   5        478.78        557.33        53.97 o                         
   0  -9   5        497.39        617.20        54.17 o                         
   1  -9   5        169.40        225.46        33.40 o                         
   2  -9   5        102.42        146.48        30.01 o                         
   3  -9   5        971.92       1027.42        64.04 o                         
   4  -9   5         54.78         58.38        29.52 o                         
   5  -9   5        183.85        260.19        67.65 o                         
   6  -9   5         98.90        180.42        71.68 o                         
   7  -9   5         36.63        240.88        86.93 o                         
  -7  -8   5        964.03        788.87       116.85 o                         
  -6  -8   5         20.32        -52.41        52.93 o                         
  -5  -8   5         73.17         72.92        39.46 o                         
  -4  -8   5          7.27         11.23        41.23 o                         
  -3  -8   5         97.89         74.11        30.71 o                         
  -2  -8   5        276.85        271.89        38.45 o                         
  -1  -8   5       1051.34       1044.97        65.58 o                         
   0  -8   5        293.30        241.63        38.30 o                         
   1  -8   5        561.73        646.72        46.30 o                         
   2  -8   5        688.63        722.86        49.92 o                         
   3  -8   5         77.71        104.31        30.06 o                         
   4  -8   5        171.17        155.57        24.96 o                         
   5  -8   5        338.01        497.02        74.14 o                         
   6  -8   5        550.58        763.57        78.11 o                         
   7  -8   5         40.15        137.98        68.23 o                         
  -7  -7   5          4.65          3.96        60.01 o                         
  -6  -7   5         18.83         21.97        28.40 o                         
  -5  -7   5          4.45        -30.57        30.57 o                         
  -4  -7   5          0.27          2.71        28.96 o                         
  -3  -7   5        268.07        208.87        31.76 o                         
  -2  -7   5          2.95          2.75        22.43 o                         
  -1  -7   5        156.67        141.68        25.12 o                         
   0  -7   5        306.28        312.16        29.43 o                         
   1  -7   5        906.53        893.42        48.76 o                         
   2  -7   5         89.61         95.34        19.83 o                         
   3  -7   5         74.40         90.32        20.33 o                         
   4  -7   5        112.81        121.92        20.03 o                         
   5  -7   5         85.38        134.24        42.01 o                         
   6  -7   5         41.50         96.20        53.47 o                         
   7  -7   5          0.16        129.48        87.08 o                         
   8  -7   5         17.29        271.34       109.44 o                         
  -8  -6   5         13.46        -35.36       100.48 o                         
  -7  -6   5          9.31         63.11        53.89 o                         
  -6  -6   5         14.64         17.31        21.45 o                         
  -5  -6   5       1246.23       1386.97        72.76 o                         
  -4  -6   5        173.45        188.20        30.34 o                         
  -3  -6   5       1005.54        940.15        56.99 o                         
  -2  -6   5        142.51        117.54        23.44 o                         
  -1  -6   5          4.05         -7.92        19.63 o                         
   0  -6   5        471.65        538.34        35.80 o                         
   1  -6   5         46.12         81.47        17.52 o                         
   2  -6   5       2525.20       2501.66       117.93 o                         
   3  -6   5         11.60         34.35        17.29 o                         
   4  -6   5        411.63        376.69        47.06 o                         
   5  -6   5         37.24         52.08        32.10 o                         
   6  -6   5        173.56        238.61        43.96 o                         
   7  -6   5        255.66        378.75        79.45 o                         
   8  -6   5         68.62        224.31        61.39 o                         
  -8  -5   5        346.26        358.05        61.13 o                         
  -7  -5   5         53.09         44.58        49.97 o                         
  -6  -5   5        156.32         86.98        38.89 o                         
  -5  -5   5        530.39        516.09        37.13 o                         
  -4  -5   5        118.96        120.22        24.48 o                         
  -3  -5   5        934.24        917.46        51.89 o                         
  -2  -5   5        655.53        570.54        39.45 o                         
  -1  -5   5         53.32         60.16        15.94 o                         
   0  -5   5         46.31         61.87        13.92 o                         
   1  -5   5        167.77        175.98        17.79 o                         
   2  -5   5       1225.48       1296.63        53.67 o                         
   3  -5   5        924.38        952.10        42.98 o                         
   4  -5   5         17.90         28.29        21.97 o                         
   5  -5   5        111.31        114.04        29.51 o                         
   6  -5   5          3.31         37.10        28.99 o                         
   7  -5   5        210.86        268.03        41.93 o                         
   8  -5   5        219.15        321.87       114.02 o                         
  -8  -4   5        138.32        210.18        63.66 o                         
  -7  -4   5         58.47        117.34        56.57 o                         
  -6  -4   5        491.76        510.79        56.27 o                         
  -5  -4   5       1485.70       1390.98        57.40 o                         
  -4  -4   5         35.56         33.99        16.12 o                         
  -3  -4   5        393.72        368.24        30.85 o                         
  -2  -4   5       2366.24       2360.64        95.73 o                         
  -1  -4   5       4608.79       4440.98       167.22 o                         
   0  -4   5        670.23        665.45        30.57 o                         
   1  -4   5        659.87        699.32        31.32 o                         
   2  -4   5       3282.82       3060.70        97.01 o                         
   3  -4   5         12.58         33.37        12.13 o                         
   4  -4   5         17.70          9.30        18.68 o                         
   5  -4   5         94.69        125.04        47.44 o                         
   6  -4   5          1.04         18.88        41.54 o                         
   7  -4   5          8.08         99.21        51.56 o                         
   8  -4   5        349.75        383.75       142.56 o                         
   9  -4   5        206.33        283.41       172.16 o                         
  -8  -3   5        372.63        290.86       156.66 o                         
  -7  -3   5        561.53        496.06       102.79 o                         
  -6  -3   5         48.64         58.86        48.03 o                         
  -5  -3   5        199.16        245.67        31.48 o                         
  -4  -3   5         59.16         96.76        17.82 o                         
  -3  -3   5       5357.63       5565.85       182.42 o                         
  -2  -3   5       1190.66       1110.69        45.04 o                         
  -1  -3   5       2164.56       2026.30        71.38 o                         
   0  -3   5        149.85        120.48        11.72 o                         
   1  -3   5       2695.53       2432.72        79.30 o                         
   2  -3   5       4794.08       4658.03       154.65 o                         
   3  -3   5        275.22        232.51        19.14 o                         
   4  -3   5       2704.41       2626.94       118.99 o                         
   5  -3   5        253.23        297.07        28.00 o                         
   6  -3   5        345.91        336.05        46.06 o                         
   7  -3   5         42.28         98.14        92.66 o                         
   8  -3   5         79.33        212.74       115.69 o                         
  -9  -2   5         23.95        -30.24        79.76 o                         
  -8  -2   5        504.21        572.82       134.39 o                         
  -7  -2   5       1517.14       1597.36       125.96 o                         
  -6  -2   5       1651.11       1682.66        89.25 o                         
  -5  -2   5        173.80        171.48        26.56 o                         
  -4  -2   5          0.03          8.77         8.80 o                         
  -3  -2   5       2081.35       2273.39        86.85 o                         
  -2  -2   5         39.25         39.89         9.36 o                         
  -1  -2   5         84.82         82.57         9.82 o                         
   0  -2   5       8520.19       8152.66       237.64 o                         
   1  -2   5        309.51        270.85        16.85 o                         
   2  -2   5        184.39        166.65        12.55 o                         
   3  -2   5       2686.47       2468.49       109.91 o                         
   4  -2   5          2.19         12.04        14.34 o                         
   5  -2   5         28.05        120.08        57.57 o                         
   6  -2   5         53.48         95.40        69.63 o                         
  -9  -1   5          7.16        -25.67        43.68 o                         
  -8  -1   5         34.91        118.13       115.84 o                         
  -7  -1   5         70.92        119.11        30.77 o                         
  -6  -1   5        175.12        208.44        28.25 o                         
  -5  -1   5        180.68        152.04        22.91 o                         
  -4  -1   5       2540.54       2399.10       122.50 o                         
  -3  -1   5        229.08        220.58        14.58 o                         
  -2  -1   5        906.84        886.48        30.53 o                         
  -1  -1   5          4.24         10.08         5.69 o                         
   0  -1   5         76.82         78.76         9.33 o                         
   1  -1   5        206.18        197.04        12.38 o                         
   2  -1   5        383.90        354.72        16.53 o                         
   3  -1   5        608.60        584.28        30.75 o                         
   4  -1   5       2589.97       2890.31       208.35 o                         
   6  -1   5        413.17        421.03        61.96 o                         
   7  -1   5        888.56        915.04       131.86 o                         
   8  -1   5         26.92         39.65        50.10 o                         
   9  -1   5          8.82         24.12        66.34 o                         
  -9   0   5       1070.70       1108.91       146.76 o                         
  -8   0   5        265.20        363.34       134.85 o                         
  -7   0   5        636.60        632.55        49.34 o                         
  -6   0   5        208.24        230.34        26.76 o                         
  -5   0   5         29.31         85.80        20.62 o                         
  -4   0   5        806.28        822.65        43.43 o                         
  -3   0   5         30.37         31.75         6.71 o                         
  -2   0   5        116.74        102.06         9.59 o                         
  -1   0   5       2824.07       2764.73        82.22 o                         
   0   0   5       2129.26       2288.80       100.42 o                         
   1   0   5       8136.30       7416.25       199.07 o                         
   2   0   5       2056.03       1940.73        55.00 o                         
   3   0   5        467.05        488.26        33.25 o                         
   4   0   5       2058.68       1825.45        97.49 o                         
   6   0   5       1553.69       2267.51       415.55 o                         
   7   0   5          8.02        -72.56        94.03 o                         
   8   0   5        303.49        314.41        71.94 o                         
   9   0   5        503.87        616.77       123.37 o                         
  -9   1   5         43.56        185.87        96.50 o                         
  -8   1   5        164.32        147.57        32.82 o                         
  -7   1   5        164.44        168.82        25.94 o                         
  -6   1   5        526.71        402.00        41.76 o                         
  -5   1   5        864.22        902.64        45.73 o                         
  -4   1   5          9.69         25.16         9.08 o                         
  -3   1   5       1927.27       1941.70        59.78 o                         
  -2   1   5      11265.79      10911.66       314.88 o                         
  -1   1   5          1.16          4.73         4.11 o                         
   0   1   5         70.88         62.97         5.32 o                         
   1   1   5         75.12         85.35         6.42 o                         
   2   1   5       7764.95       7147.62       361.50 o                         
   3   1   5        537.16        601.37        54.55 o                         
   4   1   5       1497.25       1546.47       163.91 o                         
   6   1   5        205.82       1051.51       286.70 o                         
   7   1   5          1.53       -164.49       325.63 o                         
   8   1   5         20.37        132.38        81.15 o                         
   9   1   5        223.02        122.26        79.93 o                         
  -9   2   5         59.01         92.35        62.64 o                         
  -8   2   5          0.05         -7.33        30.84 o                         
  -7   2   5       2438.15       2317.72       106.07 o                         
  -6   2   5         86.93         99.48        20.36 o                         
  -5   2   5          2.18         25.81        11.18 o                         
  -4   2   5       1408.65       1285.53        59.95 o                         
  -3   2   5        235.98        255.97        13.60 o                         
  -2   2   5       2090.74       2388.25        72.32 o                         
  -1   2   5        518.28        477.59        18.26 o                         
   0   2   5       8994.28       8804.70       254.89 o                         
   1   2   5         51.84         59.60         6.71 o                         
   2   2   5         20.76         36.83         9.41 o                         
   3   2   5       3095.36       3179.53       138.45 o                         
   4   2   5         87.74        121.56        25.50 o                         
   5   2   5         46.45        101.03       158.15 o                         
   6   2   5         81.54        102.54        19.46 o                         
   7   2   5       2548.52       2140.85       472.57 o                         
   8   2   5          0.63       3099.16       742.33 o                         
   9   2   5        559.24        785.11       139.08 o                         
  -9   3   5         46.17        102.37        49.97 o                         
  -8   3   5         53.28         47.47        35.21 o                         
  -7   3   5        582.25        535.82        40.25 o                         
  -6   3   5        233.96        250.70        25.94 o                         
  -5   3   5        168.06        173.96        18.24 o                         
  -4   3   5        507.65        543.45        53.28 o                         
  -3   3   5       4347.73       4374.46       129.23 o                         
  -2   3   5        111.27         82.23        15.79 o                         
  -1   3   5       1525.14       1539.74        49.07 o                         
   0   3   5        595.47        570.99        22.81 o                         
   1   3   5        513.17        483.04        22.19 o                         
   2   3   5       3749.13       4037.79       147.35 o                         
   3   3   5        740.83        770.55        37.97 o                         
   4   3   5        856.06        780.12        79.47 o                         
   5   3   5         21.00        271.95       200.67 o                         
   7   3   5       1361.37       1410.54       183.22 o                         
   8   3   5       1611.53       1912.81       374.75 o                         
   9   3   5        169.88        631.58       115.69 o                         
  -9   4   5        540.78        511.77       289.74 o                         
  -8   4   5          2.37         52.62        28.41 o                         
  -7   4   5        321.61        352.31        39.72 o                         
  -6   4   5         21.80         18.47        18.84 o                         
  -5   4   5       1094.53       1029.28        48.83 o                         
  -4   4   5        148.67        174.61        22.37 o                         
  -3   4   5        209.60        246.33        17.02 o                         
  -2   4   5         38.80         46.65        10.92 o                         
  -1   4   5       1569.06       1758.20        74.34 o                         
   0   4   5      16807.88      17970.76       518.40 o                         
   1   4   5        835.00        904.48        37.57 o                         
   2   4   5        673.60        708.16        35.09 o                         
   3   4   5       1988.28       1994.06        78.66 o                         
   4   4   5        376.26        417.31        25.38 o                         
   5   4   5          7.96         38.07        73.35 o                         
   7   4   5       1314.20       1643.20       173.19 o                         
   8   4   5        331.31       1014.01       168.81 o                         
   9   4   5        257.17        674.89       142.01 o                         
  -8   5   5         67.01         50.31        34.33 o                         
  -7   5   5          1.48        -11.25        28.87 o                         
  -6   5   5       1720.48       1560.86        89.02 o                         
  -5   5   5        717.04        746.59        57.47 o                         
  -4   5   5        588.56        518.67        39.09 o                         
  -3   5   5       1054.20       1058.00        38.75 o                         
  -2   5   5        716.04        658.18        29.04 o                         
  -1   5   5       2570.75       2779.89        95.96 o                         
   0   5   5         22.12         42.55        11.56 o                         
   1   5   5        379.23        460.32        32.42 o                         
   2   5   5        355.32        366.13        26.72 o                         
   3   5   5        668.79        638.51        36.93 o                         
   4   5   5        512.78        441.82        39.05 o                         
   5   5   5         35.75         48.89        41.64 o                         
   6   5   5       1181.20       1201.19       125.01 o                         
   7   5   5       1489.13       1963.25       132.24 o                         
   8   5   5        483.72       1407.84       219.86 o                         
   9   5   5        465.74        777.75       166.93 o                         
  -8   6   5         98.96        179.19        43.94 o                         
  -7   6   5        161.85        216.25        37.51 o                         
  -6   6   5        225.47        208.08        36.32 o                         
  -5   6   5        649.02        712.73        49.78 o                         
  -4   6   5        605.64        689.76        42.45 o                         
  -3   6   5         19.79         24.38        11.65 o                         
  -2   6   5       2290.56       2243.08        73.17 o                         
  -1   6   5       9642.67      10448.90       337.61 o                         
   0   6   5         36.77         37.34        15.24 o                         
   1   6   5      10080.50      10682.71       385.69 o                         
   2   6   5        273.05        260.83        24.14 o                         
   3   6   5       1296.80       1300.32        61.21 o                         
   4   6   5        167.19        216.14        30.47 o                         
   5   6   5       2036.49       1798.69        86.02 o                         
   6   6   5        320.13        369.10        67.11 o                         
   7   6   5        116.97        307.10       157.30 o                         
   8   6   5          4.40        134.17        73.47 o                         
  -8   7   5        229.84        263.96        95.03 o                         
  -7   7   5          2.18         19.82        43.51 o                         
  -6   7   5        323.37        392.89        44.34 o                         
  -5   7   5        234.74        307.38        32.57 o                         
  -4   7   5        877.63        898.79        41.43 o                         
  -3   7   5       2126.77       2055.73        72.74 o                         
  -2   7   5        202.83        203.75        21.59 o                         
  -1   7   5       5864.10       5946.73       222.01 o                         
   0   7   5        175.49        190.90        21.74 o                         
   1   7   5       4123.01       4563.43       156.90 o                         
   2   7   5       1540.47       1644.46        89.68 o                         
   3   7   5       1280.43       1244.56        63.16 o                         
   5   7   5       3845.01       3459.66       183.83 o                         
   6   7   5        755.09        652.09       297.15 o                         
   7   7   5         52.74        239.51       116.43 o                         
   8   7   5        552.57        641.98       118.16 o                         
  -7   8   5          9.01         92.95        74.89 o                         
  -6   8   5         53.65         66.76        37.74 o                         
  -5   8   5        355.91        400.78        39.82 o                         
  -4   8   5       1880.02       1885.98        69.72 o                         
  -3   8   5        126.90        123.29        19.12 o                         
  -2   8   5         99.50         96.38        20.27 o                         
  -1   8   5          1.71         -7.74        17.80 o                         
   0   8   5        850.74        774.59        45.36 o                         
   1   8   5          6.23        -11.21        19.28 o                         
   2   8   5        446.54        474.07        47.09 o                         
   3   8   5         20.66         68.33        27.62 o                         
   4   8   5        130.55        223.53        48.46 o                         
   5   8   5         11.24         54.92        67.94 o                         
   6   8   5        243.71        217.44        75.03 o                         
   7   8   5        366.74        541.84       149.21 o                         
   8   8   5        103.23        229.23       221.48 o                         
  -7   9   5          0.74         20.54        95.35 o                         
  -6   9   5          4.69        -14.20        41.59 o                         
  -5   9   5          0.09        -16.89        36.47 o                         
  -4   9   5        210.86        245.68        25.72 o                         
  -3   9   5       1606.66       1563.85        68.51 o                         
  -2   9   5        229.32        244.89        28.10 o                         
  -1   9   5         92.19         48.61        22.34 o                         
   0   9   5        135.34        131.62        28.79 o                         
   1   9   5        267.25        280.69        33.25 o                         
   2   9   5        410.18        438.72        44.97 o                         
   3   9   5       8953.04       9175.50       397.86 o                         
   4   9   5       3258.59       3242.17       138.70 o                         
   5   9   5       3357.94       3395.46       196.39 o                         
   6   9   5        656.74        547.45        51.27 o                         
   7   9   5         92.83        391.55       267.54 o                         
  -6  10   5        221.94        136.25        56.38 o                         
  -5  10   5         26.53         14.40        68.40 o                         
  -4  10   5        102.39         90.72        29.17 o                         
  -3  10   5        739.12        788.06        58.46 o                         
  -2  10   5       1235.49       1150.64        65.95 o                         
  -1  10   5        765.78        743.91        57.04 o                         
   0  10   5       1111.41       1208.26        89.63 o                         
   1  10   5        739.53        737.51        57.30 o                         
   2  10   5        143.51        204.68        44.36 o                         
   3  10   5        800.79        856.53        85.49 o                         
   4  10   5         86.14        156.40        35.58 o                         
   5  10   5          1.27        -47.32        72.52 o                         
   6  10   5         75.01         36.13        55.14 o                         
   7  10   5        115.70         74.89        90.22 o                         
  -6  11   5        495.12        403.10        75.60 o                         
  -5  11   5        540.73        440.33        90.74 o                         
  -4  11   5          8.39         22.03        30.53 o                         
  -3  11   5        188.58        149.67        53.29 o                         
  -2  11   5        572.08        504.94        47.53 o                         
  -1  11   5       2181.15       2081.82        93.60 o                         
   0  11   5        182.69        157.35        35.22 o                         
   1  11   5        995.16       1015.32        66.16 o                         
   2  11   5       2020.79       2027.92       111.82 o                         
   3  11   5         83.83         -4.19        95.42 o                         
   4  11   5        125.08        150.11        41.45 o                         
   5  11   5        438.12        479.66        55.53 o                         
   6  11   5        372.02        341.71        59.35 o                         
  -5  12   5        299.54        357.60        54.58 o                         
  -4  12   5         38.22          9.37        43.48 o                         
  -3  12   5         19.13         -1.89        37.03 o                         
  -2  12   5        596.34        535.49        50.26 o                         
  -1  12   5        627.65        610.32        53.15 o                         
   0  12   5       2037.56       1816.67        99.44 o                         
   1  12   5        568.27        545.45        53.48 o                         
   2  12   5       2986.35       2758.12       133.33 o                         
   3  12   5          8.98        -31.98        83.01 o                         
   4  12   5         17.35        128.73        51.13 o                         
   5  12   5          5.45         51.20        53.51 o                         
  -3  13   5        126.04         85.94        47.05 o                         
  -2  13   5        129.54        127.09        48.30 o                         
  -1  13   5        100.74         47.94        47.83 o                         
   0  13   5          0.41         27.47        54.65 o                         
   1  13   5       1166.08       1203.07        85.87 o                         
   2  13   5         11.53         27.33        76.11 o                         
   3  13   5        240.77        212.42        72.04 o                         
   4  13   5         11.99         89.38        64.08 o                         
  -1  14   5         40.23        -55.48        60.85 o                         
   0  14   5       3427.63       2789.66       256.54 o                         
   1  14   5        377.09        298.04        90.68 o                         
   2  14   5         45.63         62.49        80.78 o                         
  -2 -12   6         45.39         22.14        62.23 o                         
  -1 -12   6        273.19        386.59        75.38 o                         
   0 -12   6        562.53        583.93        70.34 o                         
   1 -12   6         11.09          6.87        60.23 o                         
   2 -12   6          0.71        -16.80        47.89 o                         
   3 -12   6         71.53        -32.76        61.98 o                         
  -4 -11   6          5.68        -16.21        63.01 o                         
  -3 -11   6          2.04         47.09        56.56 o                         
  -2 -11   6         72.48        170.63        52.83 o                         
  -1 -11   6         94.18         92.66        51.17 o                         
   0 -11   6        123.59        190.95        51.24 o                         
   1 -11   6        606.93        678.56        62.19 o                         
   2 -11   6          0.69        -35.49        55.20 o                         
   3 -11   6          5.48         11.60        41.44 o                         
   4 -11   6        124.96        133.51        44.43 o                         
   5 -11   6       1263.53       1114.40       118.50 o                         
  -5 -10   6        322.22        416.90        70.85 o                         
  -4 -10   6         28.67        105.94        51.94 o                         
  -3 -10   6          2.07         -7.54        51.33 o                         
  -2 -10   6       1425.54       1400.37       106.83 o                         
  -1 -10   6        109.64        -55.71        55.71 o                         
   0 -10   6        163.14        244.16        47.26 o                         
   1 -10   6       1121.43       1054.89       123.23 o                         
   2 -10   6        391.16        408.00        43.48 o                         
   3 -10   6          0.67        -15.31        40.84 o                         
   4 -10   6        828.58        770.17        58.51 o                         
   5 -10   6        196.31        223.86        94.00 o                         
   6 -10   6         33.18         26.42        87.34 o                         
  -6  -9   6         26.24         71.63        61.65 o                         
  -5  -9   6         36.96         70.45        45.50 o                         
  -4  -9   6        198.32        297.54        64.28 o                         
  -3  -9   6         43.02         48.00        47.64 o                         
  -2  -9   6          6.28         23.78        34.78 o                         
  -1  -9   6        544.30        544.96        52.85 o                         
   0  -9   6        165.35        160.33        32.18 o                         
   1  -9   6       1057.98       1042.64        67.43 o                         
   2  -9   6          8.50         -9.41        26.48 o                         
   3  -9   6       1387.62       1541.74        86.86 o                         
   4  -9   6        102.35         75.82        30.78 o                         
   5  -9   6          0.24         38.98        59.58 o                         
   6  -9   6         43.93         51.93        71.96 o                         
  -6  -8   6          7.59          1.68        40.41 o                         
  -5  -8   6        570.82        559.13        56.72 o                         
  -4  -8   6       1378.75       1283.15        93.93 o                         
  -3  -8   6         58.28        -16.01        32.27 o                         
  -2  -8   6        108.80         67.16        30.37 o                         
  -1  -8   6       1025.35        998.19        64.90 o                         
   0  -8   6         67.15         80.38        25.42 o                         
   1  -8   6          0.69        -11.42        23.32 o                         
   2  -8   6        182.15        184.53        27.41 o                         
   3  -8   6         25.55          9.51        24.00 o                         
   4  -8   6         28.17        -13.98        22.99 o                         
   5  -8   6         67.02        107.71        49.97 o                         
   6  -8   6        200.85        279.13        65.48 o                         
   7  -8   6        212.02        219.15        74.53 o                         
  -7  -7   6          0.56        107.55        78.29 o                         
  -6  -7   6        362.52        392.57        45.12 o                         
  -5  -7   6        617.95        575.30        46.75 o                         
  -4  -7   6        240.40        196.87        39.56 o                         
  -3  -7   6       2663.21       2531.61       114.75 o                         
  -2  -7   6        380.34        337.90        40.35 o                         
  -1  -7   6       1334.85       1411.31        86.01 o                         
   0  -7   6          0.99          7.56        20.01 o                         
   1  -7   6        514.12        516.44        37.18 o                         
   2  -7   6        251.78        246.59        26.64 o                         
   3  -7   6       1029.28        956.48        52.34 o                         
   4  -7   6         33.44         27.69        18.34 o                         
   5  -7   6        347.56        317.48        72.34 o                         
   6  -7   6        237.30        254.12        57.36 o                         
   7  -7   6          0.02         52.62        56.35 o                         
   8  -7   6         47.95        137.48        74.44 o                         
  -7  -6   6          0.61         19.15        71.60 o                         
  -6  -6   6          7.49         32.10        33.80 o                         
  -5  -6   6        126.66        141.37        29.99 o                         
  -4  -6   6        232.99        226.96        31.05 o                         
  -3  -6   6        412.38        470.93        67.46 o                         
  -2  -6   6        464.35        420.52        40.36 o                         
  -1  -6   6        478.57        494.28        38.21 o                         
   0  -6   6        734.87        734.09        39.33 o                         
   1  -6   6       2672.02       2698.08       109.49 o                         
   2  -6   6          0.02         -5.03        21.32 o                         
   3  -6   6        294.17        344.60        28.30 o                         
   4  -6   6        554.85        631.51        41.71 o                         
   5  -6   6        572.00        573.17        56.79 o                         
   6  -6   6         79.81         95.22        38.86 o                         
   7  -6   6         36.72         86.90        50.25 o                         
   8  -6   6         13.33         89.13        80.83 o                         
  -8  -5   6        510.30        593.92        71.38 o                         
  -7  -5   6          4.11        -31.55        57.44 o                         
  -6  -5   6        737.05        717.35        69.72 o                         
  -5  -5   6       2407.26       2278.79        87.71 o                         
  -4  -5   6        646.34        621.68        41.29 o                         
  -3  -5   6       2172.68       2127.85        92.72 o                         
  -2  -5   6        177.08        216.86        25.18 o                         
  -1  -5   6       3942.28       3683.37       143.91 o                         
   0  -5   6         92.57         84.25        16.42 o                         
   1  -5   6       3092.97       3046.02        98.75 o                         
   2  -5   6       3517.17       3286.15       106.13 o                         
   3  -5   6       1388.59       1396.80        57.41 o                         
   4  -5   6        371.64        358.12        39.84 o                         
   5  -5   6        496.00        483.62        62.83 o                         
   6  -5   6        308.79        321.29        43.55 o                         
   7  -5   6        109.21        162.97        39.22 o                         
   8  -5   6       1015.60       1238.58       107.63 o                         
  -8  -4   6         79.65        146.27        52.19 o                         
  -7  -4   6        189.69        194.39       130.25 o                         
  -6  -4   6        335.83        308.70        60.83 o                         
  -5  -4   6        466.18        462.80        32.38 o                         
  -4  -4   6         19.06         23.41        16.27 o                         
  -3  -4   6       2384.07       2336.88        86.03 o                         
  -2  -4   6        396.79        371.43        26.67 o                         
  -1  -4   6         87.45        100.08        13.99 o                         
   0  -4   6       1376.13       1276.78        46.35 o                         
   1  -4   6          8.89         21.02        13.77 o                         
   2  -4   6        782.44        754.15        44.86 o                         
   3  -4   6          1.15         12.45        13.94 o                         
   4  -4   6       1418.09       1397.44        75.76 o                         
   5  -4   6         69.78         56.29        30.07 o                         
   6  -4   6          7.78         -0.06        25.93 o                         
   7  -4   6         85.24         61.84        62.65 o                         
   9  -4   6        212.49        151.33       176.00 o                         
  -8  -3   6        313.80        292.23        64.59 o                         
  -7  -3   6         33.25         37.74        40.72 o                         
  -6  -3   6         34.11         65.11        30.43 o                         
  -5  -3   6         21.00         28.10        12.20 o                         
  -4  -3   6       1781.87       1733.89        65.57 o                         
  -3  -3   6        671.82        622.23        33.06 o                         
  -2  -3   6         81.81        102.26        14.62 o                         
  -1  -3   6       3995.27       3804.22       127.46 o                         
   0  -3   6         69.50         61.31         9.25 o                         
   1  -3   6       1935.26       1912.20        86.78 o                         
   2  -3   6       1330.05       1251.11        45.33 o                         
   3  -3   6       3543.15       3685.26       113.28 o                         
   4  -3   6        364.61        350.21        92.91 o                         
   5  -3   6          0.49         -0.09        17.87 o                         
   6  -3   6        680.79        673.73        72.74 o                         
   7  -3   6         47.46         68.54        93.21 o                         
   8  -3   6         20.93        -53.73       111.85 o                         
   9  -3   6        157.72        -43.31       170.52 o                         
  -8  -2   6          0.32        -11.72       138.70 o                         
  -7  -2   6       1435.79       1417.50        88.99 o                         
  -6  -2   6         14.92         11.89        25.42 o                         
  -5  -2   6         45.98         44.97        21.19 o                         
  -4  -2   6        272.97        311.13        21.00 o                         
  -3  -2   6         16.49          1.85        10.51 o                         
  -2  -2   6        448.58        421.82        22.81 o                         
  -1  -2   6       9177.75       8690.25       278.80 o                         
   0  -2   6       8273.37       8439.83       255.03 o                         
   1  -2   6       1185.67       1155.92        40.48 o                         
   2  -2   6        388.04        346.94        18.96 o                         
   3  -2   6         14.76         14.51         8.38 o                         
   4  -2   6          0.10         -2.09        12.78 o                         
   5  -2   6        107.92        116.12        18.94 o                         
   6  -2   6       4003.95       3963.75       286.70 o                         
  -9  -1   6          9.05        -43.00        47.31 o                         
  -8  -1   6        784.64        657.75        78.41 o                         
  -7  -1   6        100.59        144.59        34.89 o                         
  -6  -1   6        130.07        114.98        28.60 o                         
  -5  -1   6       1014.43        918.13        88.42 o                         
  -4  -1   6        642.71        617.24        28.01 o                         
  -3  -1   6        142.38        137.51        13.18 o                         
  -2  -1   6       1812.29       1823.66        76.77 o                         
  -1  -1   6       3938.26       3803.30        98.11 o                         
   0  -1   6         39.12         27.22         5.89 o                         
   1  -1   6       3886.39       3684.55       113.96 o                         
   2  -1   6         33.04         32.65         7.45 o                         
   3  -1   6        247.09        244.50        19.59 o                         
   4  -1   6       3664.54       3299.19       143.69 o                         
   5  -1   6       1237.48       1215.88        70.40 o                         
   9  -1   6          3.71        -16.45        62.51 o                         
  -9   0   6        680.80        808.05       131.01 o                         
  -8   0   6          4.67         91.29        87.41 o                         
  -7   0   6        299.81        281.15        35.04 o                         
  -6   0   6        278.87        242.76        29.44 o                         
  -5   0   6       4532.95       4364.78       186.39 o                         
  -4   0   6         19.67         12.24        14.58 o                         
  -3   0   6       2303.04       2287.54        70.35 o                         
  -2   0   6       3830.80       3684.37       119.29 o                         
  -1   0   6       2344.17       2440.58        73.63 o                         
   0   0   6        331.68        346.26        13.91 o                         
   1   0   6       3536.76       3347.66        99.71 o                         
   2   0   6          6.83         20.39         6.69 o                         
   3   0   6         31.83         52.63        11.76 o                         
   4   0   6       5842.42       6261.71       317.29 o                         
   5   0   6         55.66         73.47        21.38 o                         
   7   0   6       2240.22       3643.55       582.23 o                         
   8   0   6        417.26        496.90       192.15 o                         
   9   0   6          5.14        452.28       701.76 o                         
  -9   1   6          0.03        113.43        42.29 o                         
  -8   1   6         16.76         -9.86        33.47 o                         
  -7   1   6         31.13         23.12        23.45 o                         
  -6   1   6        243.07        269.45        62.08 o                         
  -5   1   6        369.40        376.93        39.62 o                         
  -4   1   6       1183.66       1209.04        50.83 o                         
  -3   1   6        705.69        735.16        29.36 o                         
  -2   1   6       1369.41       1391.55        44.06 o                         
  -1   1   6        686.44        650.79        24.88 o                         
   0   1   6        569.49        585.26        21.71 o                         
   1   1   6        878.48        837.56        24.54 o                         
   2   1   6       5421.90       6140.62       287.12 o                         
   3   1   6       2171.97       2620.27       190.78 o                         
   4   1   6        138.44        157.36        26.32 o                         
   5   1   6       2075.01       2242.05       118.30 o                         
   7   1   6        215.72         61.96       332.21 o                         
   9   1   6        745.87        756.65       178.74 o                         
  -9   2   6          0.79         -8.36        48.49 o                         
  -8   2   6        232.90        232.52        34.50 o                         
  -7   2   6       1320.01       1383.66        76.77 o                         
  -6   2   6        234.14        266.68        27.65 o                         
  -5   2   6        231.29        243.82        21.93 o                         
  -4   2   6        274.97        294.08        22.22 o                         
  -3   2   6         93.70         88.44         8.73 o                         
  -2   2   6        850.85        773.75        29.96 o                         
  -1   2   6       5082.64       5092.58       149.39 o                         
   0   2   6       1299.90       1445.76        42.25 o                         
   1   2   6        670.97        666.60        26.67 o                         
   2   2   6      13655.03      13983.32       642.76 o                         
   3   2   6        213.33        225.44        15.83 o                         
   4   2   6         85.02         93.71        14.87 o                         
   5   2   6       4303.09       4336.18       204.93 o                         
   6   2   6        862.06        955.07        94.71 o                         
   7   2   6        546.55        661.84        52.43 o                         
   8   2   6         52.12         49.94        44.20 o                         
   9   2   6       1680.12       1495.61       173.91 o                         
  -9   3   6         37.95         72.37        46.32 o                         
  -8   3   6         24.19         41.85        25.69 o                         
  -7   3   6         16.47         37.00        21.12 o                         
  -6   3   6          3.29          8.27        23.12 o                         
  -5   3   6        194.24        216.89        19.90 o                         
  -4   3   6       6473.54       6324.28       242.05 o                         
  -3   3   6       3375.75       3240.01        97.61 o                         
  -2   3   6       3860.12       3745.76       111.86 o                         
  -1   3   6       2088.98       2235.32        69.18 o                         
   0   3   6        169.99        173.94        12.29 o                         
   1   3   6       5955.90       6308.45       184.78 o                         
   2   3   6        533.30        606.77        28.54 o                         
   3   3   6       5929.96       6668.36       289.22 o                         
   4   3   6        312.24        271.75        33.36 o                         
   5   3   6         10.05          5.95        40.56 o                         
   6   3   6         13.73        -15.29        45.34 o                         
   8   3   6         10.37       1071.25       457.22 o                         
   9   3   6        377.74        406.12        74.02 o                         
  -8   4   6        237.27        232.96        46.60 o                         
  -7   4   6          0.12         31.95        29.61 o                         
  -6   4   6        657.80        600.52        40.44 o                         
  -5   4   6       2373.73       2107.64        85.28 o                         
  -4   4   6        300.04        257.91        22.31 o                         
  -3   4   6        970.49        923.31        42.08 o                         
  -2   4   6          5.06          6.32         7.92 o                         
  -1   4   6       6389.08       6745.82       210.37 o                         
   0   4   6       3531.99       3654.77       110.78 o                         
   1   4   6      11193.50      12755.87       406.98 o                         
   2   4   6        450.84        503.22        28.06 o                         
   3   4   6       2148.46       2392.94        92.90 o                         
   4   4   6       1371.97       1262.56        54.67 o                         
   5   4   6         15.61         -0.09        39.67 o                         
   6   4   6          1.79         18.78       120.67 o                         
   7   4   6       6703.91       7459.40       391.84 o                         
   8   4   6        163.28        246.88        54.26 o                         
   9   4   6         44.40         22.51        92.66 o                         
  -8   5   6         62.59        119.04        52.07 o                         
  -7   5   6          0.06         33.32        29.81 o                         
  -6   5   6        178.33        161.44        26.29 o                         
  -5   5   6       1441.45       1292.66        67.01 o                         
  -4   5   6          0.92         -8.74        15.75 o                         
  -3   5   6         40.83         32.08        11.01 o                         
  -2   5   6        321.34        257.72        28.96 o                         
  -1   5   6       1720.45       1685.29        62.46 o                         
   0   5   6        106.58        128.95        16.84 o                         
   1   5   6        162.71        136.22        15.84 o                         
   2   5   6          0.28         -1.49        11.45 o                         
   3   5   6         35.56         14.42        12.21 o                         
   4   5   6        231.88        236.40        21.53 o                         
   5   5   6        164.57         99.81        33.24 o                         
   6   5   6       1103.54       1253.81       113.20 o                         
   8   5   6         37.22        271.55       331.69 o                         
   9   5   6         49.41         32.54        75.72 o                         
  -8   6   6          6.29        107.55        58.49 o                         
  -7   6   6        243.10        216.76        36.24 o                         
  -6   6   6         10.97         49.16        26.78 o                         
  -5   6   6        241.88        342.13        40.59 o                         
  -4   6   6          8.05         19.98        15.82 o                         
  -3   6   6        346.71        405.16        25.56 o                         
  -2   6   6        846.53        813.80        35.65 o                         
  -1   6   6        126.02        170.52        18.12 o                         
   0   6   6        953.63        963.50        55.86 o                         
   1   6   6       1955.69       2101.42        77.83 o                         
   2   6   6       3764.30       3666.05       141.82 o                         
   3   6   6          4.60         95.41        17.04 o                         
   4   6   6        213.26        269.88        25.56 o                         
   5   6   6       5616.61       5366.09       228.49 o                         
   6   6   6        239.67        303.24        50.11 o                         
   7   6   6        363.98        404.01        84.63 o                         
   8   6   6          1.31         92.96       121.17 o                         
  -8   7   6        164.85        239.98        52.85 o                         
  -7   7   6          6.84         -7.62        46.87 o                         
  -6   7   6        116.48        161.37        40.81 o                         
  -5   7   6         19.83         64.69        25.58 o                         
  -4   7   6        191.64        208.73        18.48 o                         
  -3   7   6       2554.99       2558.99       121.30 o                         
  -2   7   6        594.29        594.71        32.87 o                         
  -1   7   6        490.81        531.60        34.31 o                         
   0   7   6        472.70        477.78        34.30 o                         
   1   7   6        134.48        189.11        25.68 o                         
   2   7   6       1150.04       1213.71        73.28 o                         
   3   7   6        757.60        750.78        48.11 o                         
   4   7   6       1281.29       1269.23        79.84 o                         
   5   7   6       2023.35       1873.11       152.04 o                         
   6   7   6       1333.95       1492.99       148.59 o                         
   7   7   6          4.50         -5.88        58.62 o                         
   8   7   6         50.03        418.93       624.97 o                         
  -7   8   6        901.97        976.11        81.54 o                         
  -6   8   6        242.85        366.95        51.06 o                         
  -5   8   6        146.96        226.87        41.55 o                         
  -4   8   6         11.60         -2.10        17.79 o                         
  -3   8   6         49.09         59.00        20.32 o                         
  -2   8   6         18.34        -12.70        17.66 o                         
  -1   8   6        131.40        165.45        22.81 o                         
   0   8   6        131.92         86.75        21.52 o                         
   1   8   6        538.48        587.10        41.23 o                         
   2   8   6         13.05         26.03        33.54 o                         
   3   8   6       1535.38       1525.14        77.38 o                         
   4   8   6       2492.40       2530.39       111.02 o                         
   5   8   6        148.92        156.61        27.86 o                         
   6   8   6         46.68         62.96        60.92 o                         
   7   8   6        695.35       1010.38       223.95 o                         
   8   8   6        152.51        306.96       112.65 o                         
  -7   9   6        153.53        205.55        61.88 o                         
  -6   9   6        177.68        350.92        72.27 o                         
  -5   9   6        849.41        886.52        63.35 o                         
  -4   9   6         81.30         63.57        23.61 o                         
  -3   9   6          0.71         -3.43        22.47 o                         
  -2   9   6        709.80        795.12        48.28 o                         
  -1   9   6       2168.55       1998.09        82.06 o                         
   0   9   6        347.45        407.57        39.50 o                         
   1   9   6          8.93         28.11        25.32 o                         
   2   9   6        173.53        162.64        48.64 o                         
   3   9   6        823.38        813.79        79.76 o                         
   4   9   6        218.44        220.23        34.37 o                         
   5   9   6         67.37        113.52        34.43 o                         
   6   9   6         97.56         90.83        67.98 o                         
   7   9   6         55.79        364.96       169.12 o                         
  -6  10   6         17.56         47.82        78.73 o                         
  -5  10   6        183.25        139.31        68.87 o                         
  -4  10   6        286.26        313.87        32.18 o                         
  -3  10   6         16.78          0.92        26.70 o                         
  -2  10   6       1663.06       1581.61       146.04 o                         
  -1  10   6        290.40        294.76        33.95 o                         
   0  10   6          0.03        -10.10        29.75 o                         
   1  10   6        525.59        636.06        49.53 o                         
   2  10   6       1945.44       1951.34       118.01 o                         
   3  10   6       1815.01       1677.63        92.94 o                         
   4  10   6         22.90         37.76        33.70 o                         
   5  10   6        140.80        144.53        40.50 o                         
   6  10   6        453.34        455.37        85.22 o                         
   7  10   6        333.94        762.62       203.42 o                         
  -5  11   6        612.66        453.12        82.38 o                         
  -4  11   6        538.97        533.65        46.36 o                         
  -3  11   6          7.42         12.33        33.11 o                         
  -2  11   6        232.13        270.22        37.32 o                         
  -1  11   6        112.73        114.93        37.25 o                         
   0  11   6        498.23        486.73        46.86 o                         
   1  11   6          9.91         45.55        33.50 o                         
   2  11   6         76.51         98.71        49.07 o                         
   3  11   6         46.78         78.89        70.25 o                         
   4  11   6         30.77        -16.38        40.06 o                         
   5  11   6        497.74        525.12        55.06 o                         
   6  11   6        161.99         40.48        58.67 o                         
  -5  12   6          2.86         64.89        49.80 o                         
  -4  12   6        254.76        242.22        53.57 o                         
  -3  12   6         15.09         42.93        40.41 o                         
  -2  12   6        511.31        458.12        48.18 o                         
  -1  12   6         61.99         28.81        38.30 o                         
   0  12   6       2159.11       2175.01       118.36 o                         
   1  12   6         34.10         25.29        39.84 o                         
   2  12   6         15.21         96.31        48.75 o                         
   3  12   6        267.45        276.92        54.67 o                         
   4  12   6         10.31        -26.28        46.37 o                         
   5  12   6        442.53        330.38        85.07 o                         
  -3  13   6         94.29         25.80        52.20 o                         
  -2  13   6        539.43        433.41        53.22 o                         
  -1  13   6        572.83        483.41        56.16 o                         
   0  13   6         35.14        -11.43        47.36 o                         
   1  13   6        335.00        375.78        73.98 o                         
   2  13   6        633.32        668.05        78.43 o                         
   3  13   6         64.64          3.04        58.24 o                         
   4  13   6         52.68         -8.74       101.72 o                         
  -1  14   6          1.76        -16.79        61.18 o                         
   0  14   6        419.21        377.29        71.97 o                         
   1  14   6        101.31         87.94        76.67 o                         
   2  14   6         68.30         95.99       111.14 o                         
  -2 -12   7          0.09        -41.64        69.56 o                         
  -1 -12   7         49.56        120.36        63.42 o                         
   0 -12   7       1947.51       2109.08       171.95 o                         
   1 -12   7        121.88        118.64        59.56 o                         
   2 -12   7        267.77        265.13        88.07 o                         
  -3 -11   7        213.67        119.71        60.14 o                         
  -2 -11   7        468.56        476.59        70.20 o                         
  -1 -11   7        107.52        150.68        50.53 o                         
   0 -11   7        123.08         78.58        45.95 o                         
   1 -11   7          3.36        -33.70        41.32 o                         
   2 -11   7         62.18         80.56        51.17 o                         
   3 -11   7         63.69         98.36        61.20 o                         
   4 -11   7         84.41         84.77        56.19 o                         
  -5 -10   7        102.57        -31.39        55.72 o                         
  -4 -10   7        114.32        -23.25        51.84 o                         
  -3 -10   7          9.05         52.85        47.06 o                         
  -2 -10   7        993.97       1032.23       102.56 o                         
  -1 -10   7        957.37        965.97        82.06 o                         
   0 -10   7        148.41        175.28        49.80 o                         
   1 -10   7        702.36        741.43        77.26 o                         
   2 -10   7       1304.26       1359.74        82.90 o                         
   3 -10   7         30.24         18.36        36.92 o                         
   4 -10   7         40.02         72.33        37.12 o                         
   5 -10   7        100.96        203.38        78.58 o                         
  -5  -9   7        700.83        689.68       120.59 o                         
  -4  -9   7       1357.97       1292.79        90.60 o                         
  -3  -9   7        204.24        175.65        57.45 o                         
  -2  -9   7        216.99        170.60        46.38 o                         
  -1  -9   7        199.47        233.15        38.05 o                         
   0  -9   7          7.10         10.96        33.95 o                         
   1  -9   7        514.20        535.54        47.20 o                         
   2  -9   7        567.98        726.47        82.95 o                         
   3  -9   7          5.66         37.62        28.87 o                         
   4  -9   7          0.18         -2.98        29.74 o                         
   5  -9   7         57.47         29.91        62.42 o                         
   6  -9   7         93.87        224.70        77.09 o                         
  -6  -8   7        469.06        442.54        46.69 o                         
  -5  -8   7        178.37        179.01        40.99 o                         
  -4  -8   7        148.77        193.72        41.21 o                         
  -3  -8   7        183.30        172.74        37.24 o                         
  -2  -8   7         22.79         20.87        35.25 o                         
  -1  -8   7       1617.20       1629.29        86.31 o                         
   0  -8   7       2073.86       2180.73       107.95 o                         
   1  -8   7        868.17        975.94        57.63 o                         
   2  -8   7        652.98        665.02        46.62 o                         
   3  -8   7        788.18        756.56        52.36 o                         
   4  -8   7        773.61        633.60        51.46 o                         
   5  -8   7          0.08         26.67        49.24 o                         
   6  -8   7        170.25        189.65        63.21 o                         
   7  -8   7        659.37       1156.42       223.67 o                         
  -7  -7   7        114.90         36.72        63.18 o                         
  -6  -7   7        214.93        178.45        57.45 o                         
  -5  -7   7         11.95         27.77        32.31 o                         
  -4  -7   7         17.07         33.06        31.86 o                         
  -3  -7   7       2393.75       2329.94       108.02 o                         
  -2  -7   7        782.13        782.98        57.53 o                         
  -1  -7   7         47.88         67.43        24.47 o                         
   0  -7   7        722.76        675.92        55.77 o                         
   1  -7   7        419.64        433.32        35.39 o                         
   2  -7   7        535.97        507.52        38.24 o                         
   3  -7   7       3489.91       3376.10       124.17 o                         
   4  -7   7         89.97        131.88        23.30 o                         
   5  -7   7         79.45         37.66        40.29 o                         
   6  -7   7         40.11         81.03        50.81 o                         
   7  -7   7          3.29         27.17        59.13 o                         
  -7  -6   7        144.09        156.10        73.74 o                         
  -6  -6   7        457.33        428.18        36.86 o                         
  -5  -6   7        314.10        315.60        33.14 o                         
  -4  -6   7        204.81        147.75        27.89 o                         
  -3  -6   7          9.58        -15.49        21.87 o                         
  -2  -6   7       2229.99       2098.82        99.63 o                         
  -1  -6   7        741.31        650.49        45.07 o                         
   0  -6   7        179.20        168.17        19.71 o                         
   1  -6   7         26.71         28.71        16.31 o                         
   2  -6   7       1455.87       1267.65        57.87 o                         
   3  -6   7         10.37          9.00        26.01 o                         
   4  -6   7        361.87        399.90        29.63 o                         
   5  -6   7          0.38         76.25        34.38 o                         
   6  -6   7         11.46         69.29        45.41 o                         
   7  -6   7          5.10         51.19        61.18 o                         
   8  -6   7          4.92        -35.15        98.06 o                         
  -8  -5   7         82.66        -66.74        66.74 o                         
  -7  -5   7        138.30        138.28        50.96 o                         
  -6  -5   7       1020.77       1020.70        60.45 o                         
  -5  -5   7        184.87        216.24        26.16 o                         
  -4  -5   7        324.48        338.01        30.51 o                         
  -3  -5   7          0.50         19.77        18.27 o                         
  -2  -5   7       1436.39       1309.91        56.92 o                         
  -1  -5   7       2153.30       2114.76        79.71 o                         
   0  -5   7        153.17        140.44        17.36 o                         
   1  -5   7       3361.86       3215.09       104.45 o                         
   2  -5   7       1065.47        985.33        43.46 o                         
   3  -5   7        889.23        917.05        44.34 o                         
   4  -5   7        254.59        308.10        48.71 o                         
   5  -5   7       1917.10       1803.30       171.25 o                         
   6  -5   7         61.32         93.21        34.37 o                         
   7  -5   7        299.09        350.22       112.10 o                         
   8  -5   7       1861.39       1855.30       120.46 o                         
  -8  -4   7        248.07        274.48        70.46 o                         
  -7  -4   7        428.20        485.38        57.24 o                         
  -6  -4   7        187.30        204.94        41.54 o                         
  -5  -4   7        144.19        106.10        18.70 o                         
  -4  -4   7         10.02         16.26        17.26 o                         
  -3  -4   7          0.29         15.54        15.34 o                         
  -2  -4   7        422.78        437.96        29.00 o                         
  -1  -4   7         18.58         13.39        11.88 o                         
   0  -4   7       2288.69       2056.49        68.91 o                         
   1  -4   7        991.79        877.06        38.28 o                         
   2  -4   7        372.00        329.52        22.86 o                         
   3  -4   7         30.22         50.26        13.02 o                         
   4  -4   7        134.92        137.17        27.57 o                         
   5  -4   7        780.64        849.93        80.53 o                         
   6  -4   7        482.68        499.65        81.85 o                         
   7  -4   7         12.13        -32.38        32.38 o                         
   8  -4   7        221.15        155.10        44.40 o                         
  -8  -3   7         63.83        -38.89        45.45 o                         
  -7  -3   7         24.28         -8.45        35.50 o                         
  -6  -3   7        304.54        322.95        41.09 o                         
  -5  -3   7         39.52         50.77        14.17 o                         
  -4  -3   7       1107.28       1087.70        47.20 o                         
  -3  -3   7       1362.31       1271.38        52.08 o                         
  -2  -3   7        705.22        749.95        35.70 o                         
  -1  -3   7          0.10        -10.03        10.03 o                         
   0  -3   7         89.23         81.28        10.77 o                         
   1  -3   7        470.12        440.54        32.57 o                         
   2  -3   7         27.62         23.46        10.56 o                         
   3  -3   7       3345.34       3011.13        95.61 o                         
   4  -3   7       1253.22       1199.51        61.11 o                         
   5  -3   7          0.04          5.32        20.06 o                         
   6  -3   7        461.04        471.67        42.88 o                         
   7  -3   7        300.46        310.72        37.74 o                         
   8  -3   7         24.44        -94.31       108.56 o                         
   9  -3   7         26.70         79.50       152.42 o                         
  -8  -2   7          5.33         30.82        43.04 o                         
  -7  -2   7        156.83        122.89        52.06 o                         
  -6  -2   7        365.24        461.30        47.53 o                         
  -5  -2   7         15.61         25.04        22.28 o                         
  -4  -2   7         88.47         76.50        13.09 o                         
  -3  -2   7       1110.99       1087.83        53.22 o                         
  -2  -2   7        871.79        857.48        36.65 o                         
  -1  -2   7          0.25          1.78         7.80 o                         
   0  -2   7        177.82        149.71        10.63 o                         
   1  -2   7        251.26        211.28        18.65 o                         
   2  -2   7       1234.47       1134.25        41.16 o                         
   3  -2   7        289.62        236.02        16.55 o                         
   4  -2   7          2.23          2.24        18.28 o                         
   5  -2   7          5.38        -17.28        23.59 o                         
   6  -2   7       1960.02       2089.95       101.56 o                         
   7  -2   7        125.74        161.41        26.28 o                         
   8  -2   7        586.47        553.72       125.01 o                         
   9  -2   7          0.92       -413.36       660.09 o                         
  -8  -1   7         26.89        -42.49        42.49 o                         
  -7  -1   7        278.89        270.81        40.13 o                         
  -6  -1   7       3202.87       3045.12       142.49 o                         
  -5  -1   7         72.60         47.24        23.40 o                         
  -4  -1   7         87.02         68.25        11.54 o                         
  -3  -1   7        628.00        659.87        28.53 o                         
  -2  -1   7       3774.95       3729.61       128.02 o                         
  -1  -1   7        803.35        739.40        24.31 o                         
   0  -1   7         18.45         10.18         6.37 o                         
   1  -1   7       2889.85       2814.09        74.41 o                         
   2  -1   7       3449.47       3475.79       105.28 o                         
   3  -1   7          8.28        -10.63        10.63 o                         
   4  -1   7        329.85        395.70        44.04 o                         
   5  -1   7        834.00        920.95        69.63 o                         
   6  -1   7         33.31         34.57        32.07 o                         
   8  -1   7        307.86        432.55       440.22 o                         
  -9   0   7         25.33        103.41       102.16 o                         
  -8   0   7        329.12        353.31        69.19 o                         
  -7   0   7        383.90        230.61        51.22 o                         
  -6   0   7        131.70        123.37        25.56 o                         
  -5   0   7        295.48        307.93        30.28 o                         
  -4   0   7        286.06        284.93        20.15 o                         
  -3   0   7       1511.34       1383.54        58.36 o                         
  -2   0   7       2283.36       2160.80        67.02 o                         
  -1   0   7       1924.83       1689.44        49.19 o                         
   0   0   7        473.21        455.43        16.82 o                         
   1   0   7       4991.88       4744.13       121.08 o                         
   2   0   7       2258.77       2248.59        69.39 o                         
   3   0   7        511.78        473.99        21.37 o                         
   4   0   7         10.97          2.74        14.26 o                         
   5   0   7        553.46        570.17        42.16 o                         
   6   0   7        756.34        803.19        74.02 o                         
   7   0   7        713.60       1670.48       423.77 o                         
   8   0   7         12.94        646.38       577.84 o                         
   9   0   7        131.74        165.58        75.66 o                         
  -9   1   7         41.83         91.07        70.69 o                         
  -8   1   7        463.82        490.79        53.17 o                         
  -7   1   7         16.23         32.64        28.49 o                         
  -6   1   7        140.43        101.26        23.75 o                         
  -5   1   7       1251.34       1256.08        95.75 o                         
  -4   1   7       6136.85       6182.48       224.19 o                         
  -3   1   7        159.11        130.68        11.78 o                         
  -2   1   7       1775.20       1828.95        57.17 o                         
  -1   1   7       1659.85       1650.86        47.89 o                         
   0   1   7        599.10        604.01        19.52 o                         
   1   1   7       1907.32       1923.64        51.56 o                         
   2   1   7        528.31        466.64        27.57 o                         
   3   1   7        729.57        691.74        36.69 o                         
   4   1   7       1449.81       1461.43        80.57 o                         
   5   1   7          6.78         12.06        24.12 o                         
   6   1   7        456.72        521.72        38.73 o                         
   7   1   7        499.71       1192.42       393.62 o                         
   9   1   7        438.21        485.73       103.08 o                         
  -9   2   7        249.95        189.87        56.81 o                         
  -8   2   7        197.22        219.89        36.99 o                         
  -7   2   7        323.44        323.71        33.75 o                         
  -6   2   7        362.86        424.36        34.75 o                         
  -5   2   7         42.07         62.83        16.22 o                         
  -4   2   7         34.62         28.80        11.86 o                         
  -3   2   7       2873.33       2912.16        88.58 o                         
  -2   2   7         46.42         47.16         7.39 o                         
  -1   2   7       2595.01       2532.04        76.99 o                         
   0   2   7       2138.45       2334.36        65.74 o                         
   1   2   7       5255.84       5361.35       136.11 o                         
   2   2   7       1300.98       1366.35        55.11 o                         
   3   2   7         91.82         85.18        12.01 o                         
   4   2   7       1464.62       1602.02        88.97 o                         
   5   2   7        956.76       1104.39        66.81 o                         
   6   2   7         18.26        405.68       308.08 o                         
   7   2   7        800.32        846.22       132.91 o                         
   8   2   7         30.06        -44.22        56.56 o                         
   9   2   7        459.22       1242.32       746.72 o                         
  -8   3   7        109.68        184.76        34.41 o                         
  -7   3   7        468.96        373.00        36.38 o                         
  -6   3   7       1732.10       1475.97       116.98 o                         
  -5   3   7          0.07         -0.43        14.48 o                         
  -4   3   7        718.82        654.24        67.27 o                         
  -3   3   7       4301.66       4437.63       131.81 o                         
  -2   3   7        322.25        335.80        17.82 o                         
  -1   3   7          2.02          4.32         6.67 o                         
   0   3   7         86.91         55.08         8.18 o                         
   1   3   7        150.15        171.95        12.33 o                         
   2   3   7        766.95        821.66        33.56 o                         
   3   3   7       6501.20       7129.51       268.90 o                         
   4   3   7       6075.75       6414.44       329.26 o                         
   5   3   7        294.14        316.76        33.33 o                         
   6   3   7        968.37        905.72       133.73 o                         
   7   3   7        368.67        348.89        75.94 o                         
   8   3   7        298.72        358.17        52.00 o                         
   9   3   7         59.19        -10.02       127.48 o                         
  -8   4   7        107.50        115.94        40.85 o                         
  -7   4   7        333.33        422.61        47.43 o                         
  -6   4   7        360.45        329.78        33.12 o                         
  -5   4   7        453.47        428.29        32.81 o                         
  -4   4   7          1.66         -6.35        13.93 o                         
  -3   4   7        146.37        126.12        12.02 o                         
  -2   4   7       4593.39       4858.53       145.02 o                         
  -1   4   7       3859.75       4138.50       125.47 o                         
   0   4   7        963.03        995.35        36.92 o                         
   1   4   7        246.50        346.71        23.59 o                         
   2   4   7         44.61         34.33         9.26 o                         
   3   4   7         14.09         17.10        12.50 o                         
   4   4   7        112.65         94.94        27.11 o                         
   5   4   7        742.90        138.17       309.73 o                         
   6   4   7        172.51        130.38        69.76 o                         
   8   4   7         21.19         10.89        52.76 o                         
   9   4   7        145.57        138.67       159.28 o                         
  -8   5   7        583.27        628.79        78.30 o                         
  -7   5   7         26.79         -7.83        30.36 o                         
  -6   5   7        129.92        142.35        25.56 o                         
  -5   5   7        772.06        732.57        50.33 o                         
  -4   5   7          0.07         -6.26        13.30 o                         
  -3   5   7        110.75         73.99        12.40 o                         
  -2   5   7         30.67         12.85        11.97 o                         
  -1   5   7       5600.11       5589.25       167.18 o                         
   0   5   7        334.86        306.64        20.75 o                         
   1   5   7       8931.43       9455.97       305.64 o                         
   2   5   7        394.62        449.54        28.42 o                         
   3   5   7        493.34        463.58        34.13 o                         
   4   5   7       1060.10        979.93        48.15 o                         
   5   5   7       1072.55       1147.28        87.72 o                         
   6   5   7        603.85        615.09        68.93 o                         
   7   5   7         31.20         72.69       121.52 o                         
   8   5   7        699.57        236.86       558.10 o                         
   9   5   7        145.05        148.19        78.13 o                         
  -8   6   7        744.54        933.33        93.74 o                         
  -7   6   7        283.70        242.54        46.56 o                         
  -6   6   7        419.65        408.48        37.25 o                         
  -5   6   7        296.56        207.58        28.48 o                         
  -4   6   7         80.11         92.29        14.92 o                         
  -3   6   7        772.67        823.49        36.00 o                         
  -2   6   7        392.09        469.55        27.13 o                         
  -1   6   7        443.04        470.09        27.00 o                         
   0   6   7         84.06        105.30        17.49 o                         
   1   6   7       3424.29       3680.60       127.11 o                         
   2   6   7        255.43        211.57        22.59 o                         
   3   6   7          8.96          7.98        15.81 o                         
   4   6   7        579.56        573.55        36.90 o                         
   6   6   7         33.58         -9.39        95.73 o                         
   7   6   7          0.51         33.79       172.21 o                         
   8   6   7          0.62         -5.57        94.18 o                         
  -8   7   7          3.98         66.52        51.18 o                         
  -7   7   7          5.56        -29.25        37.41 o                         
  -6   7   7         16.13         30.89        33.42 o                         
  -5   7   7          5.13         50.39        27.20 o                         
  -4   7   7        114.98        112.24        19.26 o                         
  -3   7   7       2828.81       2435.17        94.39 o                         
  -2   7   7          0.05          9.69        16.29 o                         
  -1   7   7        587.23        712.52        44.73 o                         
   0   7   7        434.79        468.13        46.61 o                         
   1   7   7        138.66        155.91        20.38 o                         
   2   7   7         83.24         77.83        18.87 o                         
   3   7   7       3750.63       3472.88       138.58 o                         
   6   7   7       1249.40       1293.10       118.65 o                         
   7   7   7          0.00         40.85       122.44 o                         
   8   7   7          2.45       -113.19       113.19 o                         
  -7   8   7        686.99        816.81        68.29 o                         
  -6   8   7         39.85         88.49        37.31 o                         
  -5   8   7          7.28          6.74        42.04 o                         
  -4   8   7         30.26         39.12        18.73 o                         
  -3   8   7         42.06         45.13        19.01 o                         
  -2   8   7        729.96        703.15        43.13 o                         
  -1   8   7       3536.49       3557.10       146.71 o                         
   0   8   7       6140.80       6321.92       238.46 o                         
   1   8   7        301.56        336.42        31.99 o                         
   2   8   7          1.06          6.75        23.72 o                         
   3   8   7          0.15         25.00        23.45 o                         
   4   8   7         20.83         45.52        29.91 o                         
   5   8   7         53.04         47.95        46.91 o                         
   6   8   7        215.64        216.27        61.59 o                         
   7   8   7        165.72        260.19       598.95 o                         
   8   8   7        143.83         97.63       100.06 o                         
  -7   9   7         39.25          1.10        57.22 o                         
  -6   9   7        319.94        270.97        56.68 o                         
  -5   9   7        143.39        192.27        42.79 o                         
  -4   9   7       2082.28       1893.26        74.33 o                         
  -3   9   7        555.77        677.47        46.01 o                         
  -2   9   7       1923.91       1911.51        80.75 o                         
  -1   9   7        488.40        588.50        44.22 o                         
   0   9   7        402.93        444.99        55.48 o                         
   1   9   7       3362.10       3226.63       136.64 o                         
   2   9   7         37.47         22.43        28.68 o                         
   3   9   7        586.31        585.11        50.73 o                         
   4   9   7       1186.36       1117.81        70.44 o                         
   5   9   7        181.67        180.75        32.74 o                         
   6   9   7         39.12         35.55        92.81 o                         
   7   9   7          7.05        -20.89       104.45 o                         
  -6  10   7         16.66        -44.82        57.11 o                         
  -5  10   7        714.73        828.16        86.96 o                         
  -4  10   7        239.86        267.66        33.39 o                         
  -3  10   7        712.76        650.07        47.07 o                         
  -2  10   7        690.74        663.36        47.00 o                         
  -1  10   7        476.72        476.16        55.56 o                         
   0  10   7         13.43         59.29        27.10 o                         
   1  10   7       1657.79       1644.94        90.43 o                         
   2  10   7       1094.21       1191.16        69.17 o                         
   3  10   7          1.55        -14.65        31.43 o                         
   4  10   7         44.83         98.35        35.20 o                         
   5  10   7          2.67        -37.77        37.77 o                         
   6  10   7        120.06        169.18        39.63 o                         
   7  10   7         84.13          2.72       117.61 o                         
  -5  11   7        532.90        348.72        74.97 o                         
  -4  11   7        324.47        326.60        40.33 o                         
  -3  11   7        658.51        572.64        56.34 o                         
  -2  11   7       2882.97       2792.07       113.32 o                         
  -1  11   7        751.03        674.43        51.67 o                         
   0  11   7        369.25        362.53        43.73 o                         
   1  11   7         55.57         76.81        39.81 o                         
   2  11   7        237.92        335.65        51.11 o                         
   3  11   7        471.64        499.19        59.12 o                         
   4  11   7        354.91        293.27        48.38 o                         
   5  11   7         84.10        140.98        44.99 o                         
   6  11   7       1041.82        788.66        88.47 o                         
  -4  12   7        464.92        461.63        72.33 o                         
  -3  12   7        113.39        168.70        40.71 o                         
  -2  12   7        384.84        428.67        46.59 o                         
  -1  12   7        579.56        666.03        69.24 o                         
   0  12   7        229.35        308.82        53.99 o                         
   1  12   7        398.50        418.37        58.89 o                         
   2  12   7        664.48        746.10        72.61 o                         
   3  12   7         83.73        122.30        52.19 o                         
   4  12   7         14.02        -46.65        46.65 o                         
   5  12   7        328.41        261.03        59.30 o                         
  -3  13   7        513.23        506.76        63.00 o                         
  -2  13   7        119.45         47.01        56.16 o                         
  -1  13   7        178.82        175.38        48.04 o                         
   0  13   7        117.33        122.00        52.29 o                         
   1  13   7        214.38        189.10        89.43 o                         
   2  13   7        235.84        183.66        61.03 o                         
   3  13   7         79.35         62.84        61.92 o                         
   4  13   7        892.60       1031.08       227.91 o                         
  -1  14   7        236.96        235.16        89.09 o                         
   0  14   7       2267.91       1931.47       131.88 o                         
   1  14   7         53.30        -12.02        76.96 o                         
  -1 -12   8         36.73         64.63        67.93 o                         
   0 -12   8        424.88        416.60        64.14 o                         
   1 -12   8        138.90        215.49        67.21 o                         
   2 -12   8         94.72        135.28        63.79 o                         
  -3 -11   8        109.99         87.97        60.82 o                         
  -2 -11   8         97.08        135.58        76.06 o                         
  -1 -11   8         13.02        -45.64        45.64 o                         
   0 -11   8          9.02         -4.73        43.21 o                         
   1 -11   8         22.02         57.31        45.61 o                         
   2 -11   8         88.60        141.60        47.09 o                         
   3 -11   8        357.19        306.96        54.27 o                         
   4 -11   8        254.23        118.46        70.94 o                         
  -4 -10   8         16.14         12.32        52.03 o                         
  -3 -10   8        309.77        433.74        93.32 o                         
  -2 -10   8        172.02        219.45        44.40 o                         
  -1 -10   8       1771.44       1816.51       147.02 o                         
   0 -10   8        279.62        304.52        49.85 o                         
   1 -10   8        429.10        421.54        47.67 o                         
   2 -10   8       1388.27       1385.32        95.01 o                         
   3 -10   8        121.07         86.53        50.84 o                         
   4 -10   8        486.51        554.20        57.08 o                         
   5 -10   8         69.39         58.10        87.37 o                         
  -5  -9   8        290.57        299.61        53.33 o                         
  -4  -9   8         22.20        -36.22        47.01 o                         
  -3  -9   8        450.07        557.64        73.23 o                         
  -2  -9   8         23.39         35.24        37.69 o                         
  -1  -9   8         68.52         79.82        47.25 o                         
   0  -9   8        113.18         97.85        31.31 o                         
   1  -9   8         30.50         59.98        32.86 o                         
   2  -9   8         38.47         62.16        31.95 o                         
   3  -9   8        231.17        341.82        57.69 o                         
   4  -9   8        341.71        331.62        43.87 o                         
   5  -9   8         51.78        141.24        89.60 o                         
   6  -9   8          3.65        103.95        76.57 o                         
  -6  -8   8          8.76        -11.76        40.63 o                         
  -5  -8   8         74.88         78.00        39.49 o                         
  -4  -8   8        167.67        219.65        44.27 o                         
  -3  -8   8          0.29        -17.06        37.00 o                         
  -2  -8   8        273.09        275.48        36.36 o                         
  -1  -8   8        515.38        464.25        39.01 o                         
   0  -8   8       2917.89       2950.09       103.93 o                         
   1  -8   8        146.67        130.85        28.98 o                         
   2  -8   8         16.72         -7.43        25.63 o                         
   3  -8   8          5.93        -19.02        36.04 o                         
   4  -8   8        404.20        441.05        42.71 o                         
   5  -8   8        621.10        604.49        78.01 o                         
   6  -8   8        840.05       1056.92       122.40 o                         
   7  -8   8        259.80        363.11        78.99 o                         
  -6  -7   8        128.42        109.92        34.82 o                         
  -5  -7   8         17.17         30.30        36.93 o                         
  -4  -7   8          5.97          4.59        30.20 o                         
  -3  -7   8          7.64          4.29        28.05 o                         
  -2  -7   8         16.32         -8.44        25.05 o                         
  -1  -7   8        343.95        354.97        43.83 o                         
   0  -7   8        118.04         89.09        21.39 o                         
   1  -7   8       1944.86       1967.40        83.09 o                         
   2  -7   8        356.04        307.95        30.36 o                         
   3  -7   8       1354.74       1434.58        68.32 o                         
   4  -7   8         94.11         86.00        23.80 o                         
   5  -7   8        106.43        132.78        51.60 o                         
   6  -7   8          6.26         83.86        53.38 o                         
   7  -7   8         45.08         65.54        60.57 o                         
  -7  -6   8         93.34         32.65        52.48 o                         
  -6  -6   8         58.45          9.39        25.85 o                         
  -5  -6   8        747.82        798.11        55.71 o                         
  -4  -6   8         56.24         41.04        25.84 o                         
  -3  -6   8        509.71        553.58        41.43 o                         
  -2  -6   8       2885.92       3038.06       112.57 o                         
  -1  -6   8         11.76          2.37        18.70 o                         
   0  -6   8         90.64         83.92        21.29 o                         
   1  -6   8        413.87        402.92        29.38 o                         
   2  -6   8       1954.23       2017.29        75.91 o                         
   3  -6   8        134.77        132.82        21.49 o                         
   4  -6   8        925.00        866.20        47.60 o                         
   5  -6   8        274.26        319.78        73.82 o                         
   6  -6   8          8.83        -46.28        70.65 o                         
   7  -6   8         88.96        107.16        57.71 o                         
   8  -6   8        171.37        227.01        74.17 o                         
  -7  -5   8         14.86         32.73        47.67 o                         
  -6  -5   8          2.64         -2.85        19.92 o                         
  -5  -5   8        210.52        199.53        26.87 o                         
  -4  -5   8       1176.74       1144.77        57.43 o                         
  -3  -5   8         20.13         20.46        20.91 o                         
  -2  -5   8        157.98        171.45        21.76 o                         
  -1  -5   8        271.86        256.88        22.78 o                         
   0  -5   8        513.51        530.49        29.97 o                         
   1  -5   8        223.59        190.13        20.73 o                         
   2  -5   8        186.34        210.81        21.42 o                         
   3  -5   8         42.51         17.09        16.92 o                         
   4  -5   8         19.83          4.42        15.82 o                         
   5  -5   8       1915.94       1672.37        97.98 o                         
   6  -5   8        233.24        226.93        41.99 o                         
   7  -5   8         58.48        -18.55        41.88 o                         
   8  -5   8          2.26         17.69        60.71 o                         
  -8  -4   8        111.27         55.91        54.74 o                         
  -7  -4   8        885.50       1070.50        86.00 o                         
  -6  -4   8        261.03        197.92        50.63 o                         
  -5  -4   8        351.71        335.96        28.23 o                         
  -4  -4   8        525.48        546.91        36.74 o                         
  -3  -4   8       2803.76       2875.32       103.88 o                         
  -2  -4   8          0.96          2.47        14.67 o                         
  -1  -4   8       2872.75       2750.81        89.81 o                         
   0  -4   8       9906.54       9943.55       293.13 o                         
   1  -4   8       1286.81       1287.75        61.36 o                         
   2  -4   8        111.62        104.16        15.94 o                         
   3  -4   8          6.44         24.08        18.06 o                         
   4  -4   8         15.04        -22.34        22.34 o                         
   5  -4   8         40.29         21.26        25.74 o                         
   6  -4   8       1453.19       1313.32       141.30 o                         
   7  -4   8         99.70         18.42        43.89 o                         
   8  -4   8          9.36        -51.11        61.62 o                         
  -8  -3   8         55.16          7.33        72.19 o                         
  -7  -3   8          3.43        -13.31        47.14 o                         
  -6  -3   8       1202.36       1184.96        80.51 o                         
  -5  -3   8         38.73         10.06        15.14 o                         
  -4  -3   8       5315.13       5748.51       206.33 o                         
  -3  -3   8        321.47        323.19        25.48 o                         
  -2  -3   8        300.57        307.07        23.42 o                         
  -1  -3   8        691.70        825.11        46.97 o                         
   0  -3   8         13.15         12.60         9.50 o                         
   1  -3   8          4.15          4.63        10.06 o                         
   2  -3   8        183.06        169.50        16.35 o                         
   3  -3   8        620.41        560.20        29.67 o                         
   4  -3   8        142.74        198.48        47.52 o                         
   5  -3   8        428.22        421.83        40.79 o                         
   6  -3   8        267.28        237.43        36.05 o                         
   7  -3   8        456.53        413.60        44.37 o                         
   8  -3   8         26.20         12.54        64.58 o                         
   9  -3   8          1.26         87.18       153.52 o                         
  -8  -2   8        315.01        241.81        51.34 o                         
  -7  -2   8          0.01        -20.30        38.61 o                         
  -6  -2   8       2192.72       2341.60       126.26 o                         
  -5  -2   8       3864.00       3682.69       126.38 o                         
  -4  -2   8        104.09        101.56        14.48 o                         
  -3  -2   8       4791.99       4696.71       169.78 o                         
  -2  -2   8       1824.28       1909.30        69.25 o                         
  -1  -2   8       2533.66       2317.20        68.68 o                         
   0  -2   8       2325.61       2729.57        82.01 o                         
   1  -2   8        351.55        317.75        16.58 o                         
   2  -2   8       2371.09       2389.28        77.03 o                         
   3  -2   8         41.06         36.04        10.81 o                         
   4  -2   8       1838.12       1822.07        79.99 o                         
   5  -2   8          3.37         23.69        19.62 o                         
   6  -2   8        240.22        304.30        38.44 o                         
   7  -2   8       2185.67       2092.91       295.78 o                         
   8  -2   8        136.05        211.64       114.59 o                         
  -8  -1   8          0.00         -0.87        48.54 o                         
  -7  -1   8          2.32        -13.29        34.54 o                         
  -6  -1   8        441.10        471.56        53.27 o                         
  -5  -1   8        287.43        198.79        30.95 o                         
  -4  -1   8         74.81         66.53        12.74 o                         
  -3  -1   8        174.28        188.41        16.78 o                         
  -2  -1   8       7038.92       7730.21       226.45 o                         
  -1  -1   8         49.54         63.17         8.98 o                         
   0  -1   8        271.83        282.18        15.17 o                         
   1  -1   8         51.71         49.21         8.23 o                         
   2  -1   8       2929.79       3229.35       119.65 o                         
   3  -1   8       1663.92       1583.44        60.71 o                         
   4  -1   8       1806.19       1707.03        73.82 o                         
   5  -1   8        977.26        932.30        50.49 o                         
   6  -1   8         50.78         69.55        21.48 o                         
   7  -1   8        309.88        272.50        52.09 o                         
  -8   0   8        835.13        818.94        71.93 o                         
  -7   0   8        818.47        700.15        66.29 o                         
  -6   0   8        215.69        248.74        55.51 o                         
  -5   0   8         24.93         22.93        20.44 o                         
  -4   0   8       1391.43       1344.56        61.15 o                         
  -3   0   8        324.61        332.78        19.13 o                         
  -2   0   8        117.84         96.78        10.14 o                         
  -1   0   8       1294.73       1091.75        34.82 o                         
   0   0   8        393.51        389.49        16.54 o                         
   1   0   8       1837.38       1752.85        56.06 o                         
   2   0   8       4363.58       4097.12       130.04 o                         
   3   0   8        485.41        487.58        28.65 o                         
   4   0   8        285.19        265.62        25.86 o                         
   5   0   8       2574.64       2445.38       131.22 o                         
   6   0   8          0.29         -9.32        23.03 o                         
   7   0   8        392.33        697.36        66.11 o                         
   8   0   8         21.09         -6.51        56.72 o                         
   9   0   8        858.99        804.84       112.95 o                         
  -8   1   8        132.35        169.14        40.69 o                         
  -7   1   8        323.94        359.01        40.55 o                         
  -6   1   8         33.38         43.57        44.64 o                         
  -5   1   8        331.83        329.76        40.26 o                         
  -4   1   8       1562.95       1531.66        66.13 o                         
  -3   1   8       3313.64       3082.08        94.02 o                         
  -2   1   8         23.96         21.46         8.13 o                         
  -1   1   8          8.28          5.94         9.40 o                         
   0   1   8          0.39         -5.53         5.53 o                         
   1   1   8       1107.64       1014.00        30.27 o                         
   2   1   8       4828.50       4931.31       157.68 o                         
   3   1   8       1326.49       1402.94        50.93 o                         
   4   1   8       1532.43       1709.18        93.21 o                         
   5   1   8       2865.17       2837.71       149.21 o                         
   6   1   8        767.54        868.06       111.97 o                         
   7   1   8         37.55         55.55        50.49 o                         
   8   1   8         30.06         -1.10        42.77 o                         
   9   1   8         49.92         96.50        88.27 o                         
  -8   2   8        318.45        291.62        43.56 o                         
  -7   2   8        293.42        356.88        37.55 o                         
  -6   2   8       1021.46       1013.83        59.29 o                         
  -5   2   8        548.75        542.88        38.52 o                         
  -4   2   8        229.25        227.31        15.96 o                         
  -3   2   8         20.28         15.36        10.36 o                         
  -2   2   8         31.14         42.48         8.07 o                         
  -1   2   8         61.99         59.93         8.68 o                         
   0   2   8       6724.94       7666.97       254.35 o                         
   1   2   8        730.08        768.52        26.15 o                         
   2   2   8       1293.63       1377.08        45.47 o                         
   3   2   8       2721.65       2969.73       141.66 o                         
   4   2   8        808.66        821.50        52.69 o                         
   5   2   8        395.19        439.12        36.96 o                         
   6   2   8        710.23        712.78        73.90 o                         
   7   2   8       2512.75       2998.95       327.16 o                         
   8   2   8        319.87        446.62        49.85 o                         
   9   2   8        108.53        641.99       752.75 o                         
  -8   3   8         10.08         70.07        35.12 o                         
  -7   3   8          1.65        -26.45        26.45 o                         
  -6   3   8        133.61        134.45        22.22 o                         
  -5   3   8        549.15        555.27        39.81 o                         
  -4   3   8         30.27         33.33        13.81 o                         
  -3   3   8          0.52          6.43         9.27 o                         
  -2   3   8       2223.56       2057.74        71.26 o                         
  -1   3   8        119.68        107.27        10.52 o                         
   0   3   8        774.94        772.97        27.36 o                         
   1   3   8        843.56        828.96        31.23 o                         
   2   3   8         76.33         95.63        11.48 o                         
   3   3   8       6119.03       6575.49       237.09 o                         
   4   3   8          0.03          4.75        11.69 o                         
   5   3   8         85.13         93.09        36.21 o                         
   6   3   8          0.02        697.37       322.34 o                         
   7   3   8        273.12        299.23       139.71 o                         
   8   3   8          1.37        958.85       672.70 o                         
   9   3   8         75.12         69.19        55.46 o                         
  -8   4   8        164.77        115.48        50.52 o                         
  -7   4   8         58.99         85.38        31.25 o                         
  -6   4   8        143.06         84.26        28.68 o                         
  -5   4   8          2.26         27.33        17.73 o                         
  -4   4   8        661.85        598.91        28.01 o                         
  -3   4   8         41.53         47.42        10.90 o                         
  -2   4   8       4356.60       4640.06       139.57 o                         
  -1   4   8          1.37          1.89         8.96 o                         
   0   4   8        283.00        335.89        21.71 o                         
   1   4   8         28.92         26.60         8.68 o                         
   2   4   8       8111.89       8742.83       281.05 o                         
   3   4   8         43.73         56.94        11.07 o                         
   4   4   8         58.98         64.97        18.99 o                         
   5   4   8       1816.06       1638.82       228.09 o                         
   6   4   8        958.89        938.68       274.67 o                         
   7   4   8        115.85         79.55        81.70 o                         
   8   4   8         29.64         70.63        63.60 o                         
   9   4   8        366.13        497.79        99.79 o                         
  -8   5   8        116.88        193.86        42.67 o                         
  -7   5   8         27.47         17.65        29.80 o                         
  -6   5   8        259.65        246.50        29.62 o                         
  -5   5   8          3.48         19.51        19.79 o                         
  -4   5   8         18.95         23.76        12.50 o                         
  -3   5   8        742.12        713.65        31.34 o                         
  -2   5   8        145.03        195.82        16.96 o                         
  -1   5   8        907.09        930.51        40.40 o                         
   0   5   8        872.01        872.69        36.16 o                         
   1   5   8       1601.32       1658.29        73.59 o                         
   2   5   8        966.34       1160.24        48.13 o                         
   3   5   8        489.45        454.15        29.94 o                         
   4   5   8         10.49          2.26        15.75 o                         
   5   5   8       2906.76       2814.04       245.46 o                         
   6   5   8        538.43        579.91       126.09 o                         
   7   5   8        139.07         98.41        86.12 o                         
   8   5   8         41.31         22.82        56.90 o                         
   9   5   8         76.53         -5.74       104.18 o                         
  -8   6   8          3.68         11.24        45.99 o                         
  -7   6   8        882.20        952.30        92.89 o                         
  -6   6   8        257.13        285.80        36.68 o                         
  -5   6   8          7.39          0.76        23.38 o                         
  -4   6   8        642.30        615.42        33.15 o                         
  -3   6   8         79.38         67.00        16.27 o                         
  -2   6   8          0.25          1.23        12.10 o                         
  -1   6   8         31.40          4.75        12.53 o                         
   0   6   8      13641.74      14410.02       462.05 o                         
   1   6   8          3.81         14.88        13.26 o                         
   2   6   8       1039.78       1183.62        51.68 o                         
   3   6   8        275.27        262.20        25.16 o                         
   4   6   8        193.25        219.08        24.90 o                         
   5   6   8          1.11         16.57        42.83 o                         
   6   6   8          3.76         -6.02       143.10 o                         
   7   6   8        115.43        158.84       177.83 o                         
   8   6   8         82.89         60.91        98.97 o                         
  -7   7   8         66.73         33.15        43.37 o                         
  -6   7   8         60.70         91.51        31.91 o                         
  -5   7   8         18.67          8.60        27.42 o                         
  -4   7   8       2575.64       2411.31        88.90 o                         
  -3   7   8        312.16        334.49        24.38 o                         
  -2   7   8        115.81        143.07        18.44 o                         
  -1   7   8        878.35        900.17        40.97 o                         
   0   7   8        332.13        326.77        33.00 o                         
   1   7   8       3631.40       3598.75       126.83 o                         
   2   7   8        267.22        281.29        33.16 o                         
   3   7   8       2219.89       2234.41       102.17 o                         
   4   7   8         27.13         57.29        29.14 o                         
   5   7   8         60.26         47.68        55.76 o                         
   6   7   8          0.76       -157.91       497.79 o                         
   7   7   8          0.41        304.25       572.36 o                         
   8   7   8        546.44        505.31        89.45 o                         
  -7   8   8        129.41        190.81        47.16 o                         
  -6   8   8        313.65        303.13        45.02 o                         
  -5   8   8         86.41         60.29        30.90 o                         
  -4   8   8        242.96        287.54        24.06 o                         
  -3   8   8         10.34         21.12        26.36 o                         
  -2   8   8       1552.52       1647.01        69.60 o                         
  -1   8   8        843.96        870.91        53.97 o                         
   0   8   8        212.01        263.78        26.34 o                         
   1   8   8       1663.13       1602.97        69.09 o                         
   2   8   8       1963.64       1993.12        83.80 o                         
   3   8   8        496.75        483.83        41.86 o                         
   4   8   8        125.45        102.43        27.10 o                         
   5   8   8          0.15        -33.13        50.25 o                         
   6   8   8        144.85        126.56        73.42 o                         
   7   8   8        361.34        277.14        77.75 o                         
   8   8   8        197.37         27.97        97.32 o                         
  -7   9   8         48.39         91.67        59.41 o                         
  -6   9   8        349.02        376.49        49.19 o                         
  -5   9   8         56.57        113.74        36.82 o                         
  -4   9   8         31.35         19.30        23.87 o                         
  -3   9   8        564.08        513.22        46.13 o                         
  -2   9   8        908.25        940.93        73.88 o                         
  -1   9   8       1888.15       2091.65       138.21 o                         
   0   9   8         81.92         86.98        25.57 o                         
   1   9   8        308.38        351.76        32.39 o                         
   2   9   8        615.80        684.89        49.41 o                         
   3   9   8       1852.82       1727.62        87.04 o                         
   4   9   8        723.82        740.62        58.68 o                         
   5   9   8        640.34        627.24        50.31 o                         
   6   9   8         69.84         89.13        30.16 o                         
   7   9   8        103.30         34.79        81.01 o                         
  -6  10   8         71.16         -7.53        50.83 o                         
  -5  10   8          3.81         -5.25        85.35 o                         
  -4  10   8        297.61        263.07        33.74 o                         
  -3  10   8        331.93        317.92        38.74 o                         
  -2  10   8        239.30        223.38        34.58 o                         
  -1  10   8          0.61         -8.41        31.05 o                         
   0  10   8        202.07        220.49        35.08 o                         
   1  10   8        281.93        302.85        36.81 o                         
   2  10   8        267.93        263.72        33.83 o                         
   3  10   8       1172.71       1174.30        78.19 o                         
   4  10   8          5.63         28.81        34.76 o                         
   5  10   8         42.75         97.61        68.76 o                         
   6  10   8         57.22         79.31        38.06 o                         
  -5  11   8        102.72         33.23        53.67 o                         
  -4  11   8        377.17        413.89        45.28 o                         
  -3  11   8        413.09        433.65        47.17 o                         
  -2  11   8         78.55         56.37        39.41 o                         
  -1  11   8        525.55        491.66        50.98 o                         
   0  11   8        131.93         83.22        38.58 o                         
   1  11   8       1893.25       1794.13       100.36 o                         
   2  11   8       1197.17       1132.84        78.79 o                         
   3  11   8         84.54         61.61        47.89 o                         
   4  11   8        244.73        241.57        46.60 o                         
   5  11   8        983.71       1043.10        90.22 o                         
   6  11   8       1027.19       1071.02        91.00 o                         
  -4  12   8          3.97        -39.68        39.68 o                         
  -3  12   8          7.54         47.81        44.29 o                         
  -2  12   8         24.47         40.67        39.52 o                         
  -1  12   8        493.28        480.45        61.33 o                         
   0  12   8        247.42        233.37        48.41 o                         
   1  12   8        176.25        172.23        49.22 o                         
   2  12   8         72.50        141.69        43.87 o                         
   3  12   8          0.03         33.93        42.12 o                         
   4  12   8        898.81        826.33        73.71 o                         
   5  12   8        321.80        300.44        62.74 o                         
  -3  13   8        807.43        853.98        80.27 o                         
  -2  13   8         48.55         40.80        45.26 o                         
  -1  13   8       1075.02       1057.60        87.57 o                         
   0  13   8          0.51        -35.40        51.16 o                         
   1  13   8        305.90        616.28       117.61 o                         
   2  13   8          1.10          6.63        60.92 o                         
   3  13   8        950.08       1039.97       102.07 o                         
  -1  14   8         51.84         94.67        75.57 o                         
   0  14   8        215.09        165.11        65.94 o                         
   1  14   8        355.65        358.85        91.40 o                         
  -2 -11   9        314.17        401.56        92.90 o                         
  -1 -11   9        547.69        668.36        80.73 o                         
   0 -11   9          5.84          7.10        45.88 o                         
   1 -11   9        640.33        700.47        76.35 o                         
   2 -11   9        358.49        384.46        58.76 o                         
   3 -11   9          0.20        -27.37        58.90 o                         
  -4 -10   9         20.07        -28.00        67.59 o                         
  -3 -10   9         99.19         42.17        48.03 o                         
  -2 -10   9         46.07         57.59        44.23 o                         
  -1 -10   9        369.16        466.00        54.28 o                         
   0 -10   9        675.73        764.41        81.21 o                         
   1 -10   9         20.39         70.51        42.47 o                         
   2 -10   9         21.04        127.71        71.43 o                         
   3 -10   9         20.03        123.56        60.29 o                         
   4 -10   9        129.67         38.74        52.01 o                         
   5 -10   9         45.69        -18.54       163.62 o                         
  -5  -9   9        146.21         64.85        53.75 o                         
  -4  -9   9        559.50        649.38        57.72 o                         
  -3  -9   9        621.86        566.28        61.89 o                         
  -2  -9   9        212.29        257.71        41.70 o                         
  -1  -9   9         33.42          1.26        40.04 o                         
   0  -9   9        458.72        480.43        41.60 o                         
   1  -9   9         28.06        123.20        42.73 o                         
   2  -9   9         15.89         -6.19        33.18 o                         
   3  -9   9       2051.53       2206.01       105.89 o                         
   4  -9   9         13.36        -33.63        43.08 o                         
   5  -9   9        302.57        229.81       126.91 o                         
   6  -9   9         45.52        -32.91        80.87 o                         
  -6  -8   9        351.92        240.19        47.67 o                         
  -5  -8   9         13.91        -13.56        41.44 o                         
  -4  -8   9          2.02        -37.40        37.40 o                         
  -3  -8   9         11.92         37.25        41.00 o                         
  -2  -8   9        215.39        230.29        35.33 o                         
  -1  -8   9        681.12        720.92        52.43 o                         
   0  -8   9          0.03        -23.50        23.50 o                         
   1  -8   9          3.47         37.78        28.23 o                         
   2  -8   9         94.25         92.18        27.07 o                         
   3  -8   9        104.82         65.64        43.52 o                         
   4  -8   9        253.44        250.69        34.69 o                         
   5  -8   9        165.83         71.78        57.57 o                         
   6  -8   9        439.66        349.10        92.49 o                         
  -6  -7   9        273.93        297.58        40.45 o                         
  -5  -7   9        914.84        842.18        58.16 o                         
  -4  -7   9         24.37         43.30        31.99 o                         
  -3  -7   9        121.64        170.81        33.11 o                         
  -2  -7   9       1298.48       1311.44        67.64 o                         
  -1  -7   9        970.38        935.36        54.37 o                         
   0  -7   9        456.79        447.89        32.73 o                         
   1  -7   9        504.59        481.26        37.80 o                         
   2  -7   9          5.43         -7.33        22.15 o                         
   3  -7   9         86.11         96.68        25.76 o                         
   4  -7   9        125.40        158.41        26.82 o                         
   5  -7   9        288.71        326.20        64.86 o                         
   6  -7   9        436.31        323.35        92.03 o                         
   7  -7   9         58.80         30.99        67.45 o                         
  -7  -6   9        786.21        666.19        79.26 o                         
  -6  -6   9        546.56        470.75        46.35 o                         
  -5  -6   9        686.75        692.15        51.81 o                         
  -4  -6   9         29.04         41.94        31.03 o                         
  -3  -6   9        781.24        710.68        54.78 o                         
  -2  -6   9         62.75         47.80        22.93 o                         
  -1  -6   9         21.12          9.91        18.82 o                         
   0  -6   9        804.74        748.97        39.38 o                         
   1  -6   9        128.98        126.71        26.77 o                         
   2  -6   9       1410.36       1414.91        76.70 o                         
   3  -6   9          1.17          5.35        19.12 o                         
   4  -6   9        294.83        275.03        27.10 o                         
   5  -6   9         57.10        -22.62        37.33 o                         
   6  -6   9         19.36         18.02        45.25 o                         
   7  -6   9        101.15         71.37        52.34 o                         
  -7  -5   9          0.04         63.57        55.77 o                         
  -6  -5   9         91.19         59.70        31.15 o                         
  -5  -5   9         14.62         -6.88        23.88 o                         
  -4  -5   9       1215.15       1293.66        65.73 o                         
  -3  -5   9        257.11        264.62        27.29 o                         
  -2  -5   9        587.55        608.22        43.96 o                         
  -1  -5   9         16.30         11.25        17.38 o                         
   0  -5   9         23.78         -4.91        17.43 o                         
   1  -5   9        320.83        256.02        23.05 o                         
   2  -5   9         40.53         58.87        17.48 o                         
   3  -5   9       1235.31       1284.44        54.59 o                         
   4  -5   9        299.21        264.99        24.76 o                         
   5  -5   9        305.11        284.74        41.00 o                         
   6  -5   9        553.26        547.84        55.83 o                         
   7  -5   9        204.65        146.63        48.07 o                         
   8  -5   9        591.84        412.38       102.87 o                         
  -7  -4   9       1086.65       1158.08        95.64 o                         
  -6  -4   9        217.28        228.92        26.94 o                         
  -5  -4   9         24.84         12.83        19.30 o                         
  -4  -4   9        114.25        103.21        20.88 o                         
  -3  -4   9         59.52         56.81        19.29 o                         
  -2  -4   9         75.49         72.36        17.57 o                         
  -1  -4   9        816.66        776.97        39.51 o                         
   0  -4   9         74.69         86.15        14.52 o                         
   1  -4   9        396.46        368.58        26.41 o                         
   2  -4   9        137.15        128.65        18.02 o                         
   3  -4   9        960.57       1013.35        61.66 o                         
   4  -4   9       1262.58       1245.79        51.30 o                         
   5  -4   9        412.70        384.03        42.03 o                         
   6  -4   9        441.99        482.65        53.00 o                         
   7  -4   9        324.67        284.44        49.40 o                         
   8  -4   9          0.02        -45.33        45.33 o                         
  -8  -3   9        172.57         28.21        54.95 o                         
  -7  -3   9         50.82         93.64        47.92 o                         
  -6  -3   9        563.54        638.48        79.04 o                         
  -5  -3   9        866.91        839.13        44.19 o                         
  -4  -3   9         12.43          4.63        15.66 o                         
  -3  -3   9       1410.48       1402.65        65.59 o                         
  -2  -3   9       1150.73       1141.27        49.32 o                         
  -1  -3   9          2.94          1.49        11.77 o                         
   0  -3   9        378.88        396.01        24.54 o                         
   1  -3   9         36.01         15.35        13.40 o                         
   2  -3   9       1794.90       1626.21        58.57 o                         
   3  -3   9        321.02        343.09        23.96 o                         
   4  -3   9       3476.74       3103.91       136.90 o                         
   5  -3   9       1161.24       1114.07        70.51 o                         
   6  -3   9          2.25        -10.11        33.41 o                         
   7  -3   9        149.81         91.46        36.07 o                         
   8  -3   9        108.90         94.75        42.23 o                         
  -8  -2   9         26.08        142.61        77.16 o                         
  -7  -2   9         55.57         61.37        50.78 o                         
  -6  -2   9        673.64        698.38        87.33 o                         
  -5  -2   9        368.61        355.89        26.44 o                         
  -4  -2   9         48.28         75.44        15.47 o                         
  -3  -2   9          0.10         -0.45        12.48 o                         
  -2  -2   9       1104.51       1145.85        60.10 o                         
  -1  -2   9       1431.44       1530.33        49.17 o                         
   0  -2   9        458.23        415.04        21.65 o                         
   1  -2   9          5.53          5.04         9.28 o                         
   2  -2   9       2245.43       2350.01        77.27 o                         
   3  -2   9       1283.96       1344.67        66.25 o                         
   4  -2   9         39.64         17.36        23.92 o                         
   5  -2   9        815.46        749.04        58.16 o                         
   6  -2   9        153.40        186.24        36.66 o                         
   7  -2   9        464.29        644.97        71.01 o                         
   8  -2   9        412.43        438.86        69.98 o                         
   9  -2   9          1.26         17.00       146.39 o                         
  -8  -1   9        262.24        280.44        60.61 o                         
  -7  -1   9         44.09         18.21        36.62 o                         
  -6  -1   9         33.73         47.96        31.34 o                         
  -5  -1   9        480.72        481.20        36.80 o                         
  -4  -1   9        214.03        206.94        20.63 o                         
  -3  -1   9        298.17        300.86        21.22 o                         
  -2  -1   9        735.33        803.27        32.69 o                         
  -1  -1   9       2365.57       2494.13        71.65 o                         
   0  -1   9        111.04        135.53        11.53 o                         
   1  -1   9       1081.67       1090.84        33.96 o                         
   2  -1   9       2185.04       2452.56        85.84 o                         
   3  -1   9         66.54         72.63        12.40 o                         
   4  -1   9        123.48        102.59        19.24 o                         
   5  -1   9        397.60        377.29        33.40 o                         
   6  -1   9       2028.34       1931.86       110.08 o                         
   7  -1   9          4.87         21.24        43.86 o                         
   8  -1   9        135.56        199.09        30.99 o                         
  -8   0   9       1300.58       1436.10       101.99 o                         
  -7   0   9        516.49        514.80        90.47 o                         
  -6   0   9          0.20         10.26        44.16 o                         
  -5   0   9        792.14        676.42        65.49 o                         
  -4   0   9        187.04        168.37        15.58 o                         
  -3   0   9        378.18        372.55        21.76 o                         
  -2   0   9       1476.88       1504.32        46.80 o                         
  -1   0   9       3303.72       3473.99        96.09 o                         
   0   0   9       4682.42       5226.30       205.64 o                         
   1   0   9       5914.57       6565.54       166.71 o                         
   2   0   9       1539.34       1444.74        41.98 o                         
   3   0   9        336.84        397.05        21.26 o                         
   4   0   9       4055.98       3733.42       162.18 o                         
   5   0   9        489.06        535.62        57.57 o                         
   6   0   9         95.22        117.19        22.86 o                         
   7   0   9        328.75        292.18        41.09 o                         
   8   0   9        253.75        376.62       554.81 o                         
  -8   1   9          3.92         62.05        40.12 o                         
  -7   1   9        140.52         95.53        43.31 o                         
  -6   1   9        177.38        199.86        32.54 o                         
  -5   1   9        623.25        656.38        48.61 o                         
  -4   1   9         24.91         37.66        11.58 o                         
  -3   1   9        934.81        941.45        33.36 o                         
  -2   1   9        566.92        542.31        22.70 o                         
  -1   1   9       1728.81       1847.26        54.48 o                         
   0   1   9        130.54        145.48        10.30 o                         
   1   1   9        843.62        933.93        29.43 o                         
   2   1   9        918.58        926.86        31.73 o                         
   3   1   9       5018.65       4706.38       154.29 o                         
   4   1   9       2198.38       2510.93       111.45 o                         
   5   1   9        897.77       1103.53       146.67 o                         
   6   1   9        208.52        212.19        42.77 o                         
   7   1   9         18.67         29.48        20.14 o                         
   8   1   9          5.29          2.31        24.08 o                         
   9   1   9         30.74          3.04        51.81 o                         
  -8   2   9        216.53        180.73        43.35 o                         
  -7   2   9        590.06        649.28        67.71 o                         
  -6   2   9        423.33        461.26        53.03 o                         
  -5   2   9          9.49         -5.54        19.94 o                         
  -4   2   9          1.17        -10.75        10.82 o                         
  -3   2   9        198.86        210.28        15.56 o                         
  -2   2   9        356.18        344.75        17.90 o                         
  -1   2   9        916.02        988.06        32.60 o                         
   0   2   9       8554.85       9620.87       258.87 o                         
   1   2   9       1471.32       1390.25        43.59 o                         
   2   2   9       2008.29       1834.52        54.89 o                         
   3   2   9          6.16          0.43        10.41 o                         
   4   2   9        239.45        215.77        24.37 o                         
   5   2   9          0.11         -7.80        15.36 o                         
   6   2   9        638.41        617.22        98.87 o                         
   7   2   9        179.11        354.35       208.62 o                         
   8   2   9          2.51         12.28        33.87 o                         
   9   2   9         33.51         32.35        66.34 o                         
  -8   3   9        472.32        512.79        52.06 o                         
  -7   3   9        286.99        283.06        36.49 o                         
  -6   3   9          1.16        -14.95        21.76 o                         
  -5   3   9        520.25        483.99        36.28 o                         
  -4   3   9        308.02        307.85        19.78 o                         
  -3   3   9        747.95        776.86        31.71 o                         
  -2   3   9          0.52         -7.99         7.99 o                         
  -1   3   9       4516.48       4609.98       137.89 o                         
   0   3   9          2.18         16.19         7.16 o                         
   1   3   9       2465.21       2669.85        76.39 o                         
   2   3   9          7.14         39.44        35.64 o                         
   3   3   9        191.96        186.12        16.56 o                         
   4   3   9        109.64        101.50        20.53 o                         
   5   3   9         29.80         25.77        19.25 o                         
   6   3   9       1285.00       1376.38       141.82 o                         
   7   3   9         71.02         46.82        47.38 o                         
   8   3   9          4.36          6.50        63.26 o                         
   9   3   9         77.58         52.32        56.36 o                         
  -8   4   9        234.45        329.61        64.88 o                         
  -7   4   9         23.42         14.09        57.30 o                         
  -6   4   9         15.20        -11.35        21.30 o                         
  -5   4   9       2647.73       2632.53       118.53 o                         
  -4   4   9         27.18         16.04        15.37 o                         
  -3   4   9        788.36        797.61        33.00 o                         
  -2   4   9       2855.80       2985.69        92.90 o                         
  -1   4   9        799.83        836.55        36.39 o                         
   0   4   9        882.52        851.27        33.19 o                         
   1   4   9        679.20        659.12        28.27 o                         
   2   4   9       2128.94       2406.89        89.98 o                         
   3   4   9        409.55        394.10        25.23 o                         
   4   4   9       1378.16       1265.42        56.23 o                         
   6   4   9         46.51        431.45       353.59 o                         
   7   4   9        422.27        394.40        82.76 o                         
   8   4   9        533.04        608.28        69.02 o                         
   9   4   9        197.42        311.11       118.95 o                         
  -8   5   9          5.77        -13.71        43.42 o                         
  -7   5   9         13.45         -0.18        41.39 o                         
  -6   5   9         19.31         43.13        25.27 o                         
  -5   5   9        223.59        215.84        25.60 o                         
  -4   5   9         66.12         87.42        15.19 o                         
  -3   5   9         27.17         21.62        12.20 o                         
  -2   5   9       5944.24       6156.00       184.07 o                         
  -1   5   9         76.83         83.64        13.05 o                         
   0   5   9         80.31         90.72        13.68 o                         
   1   5   9        103.70        117.61        14.16 o                         
   2   5   9       1161.85       1070.96        51.30 o                         
   3   5   9       2615.06       2710.04       108.38 o                         
   4   5   9         22.57         26.93        18.72 o                         
   6   5   9        276.53        279.73        68.31 o                         
   7   5   9        707.07        834.60       126.93 o                         
   8   5   9         46.83          2.99       172.44 o                         
  -8   6   9        231.18        259.49        52.78 o                         
  -7   6   9        651.90        628.99        72.59 o                         
  -6   6   9          2.04          0.07        28.07 o                         
  -5   6   9          0.26         -7.72        26.17 o                         
  -4   6   9        212.70        236.35        21.99 o                         
  -3   6   9         32.80         32.08        13.88 o                         
  -2   6   9        418.25        422.57        26.80 o                         
  -1   6   9       4222.76       4248.52       131.56 o                         
   0   6   9       3247.51       3515.38       121.86 o                         
   1   6   9       4304.92       4471.62       153.27 o                         
   2   6   9        535.38        515.26        32.90 o                         
   3   6   9        174.63        181.38        22.79 o                         
   4   6   9        148.30        153.36        20.53 o                         
   5   6   9        709.14        687.75        44.91 o                         
   6   6   9        938.67        921.58        92.62 o                         
   7   6   9        157.09        167.14       158.15 o                         
   8   6   9        130.77        217.92       141.44 o                         
  -7   7   9        808.25        802.70        70.05 o                         
  -6   7   9        590.33        610.71        63.91 o                         
  -5   7   9        199.86        213.80        41.07 o                         
  -4   7   9        798.04        698.10        50.15 o                         
  -3   7   9        378.95        379.94        28.37 o                         
  -2   7   9        104.08        126.00        17.64 o                         
  -1   7   9          0.30          0.45        14.71 o                         
   0   7   9         33.72         14.54        16.27 o                         
   1   7   9        221.60        233.11        23.35 o                         
   2   7   9        798.26        812.36        52.96 o                         
   3   7   9        451.45        462.63        34.53 o                         
   4   7   9       1107.28       1119.93        60.23 o                         
   5   7   9         10.88         14.39        19.88 o                         
   6   7   9        235.94        160.35        54.75 o                         
   7   7   9        185.97        296.88        81.12 o                         
   8   7   9        188.20        142.08        78.20 o                         
  -7   8   9        135.42        167.52        48.33 o                         
  -6   8   9          0.21         38.14        38.50 o                         
  -5   8   9          6.89         12.42        31.97 o                         
  -4   8   9          0.78         -7.96        18.80 o                         
  -3   8   9        181.64        187.57        25.55 o                         
  -2   8   9        364.20        373.92        30.88 o                         
  -1   8   9        113.58        100.34        24.95 o                         
   0   8   9       2417.83       2352.04        93.77 o                         
   1   8   9         15.19         16.17        22.41 o                         
   2   8   9       1452.92       1479.78        66.97 o                         
   3   8   9         52.03         48.50        22.00 o                         
   4   8   9        143.87        126.72        28.89 o                         
   5   8   9          8.17         26.24        27.75 o                         
   6   8   9         10.25         42.89        50.25 o                         
   7   8   9       1078.91       1261.09       150.20 o                         
  -6   9   9          3.66         28.53        45.09 o                         
  -5   9   9         20.45         57.11        35.74 o                         
  -4   9   9          0.94          7.93        40.50 o                         
  -3   9   9         61.65         69.03        23.13 o                         
  -2   9   9        507.43        562.57        39.84 o                         
  -1   9   9        317.67        370.66        36.87 o                         
   0   9   9        121.32         95.73        23.67 o                         
   1   9   9        690.29        677.26        47.36 o                         
   2   9   9       1622.07       1698.78        86.99 o                         
   3   9   9        258.66        259.19        32.32 o                         
   4   9   9       1150.57       1231.79        93.59 o                         
   5   9   9         50.37         34.88        28.74 o                         
   6   9   9        134.40        183.89        55.05 o                         
   7   9   9        171.75         45.36        79.92 o                         
  -6  10   9        811.17        691.05        66.94 o                         
  -5  10   9        368.50        386.41        39.76 o                         
  -4  10   9        580.17        598.99        40.38 o                         
  -3  10   9          1.75         50.38        35.85 o                         
  -2  10   9       1307.58       1364.04       107.07 o                         
  -1  10   9        169.50        183.57        30.49 o                         
   0  10   9         43.94        -22.82        30.40 o                         
   1  10   9         65.31         62.96        27.10 o                         
   2  10   9        582.51        576.94        44.69 o                         
   3  10   9        129.79         94.39        40.95 o                         
   4  10   9        356.39        290.49        42.45 o                         
   5  10   9        381.42        310.64        41.87 o                         
   6  10   9          3.92          4.58        35.64 o                         
  -5  11   9          5.44        -36.97        53.74 o                         
  -4  11   9         75.61         87.77        33.09 o                         
  -3  11   9        228.02        242.45        42.34 o                         
  -2  11   9          3.30         27.91        39.38 o                         
  -1  11   9        249.27        321.76        41.47 o                         
   0  11   9        159.96        142.94        35.27 o                         
   1  11   9         51.74         70.60        40.07 o                         
   2  11   9          5.48        -22.63        33.48 o                         
   3  11   9        737.37        728.11        58.29 o                         
   4  11   9        689.74        667.43        63.78 o                         
   5  11   9        257.17        329.85        47.43 o                         
   6  11   9        113.20        150.67        51.16 o                         
  -4  12   9          3.09         53.18        39.27 o                         
  -3  12   9         69.44         69.66        86.33 o                         
  -2  12   9        190.86        231.83        49.78 o                         
  -1  12   9         60.70         57.58        44.84 o                         
   0  12   9       1236.47       1099.98        74.87 o                         
   1  12   9         37.30         31.60        45.33 o                         
   2  12   9         46.85         20.65        48.07 o                         
   3  12   9          8.32         39.38        42.44 o                         
   4  12   9         70.87         67.53        60.96 o                         
   5  12   9        158.19        116.33        73.77 o                         
  -3  13   9        139.78        108.54        83.64 o                         
  -2  13   9          0.89         -3.72        50.21 o                         
  -1  13   9          7.57        -12.94        53.63 o                         
   0  13   9          0.08        -47.24        47.24 o                         
   1  13   9        203.38        152.89        48.78 o                         
   2  13   9         10.46        -47.23        47.23 o                         
   3  13   9        381.75        397.11        64.99 o                         
   0  14   9         63.95        -17.18        64.56 o                         
  -2 -11  10         11.65        -34.79       107.46 o                         
  -1 -11  10        174.24        123.28        75.76 o                         
   0 -11  10        418.59        434.13        81.26 o                         
   1 -11  10        178.05        223.43        89.33 o                         
   2 -11  10        187.41        192.35        60.52 o                         
  -3 -10  10        347.49        331.71        62.17 o                         
  -2 -10  10        231.57        192.80        49.76 o                         
  -1 -10  10        346.94        276.16        48.90 o                         
   0 -10  10        277.99        318.08        49.45 o                         
   1 -10  10        806.50        787.38       103.02 o                         
   2 -10  10        206.67        245.27        60.54 o                         
   3 -10  10         10.90         46.81        45.41 o                         
   4 -10  10         78.15        118.54        65.69 o                         
  -4  -9  10        317.72        318.68        52.36 o                         
  -3  -9  10        562.10        630.96        80.22 o                         
  -2  -9  10        284.12        241.02        42.37 o                         
  -1  -9  10         60.41         70.00        35.87 o                         
   0  -9  10        238.10        230.04        37.36 o                         
   1  -9  10         76.59         58.52        36.70 o                         
   2  -9  10         10.31         15.57        35.87 o                         
   3  -9  10        311.50        319.70        43.84 o                         
   4  -9  10         10.33         20.53        50.74 o                         
   5  -9  10         17.52        104.46       124.64 o                         
  -5  -8  10        803.12        816.68        64.63 o                         
  -4  -8  10         51.39         43.20        47.77 o                         
  -3  -8  10        820.64        892.69        69.18 o                         
  -2  -8  10        473.84        508.00        51.25 o                         
  -1  -8  10       1157.50       1157.44        67.97 o                         
   0  -8  10        739.59        771.65        47.06 o                         
   1  -8  10       1014.80        983.09        63.11 o                         
   2  -8  10        372.45        427.14        41.12 o                         
   3  -8  10        170.58        168.79        36.11 o                         
   4  -8  10        162.26        190.74        34.01 o                         
   5  -8  10         83.51         84.34        64.85 o                         
   6  -8  10         68.72        123.82        68.89 o                         
  -6  -7  10        245.63        217.09        42.49 o                         
  -5  -7  10         14.00         19.11        35.00 o                         
  -4  -7  10        163.70        191.63        40.14 o                         
  -3  -7  10        472.31        447.72        42.67 o                         
  -2  -7  10        510.06        545.69        42.45 o                         
  -1  -7  10        136.11        102.48        27.11 o                         
   0  -7  10       2316.16       2434.49        84.28 o                         
   1  -7  10        110.24        118.26        47.38 o                         
   2  -7  10       1343.79       1350.84        66.83 o                         
   3  -7  10        304.73        353.09        35.97 o                         
   4  -7  10          7.19         42.97        26.35 o                         
   5  -7  10        166.67        170.33        50.57 o                         
   6  -7  10        160.06        329.99        63.78 o                         
   7  -7  10        177.54        204.26        69.84 o                         
  -6  -6  10        275.63        236.92        40.35 o                         
  -5  -6  10        973.82        907.44        68.35 o                         
  -4  -6  10        232.67        246.62        32.54 o                         
  -3  -6  10        348.11        416.03        36.59 o                         
  -2  -6  10        222.23        225.48        30.03 o                         
  -1  -6  10       3091.06       3101.91       115.48 o                         
   0  -6  10        454.83        446.64        30.13 o                         
   1  -6  10       4794.11       4573.04       151.23 o                         
   2  -6  10          1.26         -9.68        19.53 o                         
   3  -6  10        125.51        133.72        23.89 o                         
   4  -6  10         14.00         31.12        23.95 o                         
   5  -6  10       1223.54       1176.81       107.78 o                         
   6  -6  10        434.34        487.48        62.97 o                         
   7  -6  10         20.92        -54.25        54.25 o                         
  -7  -5  10        230.82        332.52       124.75 o                         
  -6  -5  10         20.10         -8.33        24.72 o                         
  -5  -5  10        493.47        540.18        46.91 o                         
  -4  -5  10       2507.94       2508.25        98.13 o                         
  -3  -5  10         70.14         55.79        23.59 o                         
  -2  -5  10        121.83        132.66        26.63 o                         
  -1  -5  10        451.63        425.65        49.81 o                         
   0  -5  10         89.18         61.60        18.70 o                         
   1  -5  10        276.00        274.20        26.81 o                         
   2  -5  10       2005.97       1877.55        77.28 o                         
   3  -5  10        125.24        125.46        21.66 o                         
   4  -5  10       1268.01       1339.41        84.06 o                         
   5  -5  10        902.20        829.22       168.57 o                         
   6  -5  10         53.45        -52.64        63.05 o                         
   7  -5  10        114.47         97.34        49.79 o                         
   8  -5  10        140.07         95.84        59.77 o                         
  -7  -4  10        611.13        586.82        68.10 o                         
  -6  -4  10        726.29        670.20        43.99 o                         
  -5  -4  10        668.14        721.96        44.16 o                         
  -4  -4  10       2471.94       2617.95        99.40 o                         
  -3  -4  10        475.67        505.84        38.45 o                         
  -2  -4  10         36.73         41.91        16.49 o                         
  -1  -4  10       4115.36       4075.67       128.96 o                         
   0  -4  10        159.56        143.18        16.90 o                         
   1  -4  10        839.64        759.13        39.19 o                         
   2  -4  10        111.30         93.13        18.09 o                         
   3  -4  10         26.97         13.09        16.79 o                         
   4  -4  10          9.41         17.08        25.71 o                         
   5  -4  10         25.50         -2.35        34.80 o                         
   6  -4  10        207.20        155.44        41.26 o                         
   7  -4  10        393.82        507.20        56.79 o                         
   8  -4  10         27.12        -49.42        49.42 o                         
  -7  -3  10          2.96        -44.21       121.00 o                         
  -6  -3  10       1204.59       1267.15        91.86 o                         
  -5  -3  10         25.87         11.02        22.80 o                         
  -4  -3  10        435.56        411.31        31.72 o                         
  -3  -3  10         94.68         69.62        18.29 o                         
  -2  -3  10         66.51         48.56        16.30 o                         
  -1  -3  10        766.56        855.47        35.38 o                         
   0  -3  10        601.85        610.00        35.57 o                         
   1  -3  10        147.01        149.67        15.79 o                         
   2  -3  10        317.28        298.71        23.59 o                         
   3  -3  10       5313.56       5057.65       156.41 o                         
   4  -3  10        573.12        580.80        36.05 o                         
   5  -3  10         39.37         57.01        28.15 o                         
   6  -3  10        832.82        681.98        64.11 o                         
   7  -3  10        204.96        140.01        40.15 o                         
   8  -3  10          0.24         -7.26        42.34 o                         
  -8  -2  10        179.63        183.68        57.88 o                         
  -7  -2  10         89.53        111.13        44.20 o                         
  -6  -2  10       1523.76       1475.99       118.89 o                         
  -5  -2  10          3.80         -1.61        16.65 o                         
  -4  -2  10        297.76        304.05        24.48 o                         
  -3  -2  10        370.74        362.90        25.79 o                         
  -2  -2  10        537.70        708.65        33.41 o                         
  -1  -2  10       3631.94       3984.30       106.26 o                         
   0  -2  10       4142.59       4777.71       125.18 o                         
   1  -2  10       2831.72       3094.27        83.83 o                         
   2  -2  10       2299.28       2318.54        77.16 o                         
   3  -2  10        369.98        367.85        24.63 o                         
   4  -2  10        338.40        338.00        23.69 o                         
   5  -2  10       1879.92       1898.75        89.36 o                         
   6  -2  10       1877.91       1787.48       121.13 o                         
   7  -2  10        140.19        126.03        47.54 o                         
   8  -2  10        361.86        379.23        46.13 o                         
  -8  -1  10        730.83        733.51       101.43 o                         
  -7  -1  10        187.06        137.64        43.97 o                         
  -6  -1  10         37.18         18.04        32.53 o                         
  -5  -1  10          2.68         21.40        15.84 o                         
  -4  -1  10       1209.31       1210.45        56.59 o                         
  -3  -1  10       1262.84       1295.56        44.29 o                         
  -2  -1  10       2913.60       3024.87        87.79 o                         
  -1  -1  10        358.19        381.41        20.36 o                         
   0  -1  10        535.57        591.69        24.82 o                         
   1  -1  10       4174.63       4286.58       112.36 o                         
   2  -1  10         98.37         96.90        12.99 o                         
   3  -1  10        236.72        225.66        18.25 o                         
   4  -1  10        214.49        208.68        20.36 o                         
   5  -1  10       1838.29       1645.34        76.62 o                         
   6  -1  10         11.40         27.37        82.24 o                         
   7  -1  10          6.89         14.59        25.86 o                         
   8  -1  10         11.81        -17.85        28.83 o                         
   9  -1  10         16.05         43.52        31.18 o                         
  -8   0  10        400.76        479.68        62.10 o                         
  -7   0  10         17.19         45.03        37.04 o                         
  -6   0  10        658.09        809.77        73.91 o                         
  -5   0  10        134.91        168.77        24.06 o                         
  -4   0  10       1221.97       1186.90        68.82 o                         
  -3   0  10        224.87        226.56        17.16 o                         
  -2   0  10          6.99          6.85         9.37 o                         
  -1   0  10      17173.51      17628.00       441.18 o                         
   0   0  10       3890.15       4442.83       123.79 o                         
   1   0  10       4885.07       5207.66       143.60 o                         
   2   0  10         89.66        125.72        15.86 o                         
   3   0  10          3.22          4.20        12.61 o                         
   4   0  10         61.07        100.47        17.00 o                         
   5   0  10        442.14        386.11        42.46 o                         
   6   0  10         42.40         -0.62        21.23 o                         
   7   0  10        768.30        706.02        54.07 o                         
   8   0  10       1308.91       1375.86        83.53 o                         
   9   0  10          1.63         15.35        37.83 o                         
  -8   1  10         92.31         47.62        44.82 o                         
  -7   1  10        436.59        441.39        68.85 o                         
  -6   1  10          1.22          4.45        27.79 o                         
  -5   1  10         21.00         30.18        22.17 o                         
  -4   1  10       1442.71       1329.99        52.59 o                         
  -3   1  10       2636.79       2663.16        78.13 o                         
  -2   1  10       1204.61       1188.56        39.46 o                         
  -1   1  10       2742.28       3085.99        87.47 o                         
   0   1  10        163.35        195.84        13.02 o                         
   1   1  10          0.64         -2.18         7.81 o                         
   2   1  10        974.10        987.10        32.23 o                         
   3   1  10       1380.80       1420.88        52.75 o                         
   4   1  10         27.41         33.32        11.75 o                         
   5   1  10          3.30        -10.55        27.37 o                         
   6   1  10         13.91          5.04        29.06 o                         
   7   1  10         44.09         45.16        21.71 o                         
   8   1  10        416.31        471.73        45.11 o                         
   9   1  10        511.04        504.37        74.02 o                         
  -8   2  10        326.38        248.87        50.62 o                         
  -7   2  10        117.68        114.44        36.82 o                         
  -6   2  10          8.65         32.67        28.89 o                         
  -5   2  10          5.34         -6.57        20.94 o                         
  -4   2  10         17.36         -3.71        14.54 o                         
  -3   2  10       2198.83       2225.69        71.42 o                         
  -2   2  10        264.08        327.42        18.71 o                         
  -1   2  10       1176.13       1115.88        36.78 o                         
   0   2  10        201.76        227.60        14.90 o                         
   1   2  10       1838.82       1882.95        56.26 o                         
   2   2  10        338.91        311.70        17.40 o                         
   3   2  10         92.07         99.50        14.06 o                         
   4   2  10         35.00         37.23        20.28 o                         
   5   2  10        251.47        255.28        31.50 o                         
   6   2  10       2585.21       2737.29       148.69 o                         
   7   2  10          0.48         15.92        41.49 o                         
   8   2  10        140.13        173.00        38.31 o                         
   9   2  10        339.93        465.78        53.53 o                         
  -8   3  10         45.53         14.59        46.31 o                         
  -7   3  10          6.84         38.14        45.04 o                         
  -6   3  10        743.79        829.24        53.81 o                         
  -5   3  10          6.09        -29.25        34.50 o                         
  -4   3  10        411.18        394.49        26.25 o                         
  -3   3  10        696.97        695.63        33.00 o                         
  -2   3  10          0.59         -2.57         9.39 o                         
  -1   3  10         74.70         43.61        10.44 o                         
   0   3  10         17.39         14.35         8.72 o                         
   1   3  10       2667.55       2642.00        76.35 o                         
   2   3  10         85.95         97.82        11.97 o                         
   3   3  10        168.26        156.86        16.70 o                         
   4   3  10         48.97         51.88        28.55 o                         
   5   3  10       1575.73       1647.32        98.37 o                         
   6   3  10          3.62        608.00       327.82 o                         
   7   3  10        158.83        134.46        35.90 o                         
   8   3  10        265.53        265.20        45.71 o                         
   9   3  10        409.79        345.26        72.30 o                         
  -8   4  10        479.13        508.02        56.84 o                         
  -7   4  10        194.63        215.85        37.87 o                         
  -6   4  10        375.29        335.13        45.16 o                         
  -5   4  10        363.75        378.24        32.08 o                         
  -4   4  10        564.97        596.34        34.82 o                         
  -3   4  10         87.72         92.58        13.70 o                         
  -2   4  10       1015.63       1180.38        43.53 o                         
  -1   4  10        227.49        264.76        26.14 o                         
   0   4  10       1477.55       1577.44        49.97 o                         
   1   4  10       2482.12       2557.08        75.20 o                         
   2   4  10       3798.99       3974.46       133.67 o                         
   3   4  10       2506.25       2652.43        92.96 o                         
   4   4  10        108.33        101.21        18.01 o                         
   5   4  10         11.28          2.07        31.80 o                         
   6   4  10         42.88         33.85        52.37 o                         
   7   4  10          7.62        273.60       474.76 o                         
   8   4  10        505.12        512.60        89.92 o                         
   9   4  10          0.15        -17.50        67.03 o                         
  -8   5  10         65.72         91.15        46.68 o                         
  -7   5  10          7.48          8.43        32.41 o                         
  -6   5  10        498.66        595.01        47.31 o                         
  -5   5  10         24.78        -22.44        22.44 o                         
  -4   5  10        115.93        151.80        16.85 o                         
  -3   5  10          9.99         16.10        12.40 o                         
  -2   5  10        847.44        854.51        37.87 o                         
  -1   5  10       1552.77       1621.48        60.19 o                         
   0   5  10         21.67         35.61        11.95 o                         
   1   5  10       1820.22       1967.67        81.44 o                         
   2   5  10          1.15         28.60        13.00 o                         
   3   5  10        130.43        141.82        16.70 o                         
   4   5  10        644.66        653.59        47.03 o                         
   5   5  10         16.51         -2.09        33.71 o                         
   6   5  10         44.39         82.18       105.94 o                         
   7   5  10         61.33        141.71       148.15 o                         
   8   5  10        860.65       1137.78       305.77 o                         
  -7   6  10          0.04        -14.17        36.75 o                         
  -6   6  10         19.59         17.85        30.60 o                         
  -5   6  10         43.34         20.39        25.38 o                         
  -4   6  10        838.61        801.72        40.76 o                         
  -3   6  10         10.32          1.43        20.09 o                         
  -2   6  10         98.69        104.57        16.32 o                         
  -1   6  10        164.10        175.41        17.29 o                         
   0   6  10          0.04          9.59        13.54 o                         
   1   6  10          3.78         21.90        13.44 o                         
   2   6  10        253.33        292.02        25.27 o                         
   3   6  10         17.59         18.68        15.92 o                         
   4   6  10       1564.49       1579.77        72.36 o                         
   7   6  10        128.57        114.80        94.85 o                         
   8   6  10        208.13         82.51       184.54 o                         
  -7   7  10         79.15         29.34        42.89 o                         
  -6   7  10         15.74          9.99        37.20 o                         
  -5   7  10        216.93        277.22        34.85 o                         
  -4   7  10        648.46        630.83        36.73 o                         
  -3   7  10       2216.59       2322.60        79.77 o                         
  -2   7  10          0.29         -3.17        18.42 o                         
  -1   7  10        173.83        202.62        21.65 o                         
   0   7  10          0.04         -2.29        16.93 o                         
   1   7  10        204.20        202.49        22.70 o                         
   2   7  10        476.63        455.17        33.88 o                         
   3   7  10        768.29        831.73        57.40 o                         
   4   7  10        973.49        991.33        56.33 o                         
   5   7  10          6.52         -8.13        23.46 o                         
   6   7  10          4.11         25.84        49.80 o                         
   7   7  10          0.38        -56.82        61.21 o                         
   8   7  10         80.53         70.23       251.64 o                         
  -7   8  10         44.26         21.93        47.48 o                         
  -6   8  10         69.59         70.70        72.77 o                         
  -5   8  10          2.00         19.06        31.88 o                         
  -4   8  10         26.83        -13.24        19.16 o                         
  -3   8  10        595.03        553.90        48.58 o                         
  -2   8  10          7.19         14.61        18.64 o                         
  -1   8  10         20.39         47.91        19.42 o                         
   0   8  10        598.95        639.91        47.14 o                         
   1   8  10         78.66         81.79        22.48 o                         
   2   8  10        139.72        145.33        27.48 o                         
   3   8  10         32.83         30.00        21.02 o                         
   4   8  10        536.25        545.90        42.42 o                         
   5   8  10         74.58         43.70        26.99 o                         
   6   8  10        333.91        370.23        38.62 o                         
   7   8  10          2.11        -68.49        79.62 o                         
  -6   9  10       1074.28        996.02        96.62 o                         
  -5   9  10        767.48        698.80       101.10 o                         
  -4   9  10        121.70        144.03        24.95 o                         
  -3   9  10          2.12         14.51        22.38 o                         
  -2   9  10         54.36         49.83        24.68 o                         
  -1   9  10        411.62        372.69        31.94 o                         
   0   9  10         19.97         -0.59        22.10 o                         
   1   9  10       1336.55       1244.11        87.51 o                         
   2   9  10        228.93        192.20        28.71 o                         
   3   9  10         87.17         52.55        32.85 o                         
   4   9  10         16.98         38.67        34.85 o                         
   5   9  10         29.88         45.45        40.69 o                         
   6   9  10        132.82         86.56        35.07 o                         
   7   9  10        148.82         37.98        84.33 o                         
  -6  10  10        178.73        115.10        54.84 o                         
  -5  10  10        835.27        726.93        61.57 o                         
  -4  10  10        163.17         95.34        35.43 o                         
  -3  10  10        251.64        192.26        32.53 o                         
  -2  10  10        301.89        357.57        54.52 o                         
  -1  10  10         46.46         12.32        27.08 o                         
   0  10  10         45.25         24.27        27.92 o                         
   1  10  10        111.28         83.93        28.51 o                         
   2  10  10       1425.71       1414.11        74.50 o                         
   3  10  10        111.35         80.79        38.91 o                         
   4  10  10       1260.40       1238.62        82.40 o                         
   5  10  10        332.58        294.65        40.88 o                         
   6  10  10        354.86        291.08        58.94 o                         
  -5  11  10          6.02        -37.27        37.27 o                         
  -4  11  10       1035.66        845.85        81.26 o                         
  -3  11  10        450.41        351.85        41.21 o                         
  -2  11  10        680.29        657.13        59.01 o                         
  -1  11  10         37.49         23.47        32.78 o                         
   0  11  10         36.91         59.59        36.69 o                         
   1  11  10        116.75        142.04        42.06 o                         
   2  11  10         45.94         42.65        37.13 o                         
   3  11  10        235.29        214.95        42.93 o                         
   4  11  10          4.17         12.20        42.72 o                         
   5  11  10          4.23         12.37        42.70 o                         
  -4  12  10         40.71         -6.35        40.25 o                         
  -3  12  10        489.70        580.73        73.71 o                         
  -2  12  10        133.10        148.88        39.29 o                         
  -1  12  10         80.09          8.67        38.62 o                         
   0  12  10       1216.89       1134.46        75.54 o                         
   1  12  10         92.76        112.33        41.87 o                         
   2  12  10         44.38         81.48        42.23 o                         
   3  12  10         88.81         58.71        57.68 o                         
   4  12  10         35.34         14.75        62.94 o                         
   5  12  10          0.07         -0.42        52.33 o                         
  -2  13  10        164.01        178.19        53.76 o                         
  -1  13  10         52.70         27.58        45.92 o                         
   0  13  10        155.87        187.25        47.62 o                         
   1  13  10         31.23        -32.12        49.42 o                         
   2  13  10        113.13        101.85        48.81 o                         
   3  13  10        130.60         52.01        63.57 o                         
   0 -11  11          3.23        -48.60        55.74 o                         
   1 -11  11         80.23         37.15        67.57 o                         
  -3 -10  11        480.42        498.92        64.26 o                         
  -2 -10  11        439.75        422.97        62.03 o                         
  -1 -10  11        244.42        314.15        53.98 o                         
   0 -10  11       1803.22       1749.07       100.66 o                         
   1 -10  11        167.67        -20.09        58.40 o                         
   2 -10  11        319.42        320.89        74.81 o                         
   3 -10  11          0.07         11.32        49.07 o                         
   4 -10  11         42.06         36.61        49.18 o                         
  -4  -9  11         34.54         73.02       106.59 o                         
  -3  -9  11        206.29        283.53        67.36 o                         
  -2  -9  11       1836.73       1862.44       108.54 o                         
  -1  -9  11       1511.40       1519.00        87.63 o                         
   0  -9  11         40.03         11.76        34.19 o                         
   1  -9  11        872.84        904.56        70.56 o                         
   2  -9  11        348.16        409.74        58.63 o                         
   3  -9  11        522.00        578.22        53.25 o                         
   4  -9  11        262.55        328.44        47.31 o                         
   5  -9  11        402.32        510.58        89.11 o                         
  -5  -8  11        287.35        352.65        56.58 o                         
  -4  -8  11         58.33         35.54        40.87 o                         
  -3  -8  11        575.36        606.07        52.28 o                         
  -2  -8  11        127.68        100.21        36.60 o                         
  -1  -8  11        204.12        170.81        36.52 o                         
   0  -8  11       1450.45       1503.61        72.24 o                         
   1  -8  11        130.73        131.42        34.39 o                         
   2  -8  11       1463.26       1575.72        83.70 o                         
   3  -8  11        108.95        118.83        35.34 o                         
   4  -8  11        323.33        387.58        47.11 o                         
   5  -8  11        312.56        371.17       116.48 o                         
   6  -8  11         74.29         47.95        96.85 o                         
  -5  -7  11          2.90          2.79        38.55 o                         
  -4  -7  11        524.13        546.95        49.75 o                         
  -3  -7  11          1.36         21.14        35.31 o                         
  -2  -7  11       2195.92       2095.32        93.23 o                         
  -1  -7  11         78.87         90.76        28.73 o                         
   0  -7  11       1145.82       1214.56        84.46 o                         
   1  -7  11         97.32         58.88        28.82 o                         
   2  -7  11        682.28        718.70        48.47 o                         
   3  -7  11         42.06         28.02        27.37 o                         
   4  -7  11        606.21        593.80        46.55 o                         
   5  -7  11        543.44        583.98        71.49 o                         
   6  -7  11        156.11         87.43        61.40 o                         
  -6  -6  11        101.44        129.44        34.65 o                         
  -5  -6  11        334.18        327.23        38.91 o                         
  -4  -6  11        148.21        200.12        35.15 o                         
  -3  -6  11        768.10        820.49        56.42 o                         
  -2  -6  11        480.14        544.81        47.33 o                         
  -1  -6  11        230.02        202.64        25.87 o                         
   0  -6  11        182.45        188.00        24.95 o                         
   1  -6  11       1244.24       1002.16        54.47 o                         
   2  -6  11         57.09         66.55        24.41 o                         
   3  -6  11         15.46         -5.76        26.40 o                         
   4  -6  11        704.36        783.20        68.34 o                         
   5  -6  11         31.71         28.75        53.38 o                         
   6  -6  11         37.17        -18.56        56.84 o                         
   7  -6  11        556.77        407.14        71.67 o                         
  -6  -5  11          0.03        -29.52        29.52 o                         
  -5  -5  11         27.26        -10.04        40.10 o                         
  -4  -5  11        104.72        154.02        37.39 o                         
  -3  -5  11          3.41         13.40        23.18 o                         
  -2  -5  11        400.09        380.58        30.18 o                         
  -1  -5  11        631.66        591.42        39.36 o                         
   0  -5  11        530.23        503.74        35.66 o                         
   1  -5  11        150.97        129.51        23.84 o                         
   2  -5  11        532.91        516.18        36.93 o                         
   3  -5  11         38.94         13.37        21.09 o                         
   4  -5  11       2331.45       2328.24        86.59 o                         
   5  -5  11          1.26         -8.79        37.72 o                         
   6  -5  11        237.94        218.50        63.76 o                         
   7  -5  11        215.47        160.94        52.99 o                         
  -7  -4  11        603.24        546.82        73.66 o                         
  -6  -4  11        403.96        443.90        38.87 o                         
  -5  -4  11         70.48         86.92        25.93 o                         
  -4  -4  11        815.18        754.63        47.01 o                         
  -3  -4  11          7.61          8.42        20.44 o                         
  -2  -4  11        602.32        602.92        40.31 o                         
  -1  -4  11       1846.37       1763.36        67.05 o                         
   0  -4  11        715.06        707.28        34.27 o                         
   1  -4  11         48.06         40.26        18.81 o                         
   2  -4  11        130.45         88.81        22.72 o                         
   3  -4  11        506.70        494.70        34.09 o                         
   4  -4  11        265.02        265.71        25.31 o                         
   5  -4  11        178.85        191.56        44.07 o                         
   6  -4  11        391.47        516.98       110.21 o                         
   7  -4  11       1163.26       1025.95       125.81 o                         
   8  -4  11         21.28        -29.77        52.99 o                         
  -7  -3  11         27.05         -9.66        49.44 o                         
  -6  -3  11        113.13         98.19        35.31 o                         
  -5  -3  11        251.09        225.13        25.24 o                         
  -4  -3  11         13.54         -6.92        18.39 o                         
  -3  -3  11       2609.99       2642.90        98.20 o                         
  -2  -3  11          2.22         10.17        18.02 o                         
  -1  -3  11        295.13        277.29        21.42 o                         
   0  -3  11          8.57          1.69        13.33 o                         
   1  -3  11          1.31        -12.41        15.76 o                         
   2  -3  11        289.92        330.27        27.91 o                         
   3  -3  11        675.00        673.26        40.23 o                         
   4  -3  11        191.19        202.97        22.33 o                         
   5  -3  11         17.44         17.64        35.30 o                         
   6  -3  11        435.48        394.84        47.31 o                         
   7  -3  11        288.53        307.44        54.80 o                         
   8  -3  11        129.54         89.61        52.24 o                         
  -7  -2  11          3.12         50.25        58.50 o                         
  -6  -2  11        952.97       1082.89        99.56 o                         
  -5  -2  11         16.44         32.39        18.74 o                         
  -4  -2  11        325.96        340.69        35.17 o                         
  -3  -2  11       2125.30       2065.57        78.31 o                         
  -2  -2  11         26.30         29.91        15.16 o                         
  -1  -2  11         32.67         11.67        13.53 o                         
   0  -2  11        985.14       1064.21        36.69 o                         
   1  -2  11        117.88        138.99        13.55 o                         
   2  -2  11        909.39        950.03        41.87 o                         
   3  -2  11        718.16        708.93        57.24 o                         
   4  -2  11       4131.42       4116.28       140.16 o                         
   5  -2  11         89.35        115.40        30.11 o                         
   6  -2  11        513.04        613.87        51.47 o                         
   7  -2  11          0.75        -15.49        50.24 o                         
   8  -2  11         86.93         90.02        40.21 o                         
  -8  -1  11         26.48        250.35        94.06 o                         
  -7  -1  11         54.13         18.47        42.69 o                         
  -6  -1  11        269.49        226.02        43.52 o                         
  -5  -1  11        933.49        929.40        47.19 o                         
  -4  -1  11       2908.39       2703.68        97.52 o                         
  -3  -1  11        672.09        698.86        34.38 o                         
  -2  -1  11       1131.38       1110.13        40.37 o                         
  -1  -1  11        488.18        464.78        23.40 o                         
   0  -1  11         62.39         52.51        11.10 o                         
   1  -1  11       1276.20       1330.16        41.64 o                         
   2  -1  11       3104.21       3379.96        91.08 o                         
   3  -1  11         73.46         95.12        15.27 o                         
   4  -1  11        421.75        429.01        26.82 o                         
   5  -1  11        314.21        377.14        71.20 o                         
   6  -1  11          0.64         35.48        41.91 o                         
   7  -1  11        850.96        807.37        59.37 o                         
   8  -1  11        176.14        205.60        63.60 o                         
  -8   0  11         25.31         82.24        53.11 o                         
  -7   0  11        533.48        610.51        65.96 o                         
  -6   0  11       1165.75       1103.82        94.24 o                         
  -5   0  11         16.74         22.95        18.10 o                         
  -4   0  11       1396.74       1373.35        49.07 o                         
  -3   0  11        116.25         96.54        13.94 o                         
  -2   0  11         31.76         41.08        13.82 o                         
  -1   0  11       8118.87       7677.98       214.15 o                         
   0   0  11        808.96        658.64        25.57 o                         
   1   0  11        473.24        675.06        29.73 o                         
   2   0  11        290.86        308.45        20.14 o                         
   3   0  11         98.01        103.15        14.39 o                         
   4   0  11         47.80         65.84        13.73 o                         
   5   0  11         43.26         21.01        20.97 o                         
   6   0  11        240.17        240.33        30.82 o                         
   7   0  11        894.18        954.40        66.34 o                         
   8   0  11        319.65        385.39        59.22 o                         
   9   0  11         49.34         35.34        32.55 o                         
  -8   1  11         34.33         29.72        49.97 o                         
  -7   1  11         31.96         52.96        37.90 o                         
  -6   1  11        452.36        548.94        64.29 o                         
  -5   1  11         72.26         99.35        21.31 o                         
  -4   1  11       2050.72       2040.10        69.81 o                         
  -3   1  11        420.47        421.59        24.13 o                         
  -2   1  11       1413.64       1439.84        53.31 o                         
  -1   1  11       4139.60       4300.77       120.49 o                         
   0   1  11        853.64        839.17        30.90 o                         
   1   1  11       2321.83       2537.49        69.39 o                         
   2   1  11        292.14        310.67        17.92 o                         
   3   1  11       6556.62       6378.94       175.05 o                         
   4   1  11        551.50        529.58        29.86 o                         
   5   1  11         47.71         28.94        17.76 o                         
   6   1  11        157.08        188.84        33.29 o                         
   7   1  11        180.13        135.19        25.63 o                         
   8   1  11          5.34         35.21        28.19 o                         
   9   1  11        250.16        219.92        41.73 o                         
  -8   2  11          4.00         -5.37        48.88 o                         
  -7   2  11         45.05         70.42        45.80 o                         
  -6   2  11       1164.92       1141.83       127.65 o                         
  -5   2  11       1771.34       1715.64        69.10 o                         
  -4   2  11         37.88         42.19        16.40 o                         
  -3   2  11        813.29        795.35        32.57 o                         
  -2   2  11         65.25         57.92        11.89 o                         
  -1   2  11        425.50        433.92        24.16 o                         
   0   2  11      11739.39      13279.74       356.22 o                         
   1   2  11       2635.60       2596.02        70.95 o                         
   2   2  11        351.07        393.59        21.30 o                         
   3   2  11       2029.18       2153.60        86.92 o                         
   4   2  11         29.98         26.37        12.83 o                         
   5   2  11         64.52         35.96        18.22 o                         
   6   2  11         79.68        103.93        23.12 o                         
   7   2  11       1144.72       1124.26        78.46 o                         
   8   2  11          2.07        -25.51        31.84 o                         
   9   2  11        245.70        283.02        53.35 o                         
  -8   3  11        125.53         12.19        52.33 o                         
  -7   3  11        103.12        146.10        42.74 o                         
  -6   3  11        244.82        199.06        35.87 o                         
  -5   3  11         97.26         37.10        36.40 o                         
  -4   3  11        799.36        761.57        35.44 o                         
  -3   3  11         89.78         89.63        14.97 o                         
  -2   3  11        130.41        169.17        14.89 o                         
  -1   3  11        217.10        228.79        16.05 o                         
   0   3  11        877.52        912.77        33.10 o                         
   1   3  11       1156.06       1169.23        39.52 o                         
   2   3  11         73.80        100.71        13.20 o                         
   3   3  11          7.43         -3.73        14.10 o                         
   4   3  11        237.05        247.96        21.00 o                         
   5   3  11       1090.07       1197.99       101.33 o                         
   6   3  11          0.64         14.58        25.23 o                         
   7   3  11        382.84        363.26        44.00 o                         
   8   3  11         64.12        113.31        76.94 o                         
   9   3  11        131.99        219.32        91.02 o                         
  -8   4  11        122.70        176.91        54.28 o                         
  -7   4  11        412.97        431.00        47.79 o                         
  -6   4  11        324.22        338.46        34.46 o                         
  -5   4  11         45.74          8.02        20.77 o                         
  -4   4  11        309.68        342.28        23.36 o                         
  -3   4  11         79.65        114.19        15.18 o                         
  -2   4  11       4978.86       5066.24       205.04 o                         
  -1   4  11       2352.25       2473.39        73.85 o                         
   0   4  11          8.85         18.73        11.03 o                         
   1   4  11        897.22        971.42        35.65 o                         
   2   4  11       5262.10       5465.22       164.20 o                         
   3   4  11         63.96         87.75        16.59 o                         
   4   4  11       1145.82       1108.34        56.64 o                         
   5   4  11       2679.46       2521.33       201.98 o                         
   6   4  11         27.15         16.67        29.20 o                         
   7   4  11         31.36          2.66        37.87 o                         
   8   4  11        126.92        105.27        91.02 o                         
  -7   5  11       1000.51       1024.90        74.28 o                         
  -6   5  11         83.16        109.97        31.21 o                         
  -5   5  11        141.65        154.71        28.06 o                         
  -4   5  11        362.81        372.43        27.59 o                         
  -3   5  11       1568.94       1501.92        55.78 o                         
  -2   5  11         11.85         21.58        12.59 o                         
  -1   5  11        753.87        731.15        34.24 o                         
   0   5  11         86.67         76.34        14.21 o                         
   1   5  11        320.55        353.08        23.06 o                         
   2   5  11        951.62        961.90        43.94 o                         
   3   5  11        400.59        370.24        28.98 o                         
   4   5  11        164.90        189.76        21.30 o                         
   5   5  11        252.82        269.05        27.77 o                         
   6   5  11          0.13        -35.64        94.31 o                         
   7   5  11        104.08        313.57       509.31 o                         
   8   5  11          0.42       1866.76       791.68 o                         
  -7   6  11        151.45        143.65        64.49 o                         
  -6   6  11        184.65        177.77        40.42 o                         
  -5   6  11         32.82         54.80        27.22 o                         
  -4   6  11         24.51         48.21        17.27 o                         
  -3   6  11        881.49        852.46        41.04 o                         
  -2   6  11        134.97        158.91        19.38 o                         
  -1   6  11        323.34        346.00        28.56 o                         
   0   6  11       1893.12       1921.39        68.03 o                         
   1   6  11        111.82        118.39        18.61 o                         
   2   6  11          0.83          9.44        18.96 o                         
   3   6  11        349.96        325.89        27.95 o                         
   4   6  11        154.15        160.48        24.49 o                         
   5   6  11         56.80         51.92        31.13 o                         
   6   6  11        287.78        379.47        89.92 o                         
   7   6  11       1092.05       1243.11       154.86 o                         
   8   6  11         31.34         17.60        68.64 o                         
  -7   7  11          3.46        -44.73        44.73 o                         
  -6   7  11         22.58        -48.12        51.66 o                         
  -5   7  11         80.96         55.45        30.96 o                         
  -4   7  11        663.88        665.55        40.50 o                         
  -3   7  11        174.39        182.85        20.94 o                         
  -2   7  11        936.25        888.05        52.12 o                         
  -1   7  11        355.41        367.73        27.76 o                         
   0   7  11         65.85         78.16        25.41 o                         
   1   7  11         71.94         81.96        20.93 o                         
   2   7  11        118.05        130.86        20.90 o                         
   3   7  11       1666.80       1697.98        71.85 o                         
   4   7  11          0.10          7.64        19.76 o                         
   5   7  11        132.39        134.45        26.80 o                         
   6   7  11        313.16        307.32        95.03 o                         
   7   7  11         28.50         -9.52        61.75 o                         
   8   7  11        185.63        181.39       141.09 o                         
  -6   8  11        555.06        466.99        61.83 o                         
  -5   8  11        917.86       1014.46        52.60 o                         
  -4   8  11        703.00        598.10        40.20 o                         
  -3   8  11          1.82         21.75        19.75 o                         
  -2   8  11       1166.24       1224.11        54.64 o                         
  -1   8  11         84.64         89.34        21.36 o                         
   0   8  11        449.28        443.60        34.42 o                         
   1   8  11        349.98        360.88        31.89 o                         
   2   8  11         19.11         53.22        21.68 o                         
   3   8  11        193.98        158.04        31.45 o                         
   4   8  11        652.57        653.30        43.82 o                         
   5   8  11         59.79         44.30        28.92 o                         
   6   8  11        366.94        357.44        44.37 o                         
   7   8  11        695.26        447.35       131.59 o                         
  -6   9  11        424.20        419.55        79.41 o                         
  -5   9  11         48.41         22.83        33.88 o                         
  -4   9  11        303.90        282.53        31.28 o                         
  -3   9  11        156.35        197.61        28.03 o                         
  -2   9  11       1314.78       1331.15        60.83 o                         
  -1   9  11        637.57        658.51        47.08 o                         
   0   9  11         87.65         60.32        23.95 o                         
   1   9  11        530.17        569.18        43.32 o                         
   2   9  11          8.06        -24.43        24.43 o                         
   3   9  11         81.92         91.15        29.42 o                         
   4   9  11         96.84        144.52        33.24 o                         
   5   9  11        372.71        364.81        68.45 o                         
   6   9  11        138.15        158.28        37.65 o                         
   7   9  11          3.12        -75.55        75.55 o                         
  -5  10  11         68.57        146.95        33.35 o                         
  -4  10  11          6.62         15.99        30.45 o                         
  -3  10  11          0.16         -3.95        26.90 o                         
  -2  10  11         79.84         66.13        29.18 o                         
  -1  10  11          0.63        -12.01        30.47 o                         
   0  10  11        716.06        692.13        48.42 o                         
   1  10  11          3.74         16.66        27.70 o                         
   2  10  11        126.92        143.16        34.11 o                         
   3  10  11        166.91         88.73        34.20 o                         
   4  10  11          3.91        -36.25        36.25 o                         
   5  10  11        274.88        387.30        59.57 o                         
   6  10  11        419.58        357.14        45.61 o                         
  -5  11  11          7.65         10.01        35.79 o                         
  -4  11  11        979.14        864.90        64.10 o                         
  -3  11  11         80.67          9.75        35.02 o                         
  -2  11  11        259.83        283.90        37.45 o                         
  -1  11  11         60.57        -13.27        32.42 o                         
   0  11  11         22.83         -8.84        38.78 o                         
   1  11  11        539.63        501.70        46.30 o                         
   2  11  11        163.18        233.40        39.20 o                         
   3  11  11       1086.75       1090.02        81.00 o                         
   4  11  11        502.82        512.46        68.45 o                         
   5  11  11         19.96         55.45        81.52 o                         
  -4  12  11          7.11        -41.44        41.44 o                         
  -3  12  11          8.07        -44.08        52.55 o                         
  -2  12  11          0.57         29.20        39.00 o                         
  -1  12  11        366.44        418.17        51.01 o                         
   0  12  11        347.94        366.85        44.97 o                         
   1  12  11        226.38        195.55        43.79 o                         
   2  12  11        305.11        318.58        48.86 o                         
   3  12  11        338.51        312.46        51.75 o                         
   4  12  11          4.91        -49.29        49.29 o                         
  -2  13  11        284.93        327.54        79.12 o                         
  -1  13  11        341.81        308.58        55.79 o                         
   0  13  11         62.49         -2.42        48.61 o                         
   1  13  11        393.40        409.04        61.36 o                         
   2  13  11        338.10        362.38        64.41 o                         
   3  13  11         30.49         58.25        63.80 o                         
  -2 -10  12         35.28        140.39        61.00 o                         
  -1 -10  12        752.91        764.24        93.53 o                         
   0 -10  12         10.70        132.01        57.70 o                         
   1 -10  12        213.64        207.70        54.29 o                         
   2 -10  12       1048.39       1016.38        81.75 o                         
   3 -10  12        225.29        192.22        66.57 o                         
  -3  -9  12        802.35        864.28        75.83 o                         
  -2  -9  12         19.28         15.02        44.02 o                         
  -1  -9  12         41.06         40.66        42.82 o                         
   0  -9  12        100.66        151.82        41.22 o                         
   1  -9  12        911.41        917.84        68.97 o                         
   2  -9  12         68.82        103.27        59.89 o                         
   3  -9  12       1808.45       1917.82       109.96 o                         
   4  -9  12        128.92        174.06        49.23 o                         
  -4  -8  12         60.84        114.36        47.11 o                         
  -3  -8  12          2.98         -4.63        45.50 o                         
  -2  -8  12        254.97        253.60        53.10 o                         
  -1  -8  12        316.26        297.86        40.12 o                         
   0  -8  12        274.33        317.29        36.90 o                         
   1  -8  12        702.09        686.63        53.67 o                         
   2  -8  12        425.61        369.48        49.78 o                         
   3  -8  12         18.92          9.07        39.56 o                         
   4  -8  12        259.54        328.84        74.34 o                         
   5  -8  12        409.30        245.11        78.43 o                         
  -5  -7  12        296.04        219.69        61.01 o                         
  -4  -7  12        538.70        553.98        55.43 o                         
  -3  -7  12        936.73       1080.74        77.15 o                         
  -2  -7  12         11.82         21.46        32.73 o                         
  -1  -7  12          4.63         18.46        29.06 o                         
   0  -7  12         49.51         30.23        27.29 o                         
   1  -7  12        886.61        836.10        52.51 o                         
   2  -7  12       1782.82       1804.25        82.96 o                         
   3  -7  12         17.96         15.31        38.62 o                         
   4  -7  12        183.71        215.30        34.68 o                         
   5  -7  12        509.90        719.67        97.61 o                         
   6  -7  12         89.39         22.60        65.70 o                         
  -6  -6  12        798.78        777.51        59.25 o                         
  -5  -6  12        352.17        354.13        40.83 o                         
  -4  -6  12        468.72        425.17        44.95 o                         
  -3  -6  12         35.39        100.82        32.32 o                         
  -2  -6  12          2.98         11.76        28.22 o                         
  -1  -6  12          0.04        -11.74        25.68 o                         
   0  -6  12       4573.50       4588.69       156.35 o                         
   1  -6  12        692.06        661.20        45.33 o                         
   2  -6  12         12.41         11.25        24.94 o                         
   3  -6  12        481.89        490.90        40.99 o                         
   4  -6  12         24.01         -9.59        31.61 o                         
   5  -6  12        351.62        383.80        58.25 o                         
   6  -6  12         87.37        116.39        54.78 o                         
   7  -6  12        185.47        157.83        67.85 o                         
  -6  -5  12         12.49        -31.10        31.10 o                         
  -5  -5  12        382.21        363.78        40.48 o                         
  -4  -5  12       1030.10       1060.19        61.35 o                         
  -3  -5  12         30.18         65.15        27.15 o                         
  -2  -5  12         46.03         46.50        28.55 o                         
  -1  -5  12       1597.74       1563.89        65.42 o                         
   0  -5  12        740.05        804.68        43.51 o                         
   1  -5  12        710.81        659.35        45.28 o                         
   2  -5  12        213.18        208.71        29.99 o                         
   3  -5  12         55.74         20.87        22.00 o                         
   4  -5  12        679.36        684.14        53.61 o                         
   5  -5  12         76.61         44.76        45.96 o                         
   6  -5  12         86.57         92.66        52.86 o                         
   7  -5  12        114.95        -53.78        53.78 o                         
  -7  -4  12          7.00        -58.88        58.88 o                         
  -6  -4  12        915.21       1152.20        72.81 o                         
  -5  -4  12         31.58         16.65        25.53 o                         
  -4  -4  12        285.65        237.00        32.51 o                         
  -3  -4  12        163.88        169.02        26.04 o                         
  -2  -4  12        589.06        580.19        41.10 o                         
  -1  -4  12        391.84        365.97        26.48 o                         
   0  -4  12        639.22        684.04        52.64 o                         
   1  -4  12         67.08         56.97        21.64 o                         
   2  -4  12       1523.59       1345.86        67.78 o                         
   3  -4  12        889.23        793.45        44.07 o                         
   4  -4  12        747.58        828.70        46.25 o                         
   5  -4  12        252.23        210.01        39.44 o                         
   6  -4  12       1663.17       1263.67        98.76 o                         
   7  -4  12         27.37         32.58        50.79 o                         
   8  -4  12         70.35          9.20        60.02 o                         
  -7  -3  12         69.20         87.69        71.31 o                         
  -6  -3  12        522.18        569.96        52.35 o                         
  -5  -3  12        954.82       1006.51        61.03 o                         
  -4  -3  12        578.69        598.53        41.65 o                         
  -3  -3  12        193.16        220.25        25.58 o                         
  -2  -3  12       3388.55       3295.43       118.68 o                         
  -1  -3  12        371.26        336.66        24.65 o                         
   0  -3  12          1.86         -3.42        15.13 o                         
   1  -3  12       2219.64       2095.49        75.12 o                         
   2  -3  12        856.29        845.39        43.70 o                         
   3  -3  12       1690.86       1657.20        64.61 o                         
   4  -3  12        789.67        702.94        41.89 o                         
   5  -3  12         16.43         10.09        32.19 o                         
   6  -3  12        775.68        671.56       157.09 o                         
   7  -3  12         94.92         86.93        48.66 o                         
   8  -3  12        350.75        338.40       112.77 o                         
  -7  -2  12        501.75        488.37       142.38 o                         
  -6  -2  12        144.88        184.75        57.68 o                         
  -5  -2  12       1807.63       1827.02        76.22 o                         
  -4  -2  12       1087.68       1065.41        52.15 o                         
  -3  -2  12        366.97        402.85        30.81 o                         
  -2  -2  12       1119.85       1180.11        61.55 o                         
  -1  -2  12        979.33       1101.80        42.46 o                         
   0  -2  12       4170.21       4374.37       116.65 o                         
   1  -2  12        182.56        216.81        16.80 o                         
   2  -2  12       1001.36       1072.89        46.58 o                         
   3  -2  12          5.89         10.35        19.78 o                         
   4  -2  12        276.85        265.66        23.81 o                         
   5  -2  12        319.11        386.09        45.91 o                         
   6  -2  12          4.11          9.49        31.29 o                         
   7  -2  12          0.08         20.91        37.28 o                         
   8  -2  12        359.14        279.82        67.80 o                         
  -7  -1  12          1.79         42.67        47.74 o                         
  -6  -1  12        319.17        400.67        53.36 o                         
  -5  -1  12        221.65        258.40        26.23 o                         
  -4  -1  12       1987.23       1955.63        76.62 o                         
  -3  -1  12         16.98         16.40        15.06 o                         
  -2  -1  12       2116.24       2185.86        68.48 o                         
  -1  -1  12        120.48        121.40        14.09 o                         
   0  -1  12         70.12         61.29        12.47 o                         
   1  -1  12        294.52        274.18        17.78 o                         
   2  -1  12        632.75        704.41        35.23 o                         
   3  -1  12       3666.17       3630.18       115.02 o                         
   4  -1  12        895.72        952.98        45.41 o                         
   5  -1  12          0.01         15.86        24.13 o                         
   6  -1  12        587.22        627.77        53.74 o                         
   7  -1  12         18.62         18.54        60.04 o                         
   8  -1  12        419.36        509.92        71.55 o                         
  -7   0  12        794.72        937.30        82.55 o                         
  -6   0  12        908.27        954.90        76.06 o                         
  -5   0  12        202.22        207.27        22.50 o                         
  -4   0  12        199.23        227.47        20.69 o                         
  -3   0  12       1220.47       1243.74        48.72 o                         
  -2   0  12        477.00        452.93        25.13 o                         
  -1   0  12         15.20        -10.06        10.06 o                         
   0   0  12       3024.71       3166.68        87.80 o                         
   1   0  12        341.25        377.45        20.72 o                         
   2   0  12       1295.25       1399.10        43.67 o                         
   3   0  12         38.78         37.65        13.31 o                         
   4   0  12        478.12        480.96        30.52 o                         
   5   0  12        689.82        625.53        61.10 o                         
   6   0  12        604.93        669.98        93.76 o                         
   7   0  12         39.48         72.59        27.48 o                         
   8   0  12        432.26        418.06        46.50 o                         
  -7   1  12        220.48        199.28        67.13 o                         
  -6   1  12          0.31        -21.76        34.76 o                         
  -5   1  12       1097.81       1134.57        57.13 o                         
  -4   1  12        222.91        254.86        22.92 o                         
  -3   1  12        328.13        309.77        23.68 o                         
  -2   1  12          5.49         -7.55        11.51 o                         
  -1   1  12         83.85         89.63        13.45 o                         
   0   1  12        442.28        474.05        22.10 o                         
   1   1  12        495.72        481.19        22.77 o                         
   2   1  12        467.43        483.95        23.18 o                         
   3   1  12       1370.78       1355.83        57.61 o                         
   4   1  12        989.81       1028.94        39.98 o                         
   5   1  12         26.31         -8.03        22.75 o                         
   6   1  12         35.02         49.82        30.22 o                         
   7   1  12          6.22         10.41        39.02 o                         
   8   1  12        306.13        286.47        38.59 o                         
  -7   2  12         15.57        -42.19        62.43 o                         
  -6   2  12          3.84         42.45        40.76 o                         
  -5   2  12        777.41        757.03        39.60 o                         
  -4   2  12        152.32        168.65        18.33 o                         
  -3   2  12         88.94         94.98        16.01 o                         
  -2   2  12       1410.24       1465.29        48.28 o                         
  -1   2  12        134.07        133.21        13.50 o                         
   0   2  12        568.62        552.49        25.42 o                         
   1   2  12         14.00          6.02        10.24 o                         
   2   2  12        409.56        404.99        21.06 o                         
   3   2  12         44.30         64.19        13.13 o                         
   4   2  12        476.54        456.98        25.39 o                         
   5   2  12        105.30         85.82        24.74 o                         
   6   2  12        104.42         92.62        25.17 o                         
   7   2  12        125.08        134.79        30.44 o                         
   8   2  12         31.06         -4.91       120.90 o                         
  -7   3  12        293.71        110.50       231.63 o                         
  -6   3  12          5.87         94.04        33.32 o                         
  -5   3  12        185.15        148.05        20.18 o                         
  -4   3  12        812.38        846.10        40.77 o                         
  -3   3  12         94.55        101.46        15.12 o                         
  -2   3  12        850.90        886.71        34.72 o                         
  -1   3  12       1029.45       1050.55        37.57 o                         
   0   3  12         22.50         34.83        10.58 o                         
   1   3  12        367.05        380.05        22.56 o                         
   2   3  12        766.38        747.24        31.54 o                         
   3   3  12          0.94        -18.35        19.70 o                         
   4   3  12        204.13        200.89        20.69 o                         
   5   3  12         41.32         63.04        23.09 o                         
   6   3  12        880.38       1044.04        70.10 o                         
   7   3  12        461.08        495.05        61.26 o                         
   8   3  12        980.52        994.61        90.89 o                         
  -7   4  12        124.32        126.74        41.06 o                         
  -6   4  12         81.88         66.02        41.67 o                         
  -5   4  12          0.35         -3.61        23.64 o                         
  -4   4  12        121.84        109.12        18.17 o                         
  -3   4  12        276.24        249.94        25.53 o                         
  -2   4  12          8.78        -11.22        13.58 o                         
  -1   4  12          4.30         28.41        13.34 o                         
   0   4  12        237.68        249.15        22.07 o                         
   1   4  12        430.44        458.63        26.78 o                         
   2   4  12       1435.16       1603.53        62.55 o                         
   3   4  12        156.24        185.58        23.13 o                         
   4   4  12        127.64        116.17        26.27 o                         
   5   4  12        136.14        156.58        23.35 o                         
   6   4  12         10.50        -25.52        50.34 o                         
   7   4  12          8.05         38.57        38.34 o                         
   8   4  12         15.18        -81.70        81.70 o                         
  -7   5  12         97.68         90.33        42.29 o                         
  -6   5  12        391.88        333.08        39.51 o                         
  -5   5  12        911.00        929.67        56.61 o                         
  -4   5  12         19.89         19.33        19.86 o                         
  -3   5  12       1203.26       1020.86        48.03 o                         
  -2   5  12        340.08        351.57        27.06 o                         
  -1   5  12        266.90        234.45        26.76 o                         
   0   5  12          3.33          4.17        12.94 o                         
   1   5  12        152.14        160.05        16.48 o                         
   2   5  12        133.87        164.61        17.28 o                         
   3   5  12       3982.23       4171.92       142.81 o                         
   4   5  12          3.36        -13.78        19.51 o                         
   5   5  12         25.57         11.99        26.98 o                         
   6   5  12        658.99        725.33       105.82 o                         
   7   5  12         39.14        -46.06        82.79 o                         
   8   5  12          0.10        -39.27        64.50 o                         
  -7   6  12       1886.19       1720.66        97.97 o                         
  -6   6  12         19.03         71.90        35.38 o                         
  -5   6  12         10.16         31.50        20.44 o                         
  -4   6  12         18.43         17.32        18.70 o                         
  -3   6  12        112.37         95.71        18.17 o                         
  -2   6  12        306.45        287.75        23.63 o                         
  -1   6  12        343.74        494.34        39.86 o                         
   0   6  12       1529.55       1581.15        55.71 o                         
   1   6  12         46.07         94.71        20.84 o                         
   2   6  12        626.96        661.21        59.43 o                         
   3   6  12        203.50        193.83        25.51 o                         
   4   6  12        544.21        578.69        43.21 o                         
   5   6  12        181.17        187.81        29.01 o                         
   6   6  12        567.69        657.53        75.40 o                         
   7   6  12        281.50        309.26        68.78 o                         
   8   6  12        205.80        225.17        73.69 o                         
  -7   7  12          0.66         -9.47        48.59 o                         
  -6   7  12        175.11        156.62        41.70 o                         
  -5   7  12          2.21        -22.14        22.14 o                         
  -4   7  12         10.27         50.60        21.29 o                         
  -3   7  12        521.14        472.91        32.41 o                         
  -2   7  12        250.28        290.00        24.17 o                         
  -1   7  12       1595.05       1578.38        62.82 o                         
   0   7  12        262.18        285.11        26.75 o                         
   1   7  12         57.51         69.09        19.00 o                         
   2   7  12          4.91         34.25        20.35 o                         
   3   7  12        561.59        564.90        39.09 o                         
   4   7  12        532.09        444.05        35.86 o                         
   5   7  12        143.65        119.54        28.52 o                         
   6   7  12          8.29        -39.28        39.28 o                         
   7   7  12        499.11        499.58        80.17 o                         
  -6   8  12         87.28        240.06        70.14 o                         
  -5   8  12       1412.50       1304.49        62.47 o                         
  -4   8  12         75.49         28.99        27.71 o                         
  -3   8  12        173.54        185.44        24.50 o                         
  -2   8  12        457.34        487.37        43.28 o                         
  -1   8  12        331.53        337.62        29.06 o                         
   0   8  12          0.07         -0.91        21.07 o                         
   1   8  12        961.97        945.29        59.32 o                         
   2   8  12       3041.59       3051.55       115.13 o                         
   3   8  12          2.23        -16.66        27.17 o                         
   4   8  12        434.55        409.11        36.62 o                         
   5   8  12        427.92        475.39        42.50 o                         
   6   8  12          0.40         53.21        37.95 o                         
   7   8  12        337.23        391.22       107.72 o                         
  -6   9  12          0.03        -50.07        50.07 o                         
  -5   9  12        225.06        148.99        32.74 o                         
  -4   9  12         77.90         70.46        27.71 o                         
  -3   9  12        352.03        358.01        32.73 o                         
  -2   9  12        512.72        527.98        37.05 o                         
  -1   9  12         56.39         34.98        25.18 o                         
   0   9  12         90.32        109.74        26.36 o                         
   1   9  12         98.99         30.28        27.07 o                         
   2   9  12        831.91        849.30        55.07 o                         
   3   9  12         53.72         23.19        27.83 o                         
   4   9  12        122.52        110.18        30.20 o                         
   5   9  12        724.42        753.49        80.41 o                         
   6   9  12       1054.44       1055.00        79.08 o                         
   7   9  12         80.93        122.83        79.76 o                         
  -5  10  12        243.86        261.88        36.58 o                         
  -4  10  12         43.84         19.36        32.75 o                         
  -3  10  12        115.31        105.83        31.06 o                         
  -2  10  12         58.15         23.08        31.72 o                         
  -1  10  12        263.92        244.71        33.17 o                         
   0  10  12        373.79        371.36        40.32 o                         
   1  10  12        545.69        644.47        50.08 o                         
   2  10  12        425.41        451.97        46.46 o                         
   3  10  12          6.00         44.90        32.11 o                         
   4  10  12         19.81         36.92        34.59 o                         
   5  10  12        534.40        592.94        54.68 o                         
   6  10  12        748.47        811.28        63.05 o                         
  -4  11  12        937.05        735.75        71.27 o                         
  -3  11  12        221.41        267.15        38.78 o                         
  -2  11  12         77.12         57.54        43.68 o                         
  -1  11  12        517.82        487.87        48.64 o                         
   0  11  12          3.74        -34.36        34.36 o                         
   1  11  12          3.26        -17.69        43.66 o                         
   2  11  12        318.53        280.06        42.86 o                         
   3  11  12         81.54         15.33        38.09 o                         
   4  11  12       1555.47       1592.41        93.13 o                         
   5  11  12         31.07         95.12        67.73 o                         
  -3  12  12         23.42         23.52        52.85 o                         
  -2  12  12         26.37        -25.77        39.53 o                         
  -1  12  12          9.02         80.47        48.71 o                         
   0  12  12        306.10        280.87        48.00 o                         
   1  12  12         18.01        -47.48        47.48 o                         
   2  12  12         29.45          9.80        52.74 o                         
   3  12  12         25.78         43.60        46.05 o                         
   4  12  12        106.91         72.14        59.24 o                         
  -2  13  12        895.65        750.16        73.76 o                         
  -1  13  12          0.59        100.62        95.55 o                         
   0  13  12        230.95        246.02        60.91 o                         
   1  13  12         24.04         -6.17        61.53 o                         
   2  13  12        396.94        303.55        67.38 o                         
   0 -10  13        463.99        555.69        65.32 o                         
   1 -10  13        204.34        210.36        76.04 o                         
   2 -10  13        286.77        225.35        64.13 o                         
  -3  -9  13        203.26        294.06        58.70 o                         
  -2  -9  13         37.04         81.32        51.17 o                         
  -1  -9  13          2.05        -11.42        44.89 o                         
   0  -9  13        201.68        185.27        43.08 o                         
   1  -9  13          0.16         45.01        56.74 o                         
   2  -9  13         29.47         30.59        56.54 o                         
   3  -9  13        429.40        366.45        55.47 o                         
   4  -9  13        171.45        190.47        54.39 o                         
  -4  -8  13         10.13         72.93        52.89 o                         
  -3  -8  13        700.06        781.41        95.26 o                         
  -2  -8  13         67.27         25.72        42.87 o                         
  -1  -8  13        725.56        770.16        62.07 o                         
   0  -8  13         50.79         66.26        34.40 o                         
   1  -8  13        280.32        335.91        50.24 o                         
   2  -8  13        240.71        203.61        59.04 o                         
   3  -8  13         57.27         19.56        39.59 o                         
   4  -8  13        160.39        225.11        52.54 o                         
   5  -8  13          4.41         -2.96        87.99 o                         
  -5  -7  13         15.87        -45.13        45.13 o                         
  -4  -7  13        106.42         96.21        43.14 o                         
  -3  -7  13        451.69        411.29        68.98 o                         
  -2  -7  13        775.55        907.83        64.58 o                         
  -1  -7  13        995.28       1041.14        60.77 o                         
   0  -7  13         33.23         36.08        28.65 o                         
   1  -7  13        166.36        169.70        37.49 o                         
   2  -7  13         35.47         34.51        42.44 o                         
   3  -7  13        241.90        289.99        38.99 o                         
   4  -7  13        299.90        316.47        42.94 o                         
   5  -7  13        158.74        185.42        48.56 o                         
   6  -7  13          1.61         33.49        73.18 o                         
  -5  -6  13         96.56         61.55        38.39 o                         
  -4  -6  13          6.14         30.29        48.87 o                         
  -3  -6  13        156.39        124.84        34.70 o                         
  -2  -6  13        341.85        315.83        35.57 o                         
  -1  -6  13        535.35        522.98        37.52 o                         
   0  -6  13         65.20         69.75        24.13 o                         
   1  -6  13        127.70         87.74        28.27 o                         
   2  -6  13         79.54         87.24        28.68 o                         
   3  -6  13        138.20        135.79        31.86 o                         
   4  -6  13          6.02        -28.18        28.18 o                         
   5  -6  13         52.90        -19.79        53.10 o                         
   6  -6  13        448.42        466.65        85.06 o                         
  -6  -5  13         36.26        -34.88        62.04 o                         
  -5  -5  13         20.67         51.25        33.47 o                         
  -4  -5  13        906.89        922.78        78.02 o                         
  -3  -5  13        200.02        196.23        31.86 o                         
  -2  -5  13       1029.47       1051.46        58.86 o                         
  -1  -5  13       2128.46       2002.42        87.77 o                         
   0  -5  13         37.11          4.89        21.05 o                         
   1  -5  13         88.10         83.55        22.69 o                         
   2  -5  13          6.21         -5.16        24.22 o                         
   3  -5  13        245.97        267.93        31.81 o                         
   4  -5  13         83.59         61.28        36.31 o                         
   5  -5  13        536.45        564.83        70.91 o                         
   6  -5  13         16.16        -13.60        54.04 o                         
   7  -5  13         20.67        -59.79        59.79 o                         
  -6  -4  13         20.88         -8.23        30.42 o                         
  -5  -4  13        287.34        280.01        41.22 o                         
  -4  -4  13         15.82         32.85        25.19 o                         
  -3  -4  13         59.05         16.85        24.21 o                         
  -2  -4  13         24.62          9.31        22.48 o                         
  -1  -4  13        177.86        201.15        26.03 o                         
   0  -4  13          3.20        -17.50        17.50 o                         
   1  -4  13        545.42        509.20        36.27 o                         
   2  -4  13        625.63        556.15        38.33 o                         
   3  -4  13         85.87         79.09        23.84 o                         
   4  -4  13        253.65        232.73        28.41 o                         
   5  -4  13        184.37        212.34        75.88 o                         
   6  -4  13        370.66        288.40        54.12 o                         
   7  -4  13        533.38        427.19        85.64 o                         
  -6  -3  13          0.08        -14.34        46.25 o                         
  -5  -3  13          3.73        -24.05        24.05 o                         
  -4  -3  13          0.82          9.50        23.17 o                         
  -3  -3  13        505.31        497.83        38.82 o                         
  -2  -3  13        645.82        687.98        54.38 o                         
  -1  -3  13        660.14        614.33        36.92 o                         
   0  -3  13        324.32        277.99        24.51 o                         
   1  -3  13         28.47         24.14        17.47 o                         
   2  -3  13        746.80        699.52        44.90 o                         
   3  -3  13          1.65        -15.42        19.34 o                         
   4  -3  13        300.90        288.88        28.32 o                         
   5  -3  13        136.54        186.52        40.36 o                         
   6  -3  13          2.90        -40.19        40.19 o                         
   7  -3  13        302.61        228.57        52.72 o                         
   8  -3  13         13.55         -2.23        63.33 o                         
  -7  -2  13        201.75        259.28        63.49 o                         
  -6  -2  13       1411.31       1495.62       117.82 o                         
  -5  -2  13        534.75        468.81        41.68 o                         
  -4  -2  13          1.48         49.70        52.39 o                         
  -3  -2  13         20.94         -5.54        18.48 o                         
  -2  -2  13       5999.93       6159.14       173.65 o                         
  -1  -2  13       2923.21       3001.96        89.80 o                         
   0  -2  13        244.07        240.71        19.31 o                         
   1  -2  13       2456.04       2381.29        69.73 o                         
   2  -2  13        234.37        248.47        27.49 o                         
   3  -2  13          0.99          2.81        17.03 o                         
   4  -2  13          3.89         -9.93        19.17 o                         
   5  -2  13        154.85         80.29        48.16 o                         
   6  -2  13       1095.61       1094.60       109.45 o                         
   7  -2  13        133.27         94.93        47.80 o                         
   8  -2  13        454.32        614.96        97.87 o                         
  -7  -1  13         90.88         68.25        79.40 o                         
  -6  -1  13        916.92        931.32        67.72 o                         
  -5  -1  13        486.15        513.09        40.64 o                         
  -4  -1  13        810.43        818.80        46.18 o                         
  -3  -1  13        129.34        138.53        19.13 o                         
  -2  -1  13        391.59        389.81        26.36 o                         
  -1  -1  13          3.71         19.28        15.98 o                         
   0  -1  13        277.95        304.29        19.65 o                         
   1  -1  13        178.60        194.35        16.29 o                         
   2  -1  13       1504.93       1518.04        48.94 o                         
   3  -1  13         76.61        106.64        18.29 o                         
   4  -1  13       2932.60       2906.12        96.51 o                         
   5  -1  13       2429.50       2440.69       141.18 o                         
   6  -1  13        231.44        224.79        33.71 o                         
   7  -1  13         49.53         40.68        45.34 o                         
   8  -1  13        699.99        658.71       127.48 o                         
  -7   0  13         98.35        205.29        91.70 o                         
  -6   0  13        425.39        423.03        53.75 o                         
  -5   0  13       1165.05       1157.03        58.23 o                         
  -4   0  13         62.53         57.72        22.36 o                         
  -3   0  13       3544.98       3481.79       103.21 o                         
  -2   0  13        167.48        183.89        17.38 o                         
  -1   0  13        905.43        830.27        37.70 o                         
   0   0  13       2715.54       2911.85        85.46 o                         
   1   0  13          0.03          5.55        11.34 o                         
   2   0  13         34.51         43.68        13.00 o                         
   3   0  13        516.42        572.90        36.64 o                         
   4   0  13          5.03         17.60        16.57 o                         
   5   0  13          1.24         11.95        43.13 o                         
   6   0  13        464.66        454.31        44.89 o                         
   7   0  13         70.69         78.03        33.67 o                         
   8   0  13         40.27         80.47        50.17 o                         
  -7   1  13         30.21         42.99        47.98 o                         
  -6   1  13        265.51        198.33        47.07 o                         
  -5   1  13       1112.07       1013.99        57.27 o                         
  -4   1  13       3616.06       3510.83       106.35 o                         
  -3   1  13         25.48         -3.40        23.27 o                         
  -2   1  13       1168.35       1186.92        46.34 o                         
  -1   1  13        574.28        572.56        27.35 o                         
   0   1  13          3.08          9.69        10.44 o
[truncated: 147,583 more chars]
